# Supplementary material for: Developing a machine learning model to identify protein–protein interaction hotspots to facilitate drug discovery
Source: PeerJ. 2020 Dec 7;8:e10381. doi: 10.7717/peerj.10381 (PMC7727375; doi:10.7717/peerj.10381)
Supplement: Supplemental Information 3 — This code works standing alone. [file peerj-08-10381-s003.zip]

Archive with 6 entries (6 files):
- Rohit_Code/final.ipynb
- Rohit_Code/test_x.csv
- Rohit_Code/test_y.csv
- Rohit_Code/train_test_data.csv
- Rohit_Code/train_x.csv
- Rohit_Code/train_y.csv
