# Supplementary material for: Developing a machine learning model to identify protein–protein interaction hotspots to facilitate drug discovery
Source: PeerJ. 2020 Dec 7;8:e10381. doi: 10.7717/peerj.10381 (PMC7727375; doi:10.7717/peerj.10381)
Supplement: Supplemental Information 3 — This code works standing alone. [file peerj-08-10381-s003.zip › Rohit_Code/final.ipynb]

# %% [code]
# import statements
import pandas as pd
from pandas import read_csv, read_excel
import os
from sklearn import preprocessing
import numpy as np
#from feature_selector import FeatureSelector
from sklearn.model_selection import train_test_split
from imblearn.combine import SMOTEENN
from imblearn.over_sampling import SMOTE
from sklearn.pipeline import FeatureUnion
from sklearn.decomposition import PCA
from sklearn.decomposition import KernelPCA
from joblib import dump, load

# %% [code]
# Retrieve Data
data_folder = os.path.join("train_test_data.csv")
hs = pd.read_csv(data_folder)
hs.drop(hs.columns[1], axis=1, inplace=True)
print (hs['Classe'])
X=hs.iloc[:,5:]
hs =hs.iloc[:,:5]
#print (hs)
y=np.ravel(hs['Classe'])
print (hs['Classe'].value_counts())
#X

# %% [code]
#Train/Test Split
X_train, X_test, y_train, y_test = train_test_split(X, y, test_size=.2, stratify=y)
X_train

# %% [code]
# Calculate z-score and standardize the data according to the paper (similar to Dr. Moreira's study)
for col in list(X_train.columns):
    #col_zscore = col + '_zscore'
    train_mean = X_train[col].mean()
    train_std = X_train[col].std(ddof=0)
    if (train_std==0):
        X_train[col] == 0
        X_test[col] == 0
    else:
        X_train[col] = (X_train[col] - train_mean)/train_std
        X_test[col] = (X_test[col] - train_mean)/train_std

# %% [code]
X_train.replace([np.inf, -np.inf], np.nan)
X_test.replace([np.inf, -np.inf], np.nan)
X_train.replace('', np.nan, inplace=True)
X_test.replace('', np.nan, inplace=True)
pd.DataFrame(X_train).dropna(how='all', axis=1)
pd.DataFrame(X_test).dropna(how='all', axis=1)
X_train.dropna(axis=1)
X_test.dropna(axis=1)
print(X_train)

# %% [code]
X_train.to_csv("train_x.csv")
X_test.to_csv("test_x.csv")
pd.DataFrame(y_train).to_csv("train_y.csv")
pd.DataFrame(y_test).to_csv("test_y.csv")

# %% [code]
# Import train_x, test_x, train_y, and test_y once created
# If these 4 csv's were already created before, just import them here
import pandas as pd
X_train=pd.read_csv("train_x.csv", header=0)
X_test=pd.read_csv("test_x.csv", header=0)
y_train=pd.read_csv("train_y.csv", header=0)
y_test=pd.read_csv("test_y.csv", header=0)

X_train.drop(X_train.columns[0], axis=1, inplace=True)
X_test.drop(X_test.columns[0], axis=1, inplace=True)
y_train.drop(y_train.columns[0], axis=1, inplace=True)
y_test.drop(y_test.columns[0], axis=1, inplace=True)

# %% [code]
#Specify scoring metrics

from sklearn.ensemble import GradientBoostingClassifier
from imblearn.metrics import sensitivity_score, specificity_score
from sklearn.model_selection import GridSearchCV, RepeatedKFold
from sklearn.metrics import classification_report, accuracy_score, make_scorer
from sklearn.metrics import precision_score, recall_score, f1_score, roc_auc_score
from sklearn.metrics import cohen_kappa_score, matthews_corrcoef, average_precision_score

scoringa = {'accuracy' : make_scorer(accuracy_score), 
           'precision' : make_scorer(precision_score),
           'recall' : make_scorer(recall_score), 
           'f1_score' : make_scorer(f1_score),
           'roc_auc' : make_scorer(roc_auc_score),
           'precision-recall' : make_scorer(average_precision_score),
           'mcc' : make_scorer(matthews_corrcoef),
           'kappa' : make_scorer(cohen_kappa_score),
           'sensitivity' : make_scorer(sensitivity_score),
           'specificity' : make_scorer(specificity_score)}
cv = RepeatedKFold(n_splits=10, n_repeats=10)

metric_used = 'roc_auc'


# %% [code]
# Train, test, and validation metrics

def test_metrics(y_true, y_pred):
    return np.array(["%.4f" % accuracy_score(y_true, y_pred), "%.4f" % precision_score(y_true, y_pred), "%.4f" % recall_score(y_true, y_pred), 
                    "%.4f" % f1_score(y_true, y_pred), "%.4f" % roc_auc_score(y_true, y_pred), "%.4f" % average_precision_score(y_true, y_pred),
                    "%.4f" % matthews_corrcoef(y_true, y_pred), "%.4f" % cohen_kappa_score(y_true, y_pred), "%.4f" % sensitivity_score(y_true, y_pred),
                    "%.4f" % specificity_score(y_true, y_pred)])

def test_metrics_all(y_true, y_pred_lr, y_pred_rf_bal, y_pred_gbc, y_pred_knn, y_pred_mlp, y_pred_gnb):
    return pd.DataFrame(np.array([test_metrics(y_true, y_pred_lr), test_metrics(y_true, y_pred_rf_bal), test_metrics(y_true, y_pred_gbc),
                          test_metrics(y_true, y_pred_knn), test_metrics(y_true, y_pred_mlp), test_metrics(y_true, y_pred_gnb)]),
                columns=["Accuracy", "Precision", "Recall", "F1", "AUROC", "Precision-Recall", "MCC", "Kappa", "Sensitivity", "Specificity"],
                index=["LR", "RF", "GBC", "KNN", "MLP", "Gaussian"])


def train_metrics(clf):
    index = clf.cv_results_['params'].index(clf.best_params_)
    return np.array(["%.4f" % (clf.cv_results_['mean_train_accuracy'])[index], "%.4f" % (clf.cv_results_['mean_train_precision'])[index], 
                     "%.4f" % (clf.cv_results_['mean_train_recall'])[index], "%.4f" % (clf.cv_results_['mean_train_f1_score'])[index],
                     "%.4f" % (clf.cv_results_["mean_train_roc_auc"])[index], "%.4f" % (clf.cv_results_['mean_train_precision-recall'])[index],
                     "%.4f" % (clf.cv_results_['mean_train_mcc'])[index], "%.4f" % (clf.cv_results_['mean_train_kappa'])[index],
                     "%.4f" % (clf.cv_results_['mean_train_sensitivity'])[index], "%.4f" % (clf.cv_results_['mean_train_specificity'])[index], clf.best_params_])
def train_metrics_all(lr, rf_bal, gbc, knn, mlp, gnb):
    return pd.DataFrame(np.array([train_metrics(lr), train_metrics(rf_bal), train_metrics(gbc),
                          train_metrics(knn), train_metrics(mlp), train_metrics(gnb)]),
                columns=["Accuracy", "Precision", "Recall", "F1", "AUROC", "Precision-Recall", "MCC", "Kappa", "Sensitivity", "Specificity", "best_params"],
                index=["LR", "RF", "GBC", "KNN", "MLP", "Gaussian"])

def validation_metrics(clf):
    index = clf.cv_results_['params'].index(clf.best_params_)
    return np.array(["%.4f" % (clf.cv_results_['mean_test_accuracy'])[index], "%.4f" % (clf.cv_results_['mean_test_precision'])[index], 
                     "%.4f" % (clf.cv_results_['mean_test_recall'])[index], "%.4f" % (clf.cv_results_['mean_test_f1_score'])[index],
                     "%.4f" % (clf.cv_results_['mean_test_roc_auc'])[index], "%.4f" % (clf.cv_results_['mean_test_precision-recall'])[index],
                     "%.4f" % (clf.cv_results_['mean_test_mcc'])[index], "%.4f" % (clf.cv_results_['mean_test_kappa'])[index],
                     "%.4f" % (clf.cv_results_['mean_test_sensitivity'])[index], "%.4f" % (clf.cv_results_['mean_test_specificity'])[index]])
def validation_metrics_all(lr, rf_bal, gbc, knn, mlp, gnb):
    return pd.DataFrame(np.array([validation_metrics(lr), validation_metrics(rf_bal), validation_metrics(gbc),
                          validation_metrics(knn), validation_metrics(mlp), validation_metrics(gnb)]),
                columns=["Accuracy", "Precision", "Recall", "F1", "AUROC", "Precision-Recall", "MCC", "Kappa", "Sensitivity", "Specificity"],
                index=["LR", "RF", "GBC", "KNN", "MLP", "Gaussian"])

# %% [code]
#RUN Logistic Regression

from sklearn import svm
from sklearn.model_selection import GridSearchCV, RepeatedKFold
from sklearn.svm import SVC
from sklearn.metrics import classification_report, confusion_matrix
from imblearn.pipeline import Pipeline
from imblearn.over_sampling import ADASYN
from sklearn.metrics import classification_report, accuracy_score, make_scorer, precision_score, recall_score, f1_score, roc_auc_score
from sklearn.calibration import CalibratedClassifierCV
from sklearn.linear_model import LogisticRegression

# Pipeline
lr_pipe = Pipeline(steps=[('pca', PCA(.98)), ('smote', SMOTE(random_state=42)), ('logregression', LogisticRegression())])
#lr_pipe = Pipeline(steps=[('pca', PCA(.98)), ('logregression', LogisticRegression())])
#lr_pipe = Pipeline(steps=[('smote', SMOTE(random_state=42)), ('logregression', LogisticRegression())])

# Parameters
param_grid = {'logregression__C': [.01, .1, 1, 10, 50, 100, 500, 1e3, 5e3]}

# GridSearch where pipeline, parameters, cross validation, scoring metric are assigned
lr = GridSearchCV(
    lr_pipe, param_grid, cv=cv, scoring=scoringa, refit=metric_used, return_train_score=True, verbose=4
)

# Fit Model
lr = lr.fit(X_train.values, y_train.values)

# PRINT OUT BEST MODEL
print("Best estimator found by grid search:")
print(lr.best_params_)


# #############################################################################
# Quantitative evaluation of the model quality on the test set

print("Predicting protein residue hotspots on the test set")

# Print probabilities
y_pred_lr = lr.predict(X_test.values)

print (y_pred_lr)


# %% [code]
print(lr.best_params_)
test_metrics(y_test, lr.predict(X_test.values))

# %% [code]
#Random Forest

from imblearn.pipeline import Pipeline, make_pipeline
from sklearn.ensemble import RandomForestClassifier
rf_pipe = Pipeline(steps=[('smote', SMOTE(random_state=42)), ('rf', RandomForestClassifier(class_weight="balanced"))])
param_grid = {'rf__n_estimators': [50, 100, 150, 250, 350, 500],
              'rf__max_depth': [5, 7, 9, 11], }
rf_bal = GridSearchCV(rf_pipe, param_grid, cv=cv, scoring=scoringa, refit=metric_used, return_train_score=True, verbose=3)
rf_bal = rf_bal.fit(X_train.values, y_train.values)
print("Best estimator found by grid search:")
print(rf_bal.best_estimator_)

# #############################################################################
# Quantitative evaluation of the model quality on the test set

print("Predicting protein residue hotspots on the test set")
y_pred_rf_bal = rf_bal.predict(X_test.values)

test_metrics(y_test, y_pred_rf_bal)

# %% [code]
#Gradient Boosting Classifier

from sklearn.ensemble import GradientBoostingClassifier
from imblearn.metrics import sensitivity_score, specificity_score
from xgboost import XGBClassifier
from sklearn.model_selection import GridSearchCV, RepeatedKFold
from sklearn.metrics import classification_report, accuracy_score, make_scorer
from sklearn.metrics import precision_score, recall_score, f1_score, roc_auc_score
from sklearn.metrics import cohen_kappa_score, recall_score, f1_score, roc_auc_score
from imblearn.pipeline import Pipeline, make_pipeline

#gbc_pipe = Pipeline(steps=[('smote', SMOTE(random_state=42)), ('gbc', XGBClassifier(nthread=-1))])
gbc_pipe = Pipeline(steps=[('pca', PCA(.98)), ('smote', SMOTE(random_state=42)), ('gbc', XGBClassifier(nthread=-1))])

param_grid = {'gbc__learning_rate': [.001, .01, .1],
              'gbc__n_estimators': [50, 100, 150, 200], 
              'gbc__max_depth':[4, 5, 6]}

gbc = GridSearchCV(
    gbc_pipe, param_grid, cv=cv, scoring=scoringa, refit=metric_used, return_train_score=True, verbose=4
)
gbc = gbc.fit(X_train.values, y_train.values)

print("Best estimator found by grid search:")
print(gbc.best_estimator_)

# #############################################################################
# Quantitative evaluation of the model quality on the test set

print("Predicting protein residue hotspots on the test set")
y_pred_gbc = gbc.predict(X_test.values)

test_metrics(y_test, y_pred_gbc)

# %% [code]
#KNN

from sklearn.neighbors import KNeighborsClassifier

knn_pipe = Pipeline(steps=[('smote', SMOTE(random_state=42)), ('knn', KNeighborsClassifier())])
#knn_pipe = Pipeline(steps=[('pca', PCA(.98)), ('smote', SMOTE(random_state=42)), ('knn', KNeighborsClassifier())])
#knn_pipe = Pipeline(steps=[('knn', KNeighborsClassifier())])

param_grid = {'knn__n_neighbors': [1, 3, 5, 10, 15, 20],}
#param_grid = {'n_neighbors': [5],}

knn = GridSearchCV(
    knn_pipe, param_grid, cv=cv, scoring=scoringa, refit=metric_used, return_train_score=True, verbose=2
)
knn = knn.fit(X_train.values, y_train.values)

print("Best estimator found by grid search:")
print(knn.best_estimator_)


# #############################################################################
# Quantitative evaluation of the model quality on the test set

print("Predicting protein residue hotspots on the test set")
y_pred_knn = knn.predict(X_test.values)

test_metrics(y_test, y_pred_knn)

# %% [code]
from sklearn.neural_network import MLPClassifier
from sklearn.ensemble import GradientBoostingClassifier
from imblearn.metrics import sensitivity_score, specificity_score
from xgboost import XGBClassifier
from sklearn.model_selection import GridSearchCV, RepeatedKFold
from sklearn.metrics import classification_report, accuracy_score, make_scorer
from sklearn.metrics import precision_score, recall_score, f1_score, roc_auc_score
from sklearn.metrics import cohen_kappa_score, recall_score, f1_score, roc_auc_score
from imblearn.pipeline import Pipeline, make_pipeline
#mlp_pipe2 = Pipeline(steps=[('smote', SMOTE(random_state=42)), ('mlp', MLPClassifier())])
#mlp_pipe2 = Pipeline(steps=[('pca', PCA(.98)), ('smote', SMOTE(random_state=42)), ('mlp', MLPClassifier())])
mlp_pipe2 = Pipeline(steps=[('pca', PCA(.98)), ('mlp', MLPClassifier())])

#MLP Classifier
param_grid2 = {'mlp__hidden_layer_sizes': [(10, 10, 10), (50, 1),(10, 10), (10, 1), (5, 5), (5, 5, 5)], 'mlp__alpha':[.0001, .0002, .0005, .001]}

mlp2 = GridSearchCV(
    mlp_pipe2, param_grid2, cv=cv, scoring=scoringa, refit=metric_used, return_train_score=True, verbose=3
)
mlp2 = mlp2.fit(X_train, y_train)

print("Best estimator found by grid search:")
print(mlp2.best_estimator_)

# #############################################################################
# Quantitative evaluation of the model quality on the test set

print("Predicting protein residue hotspots on the test set")
y_pred_mlp2 = mlp2.predict(X_test)

test_metrics(y_test, y_pred_mlp2)

# %% [code]
from sklearn.naive_bayes import GaussianNB

gnb_pipe = Pipeline(steps=[('smote', SMOTE(random_state=42)), ('gnb', GaussianNB())])
#gnb_pipe = Pipeline(steps=[('pca', PCA(.98)), ('smote', SMOTE(random_state=42)), ('gnb', GaussianNB())])
#gnb_pipe = Pipeline(steps=[('gnb', GaussianNB())])
#Gaussian Bayes
param_grid = {'gnb__var_smoothing': [1e-8, 1e-7, 1e-6, 1e-5, 1e-4, 1e-3, 1e-2]}

gnb = GridSearchCV(
    gnb_pipe, param_grid, cv=cv, scoring=scoringa, refit=metric_used, return_train_score=True, verbose=2
)
gnb = gnb.fit(X_train.values, y_train.values)

print("Best estimator found by grid search:")
print(gnb.best_estimator_)

# #############################################################################
# Quantitative evaluation of the model quality on the test set

print("Predicting protein residue hotspots on the test set")
y_pred_gnb = gnb.predict(X_test.values)

test_metrics(y_test, y_pred_gnb)

# %% [code]
# Sample metric saving

test_metrics_all(y_test, lr.predict(X_test.values), rf_bal.predict(X_test.values), gbc.predict(X_test.values), knn.predict(X_test.values), mlp3.predict(X_test.values), gnb.predict(X_test.values)).to_csv("final_data_2/YES_SMOTE_YES_PCA_test.csv")
train_metrics_all(lr, rf_bal, gbc, knn, mlp3, gnb).to_csv("final_data_2/YES_SMOTE_YES_PCA_train.csv")

# %% [code]
from sklearn.ensemble import StackingClassifier
from sklearn.linear_model import LogisticRegression

from sklearn.neural_network import MLPClassifier
from sklearn.ensemble import GradientBoostingClassifier
from imblearn.metrics import sensitivity_score, specificity_score
from xgboost import XGBClassifier
from sklearn.model_selection import GridSearchCV, RepeatedKFold
from sklearn.metrics import classification_report, accuracy_score, make_scorer
from sklearn.metrics import precision_score, recall_score, f1_score, roc_auc_score
from sklearn.metrics import cohen_kappa_score, recall_score, f1_score, roc_auc_score
from imblearn.pipeline import Pipeline, make_pipeline


#estimators = [('rf', rf_bal.best_estimator_), ('gbc', gbc.best_estimator_), ('knn', knn.best_estimator_), ('mlp', mlp3.best_estimator_), ('lr', lr.best_estimator_), ('gnb', gnb.best_estimator_)]
#estimators = {('knn', knn.best_estimator_)}
estimators = [('rf', rf_bal.best_estimator_)]
#estimators = [('gbc', gbc.best_estimator_)]
#estimators = [('mlp', mlp3.best_estimator_)]
#estimators = [('lr', lr.best_estimator_)]
#estimators = [('gnb', gnb.best_estimator_)]

#sclf_rf = StackingClassifier(estimators=[('mlp', make_pipeline(SMOTE(), estimators))], final_estimator=LogisticRegression())

params = {'voting__final_estimator__C': [5]}
sclf_pipeline = Pipeline([('pca', PCA(.98)), ('smote', SMOTE()), ('voting', StackingClassifier(estimators=estimators, final_estimator=LogisticRegression()))])
sclf_rf = GridSearchCV(
    sclf_pipeline, params, cv=cv, scoring=scoringa, refit=metric_used, return_train_score=True, verbose=4
)
sclf_rf = sclf_rf.fit(X_train.values, y_train.values)

#print(y_train.to_numpy())
y_pred_sclf_rf = sclf_rf.predict(X_test.values)
print (y_pred_sclf_rf)

print (test_metrics(y_test, y_pred_sclf_rf))
print (train_metrics(sclf_rf), "\n")


# %% [code]
# STACKING CLASSIFIER

from sklearn.ensemble import StackingClassifier
from sklearn.linear_model import LogisticRegression
from sklearn import svm
from sklearn.model_selection import GridSearchCV, RepeatedKFold
from sklearn.svm import LinearSVC
from sklearn.metrics import classification_report, confusion_matrix
from imblearn.pipeline import Pipeline
from imblearn.over_sampling import ADASYN
from sklearn.metrics import classification_report, accuracy_score, make_scorer, precision_score, recall_score, f1_score, roc_auc_score
#estimators = [('lr', lr.best_estimator_), ('rf', rf_bal.best_estimator_), ("gbc", gbc.best_estimator_), ('knn', knn.best_estimator_), ('mlp', mlp3.best_estimator_), ('gnb', gnb.best_estimator_)]
estimators = [('rf', rf_bal.best_estimator_)]

params = {'voting__final_estimator__C': [5]}
sclf_pipeline = Pipeline([('smote', SMOTE()), ('voting', StackingClassifier(estimators=estimators, final_estimator=LogisticRegression()))])
sclf_rf = GridSearchCV(
   sclf_pipeline, params, cv=cv, scoring=scoringa, refit=metric_used, return_train_score=True, verbose=4
)
sclf_rf = sclf_rf.fit(X_train.values, y_train.values)
y_pred_sclf_rf = sclf_rf.predict(X_test.values)
print (y_pred_sclf_rf)

print (estimator)
print (test_metrics(y_test, y_pred_sclf_rf))
print (train_metrics(sclf_rf), "\n")


# %% [code]
# VOTING CLASSIFIER
from sklearn.ensemble import VotingClassifier
from mlxtend.classifier import EnsembleVoteClassifier
from sklearn.model_selection import cross_val_score
from sklearn.naive_bayes import GaussianNB 
import sklearn

estimators = [
         ('gbc', gbc.best_estimator_), ('rf', rf_bal.best_estimator_), ('mlp', mlp3.best_estimator_), ('knn', knn.best_estimator_), ('gnb', gnb.best_estimator_), ('lr', lr.best_estimator_)]
#eclf1 = Pipeline([('smote', SMOTE()), ('voting', VotingClassifier(estimators=estimators))])
eclf1 = Pipeline([('pca', PCA(.98)), ('smote', SMOTE()), ('voting', VotingClassifier(estimators=estimators))])
params = {'voting__voting': ['hard'], }
#params = {          '__n_estimators': [20, 200],}
eclf = GridSearchCV(
    eclf1, params, cv=cv, return_train_score=True, verbose=4
)

eclf = eclf.fit(X_train.values, y_train.values)

y_pred_vclf_rf = eclf.predict(X_test.values)
print (y_pred_vclf_rf)

print (test_metrics(y_test, y_pred_vclf_rf))
print (train_metrics(eclf1))

# %% [code]


# %% [code]
# SENSITIVITY ANALYSIS (FIGURE 1)
import pytolemaic
from pytolemaic import *
print (lr_load.best_estimator_)
pytrust = PyTrust( model=lr_load.best_estimator_, xtrain=X_train, ytrain=y_train, xtest=X_test, ytest=y_test, splitter='stratified', metric="auc")

# dataset analysis report
dataset_analysis_report = pytrust.dataset_analysis_report
# feature sensitivity report
sensitivity_report = pytrust.sensitivity_report

# model's performance report
scoring_report = pytrust.scoring_report

# overall model's quality report
quality_report = pytrust.quality_report


# %% [code]
# SENSITIVITY ANALYSIS (FIGURE 1)
for report in [dataset_analysis_report, sensitivity_report, scoring_report, quality_report]:
    report.plot() # plot graphs
    
    sort_orders = sorted(sensitivity_report.to_dict()['shuffle_report']['sensitivities'].items(), key=lambda x: x[1], reverse=True)


    # Insights & issues discovered in your data/model
    insights = pytrust.insights

# %% [code]
# For Figure 3 in paper (internal use)

from sklearn.metrics import classification_report, accuracy_score, make_scorer, precision_score, recall_score, f1_score, roc_auc_score

predicted = lr_load.predict_proba(X_test.values)
threshold = .38
predicted [:,0] = (predicted [:,0] < threshold).astype('int')

sensitivity = sensitivity_score(y_test, predicted[:, 0])
specificity = specificity_score(y_test, predicted[:, 0])
f1 = f1_score(y_test, predicted[:, 0])
mcc_score = matthews_corrcoef(y_test, predicted[:, 0])
roc_score = roc_auc_score(y_test, predicted[:, 0])
accuracy = accuracy_score(y_test, predicted[:, 0])
precision = precision_score(y_test, predicted[:, 0])
recall = recall_score(y_test, predicted[:, 0])
kappa = cohen_kappa_score(y_test, predicted[:, 0])
precision_recall = average_precision_score(y_test, predicted[:, 0])

print(round(accuracy,4,)*100, "%")
print(round(f1,4,)*100, "%")
print(round(roc_score,4,)*100, "%")
print(round(mcc_score,4,)*100, "%")
print(round(sensitivity,4,)*100, "%")
print(round(specificity,4,)*100, "%")

print(round(precision,4,)*100, "%")
print(round(recall,4,)*100, "%")
print(round(kappa,4,)*100, "%")
print(round(precision_recall,4,)*100, "%")
