# Supplementary material for: Developing a machine learning model to identify protein–protein interaction hotspots to facilitate drug discovery
Source: PeerJ. 2020 Dec 7;8:e10381. doi: 10.7717/peerj.10381 (PMC7727375; doi:10.7717/peerj.10381)
Supplement: Supplemental Information 3 — This code works standing alone. [file peerj-08-10381-s003.zip › Rohit_Code/test_x.csv]

	SASA comp	SASA mon	SASA del	SASA rel	SASA comp/res	SASA mon/res	SASA del/res	SASA rel/res	SASA comp/ave	SASA mon/ave	SASA del/ave	SASA rel/ave	#Dist-2.5	#Dist-4.0	#Hydrophobic	#ALA_I	#ARG_I	#ASN_I	#ASP_I	#CYS_I	#GLN_I	#GLU_I	#GLY_I	#HIS_I	#ILE_I	#LEU_I	#LYS_I	#MET_I	#PHE_I	#PRO_I	#SER_I	#THR_I	#TRP_I	#TYR_I	#VAL_I	A_x	R_x	N_x	D_x	C_x	Q_x	E_x	G_x	H_x	I_x	L_x	K_x	M_x	F_x
47	-0.9743250336959594	-1.05136328730321	0.2158181278536645	-0.8413763493564881	-1.0060791869891494	-1.0986046286505013	0.19149043474848543	-0.7054332286558089	-0.9907948889101788	-0.15873956782453016	0.06788251297923727	-0.018576252938680406	-0.5888747940448634	-0.6335901832553044	0.010880918110381806	-0.48285751465323484	-1.1726039399558574	0.17920430732684972	-0.9940942008683007	-0.3473018236362011	-0.7752422050026311	-0.3383317129020281	-0.3681045630621362	-1.1428958483130882	-0.060425405897886315	-0.0693747587010743	0.07256650533012661	-0.7897201525067872	-0.5309860047086709	1.482298535820157	1.227536183393682	0.0036265568857712475	-1.0563836881678015	0.44301496480161673	0.7945978138383086	-0.16675931348993844	0.31165631649329306	-0.38021568421243096	0.4118703690379062	0.004130196569265421	1.4820033912072506	-0.030085725802305032	-0.5980263997073189	2.644236713021486	1.0976682167605667	1.591754988455739	-0.7873970473196935	0.8166278943277152	0.12392072456680664
470	1.707435804072339	0.5808042601822095	0.9303487299047538	0.8078879634953179	1.078043885427737	0.03159610047369319	0.9308621335225026	0.7068951041485819	0.48929159442984865	-0.1233191604398292	0.15857326981323908	0.11164456992879239	-0.5888747940448634	-0.886600518013362	-0.6357565010208779	1.1176901036395597	-0.31980107453341566	0.6969056396044154	1.0710403187881943	1.0419054709086033	1.5415735800627035	-0.9737538012417287	2.491197271179852	0.3858651577905925	1.5613145201357064	-0.0693747587010743	-0.9012291790999586	1.3574928111717974	1.1487872117081128	1.482298535820157	1.930433708915735	0.5065091117127271	-0.45190553922996735	1.0207398091824087	0.7945978138383086	-0.7129945450790283	2.681220790719062	0.3227608697092192	0.4118703690379062	-1.026766867119378	1.4820033912072506	-0.030085725802305032	-0.5980263997073189	0.43982294024205076	-0.9607689500571451	-1.022565669402756	0.3305455181580966	-0.9122128387019518	-0.8674450719676465
483	-0.31782021947348443	0.39247877793513813	-0.8288011321195059	-0.4629145773158002	-0.2144298484048814	0.765940525061665	-1.1429062360742641	-0.5328685569016224	-0.3494904938982768	-0.03948980760367005	0.002958265791781785	0.041712773419703884	0.7317285176676065	0.6314614905349841	-0.312437791455248	-1.283131323799632	-0.31980107453341566	2.2500096364371127	-0.477810570954177	-0.8103709218178026	-0.7752422050026311	-0.9737538012417287	-0.05040435925747084	-0.3785153452612479	-0.8712953689146826	-0.5585255997120395	0.5594643475451692	-0.7897201525067872	-0.9509293088128667	-0.9966409250891306	1.227536183393682	-0.4992559979411846	1.3615289075835353	1.5984646535632006	-1.7095892358339364	-0.7129945450790283	-1.042380525921432	-1.4346805150949062	-1.4883670452294022	0.004130196569265421	-1.2339147177892968	-1.3831302591816446	-1.3576568799462339	-1.3971885370741453	0.7545953556242814	3.0856525072320213	-1.1600445691456236	0.8166278943277152	0.7848312555897754
3	-0.8116425604459009	-1.4404042133106796	0.8291235789633171	0.23594811541742625	-0.8520720216466028	-1.537160963530924	0.8336766952479021	0.2524655788064573	-0.8600291435929597	-0.2295133507752274	0.15002369961437875	0.08159389806970073	-0.5888747940448634	-0.8233479343238476	-0.6357565010208779	0.3174162944931624	1.8122060890226885	1.2146069718819812	0.5547566888740705	0.11576727454540037	1.5415735800627035	1.8856455962869239	-0.3681045630621362	1.9146261638942734	0.75044455711891	-0.0693747587010743	0.07256650533012661	-0.7897201525067872	-0.9509293088128667	0.24282880536551318	1.5789849461547085	-1.0021385527681403	2.570485205459204	-0.13470987957917513	0.7945978138383086	-2.351700239846298	-1.3808897365251134	-1.0831922381340813	-1.4883670452294022	-1.370399221682259	-1.2339147177892968	-1.3831302591816446	-1.7374721200656913	4.481248190337682	-1.9899875334660009	-1.7695144287908975	-1.5326920909715536	-1.7766332052167852	-1.1979003374791308
136	-0.26812043156722243	0.3563858226867433	-0.7380841872134716	-0.4184423005355576	-0.15510481891295524	0.7217891444453476	-1.0359648463770759	-0.4894824989523329	-0.4055630165253171	-0.0725614783138422	0.0313490675731056	0.05347224599430521	0.7317285176676065	-0.06431693004967454	0.010880918110381806	-0.48285751465323484	-0.31980107453341566	-0.338497024950716	0.03847305895994676	-0.8103709218178026	-0.7752422050026311	-0.9737538012417287	0.9026962521565253	-0.3785153452612479	-0.8712953689146826	-0.0693747587010743	-0.9012291790999586	-0.7897201525067872	-0.5309860047086709	-0.9966409250891306	-0.8811563931724777	0.0036265568857712475	0.15257260970786687	1.0207398091824087	-0.8748602192765214	-0.16675931348993844	0.31165631649329306	-0.028727407251605913	0.7285766047491242	-0.33950215799361566	1.4820033912072506	2.3377422076115395	-0.21821115958786141	0.07242064477881156	-0.6176960889208598	-0.2756169100146147	0.3305455181580966	-0.04779247218711822	-0.5369898064561621
247	0.6444441211994473	-0.16843621277131796	0.7665751097013502	0.6465052236688483	0.6612795942846481	-0.17767423739998123	0.7641729751237545	0.5709624147017419	0.1369172212280592	-0.14299750533216168	0.14826177153040995	0.105323612143332	-0.5888747940448634	-0.886600518013362	-0.6357565010208779	-0.48285751465323484	2.2386075217339094	0.6969056396044154	1.587323948702318	1.0419054709086033	2.468299894088837	2.203356640456774	-0.05040435925747084	-1.1428958483130882	0.75044455711891	2.8655302873647166	2.5070557164053393	0.2838863293325051	2.8285604281248964	1.482298535820157	0.8760874206326553	3.523804440674462	0.15257260970786687	-0.13470987957917513	0.7945978138383086	0.3794759180991514	0.9886747377006555	-0.028727407251605913	-0.22154210238452998	-0.33950215799361566	1.4820033912072506	0.30817540754252987	-0.21821115958786141	1.1746275311685292	0.0684496333517108	0.09785746967945605	1.4484880836358867	-0.04779247218711822	-0.20653454094467774
144	-0.8978598095513203	-0.9999522148737069	0.23050080439253562	-0.6903761482910066	-0.9274726920286828	-1.051769177662147	0.2146415698464115	-0.5620268282427937	-0.7369037314163981	-0.07284914907456622	0.003381449770099962	-0.09503688244583969	-0.5888747940448634	-0.886600518013362	-0.6357565010208779	-0.48285751465323484	-0.31980107453341566	-0.338497024950716	0.03847305895994676	-0.8103709218178026	-0.7752422050026311	-0.9737538012417287	0.9026962521565253	-0.3785153452612479	-0.8712953689146826	-0.0693747587010743	-0.9012291790999586	-0.7897201525067872	-0.5309860047086709	-0.9966409250891306	-0.8811563931724777	0.0036265568857712475	0.15257260970786687	1.0207398091824087	-0.8748602192765214	0.3794759180991514	-0.36536210471406944	-0.028727407251605913	-0.22154210238452998	0.3477625511321465	-0.06994981393363361	-0.36834685914713994	0.16160408053159606	-0.6623839461476668	0.4115224944879961	1.591754988455739	-0.4147495254937634	1.248838077585132	0.12392072456680664
279	1.0193928751450745	0.005071244337454092	0.9303487299047538	0.8078879634953179	1.638257910198219	0.511990564854735	0.9308621335225026	0.7068951041485819	1.1598269155822183	-0.06631098957660302	0.15857326981323908	0.11164456992879239	-0.5888747940448634	-0.886600518013362	-0.6357565010208779	-0.48285751465323484	-1.599005372667078	-0.338497024950716	-1.5103778307824245	-0.8103709218178026	-0.7752422050026311	-0.3383317129020281	-1.003504970671467	-0.3785153452612479	-0.8712953689146826	-1.0476764407230048	-1.3881270213150012	-0.7897201525067872	-0.11104270060447495	2.102033401047479	-1.584053918694531	-1.5050211075950963	0.15257260970786687	-1.290159568340759	-1.7095892358339364	-0.7129945450790283	-1.042380525921432	-1.0831922381340813	-0.538248338095748	-0.6831345125564967	-0.8459264165040757	-0.7066079924919747	-0.5980263997073189	-1.029786241610906	-0.9607689500571451	-1.022565669402756	-0.7873970473196935	-1.3444230219593685	-1.1979003374791308
18	-0.6152690016796037	-0.919430309604548	0.4126131242055613	-0.18748062117108175	-0.6369786172330292	-0.9708407426056834	0.4039096714610664	-0.13150390215372518	-0.7716464628596592	-0.19799251745517443	0.12594382142565144	0.07262040582342587	-0.5888747940448634	-0.7600953506343332	-0.6357565010208779	0.3174162944931624	1.8122060890226885	1.2146069718819812	0.5547566888740705	0.11576727454540037	1.5415735800627035	1.8856455962869239	-0.3681045630621362	1.9146261638942734	0.75044455711891	-0.0693747587010743	0.07256650533012661	-0.7897201525067872	-0.9509293088128667	0.24282880536551318	1.5789849461547085	-1.0021385527681403	2.570485205459204	-0.13470987957917513	0.7945978138383086	-1.2592297766681182	-0.7038713153177508	-0.7317039611732561	0.0951641333266881	-1.370399221682259	0.3180384873515874	2.3377422076115395	-0.5980263997073189	0.80722523570529	-0.9607689500571451	0.09785746967945605	1.0758405618099567	-1.3444230219593685	-0.8674450719676465
142	-0.9438582976912022	-1.3647928736594963	0.6116214145255754	-0.597497902677508	-0.9629841061997795	-1.3889395258870052	0.559828058237275	-0.6470264865752905	-0.89567414360359	-0.18422016936793162	0.10155258759547564	-0.04476261046396832	-0.5888747940448634	-0.44383243218676105	-0.312437791455248	-0.48285751465323484	-0.31980107453341566	-0.338497024950716	0.03847305895994676	-0.8103709218178026	-0.7752422050026311	-0.9737538012417287	0.9026962521565253	-0.3785153452612479	-0.8712953689146826	-0.0693747587010743	-0.9012291790999586	-0.7897201525067872	-0.5309860047086709	-0.9966409250891306	-0.8811563931724777	0.0036265568857712475	0.15257260970786687	1.0207398091824087	-0.8748602192765214	0.3794759180991514	-1.042380525921432	-0.38021568421243096	-0.538248338095748	-0.33950215799361566	-0.8459264165040757	-1.0448691258368097	3.579941241606714	-1.029786241610906	-0.9607689500571451	-1.022565669402756	-0.7873970473196935	-0.9122128387019518	-0.8674450719676465
188	0.04559814441046554	0.9604430531736738	-1.136951888270746	-0.3677877773513917	0.27884355706982633	1.6120973038153137	-1.6191437451062602	-0.49323553860531844	-0.04129863347928302	0.0038154520272652586	-0.014197043417718219	0.05052208191066825	-0.5888747940448634	-0.5070850158762755	-0.312437791455248	0.3174162944931624	-0.7462025072446364	1.7323083041595468	2.1036075786164417	1.5049745690902048	1.0782104230496365	0.9325124637773731	-0.6858047668668016	1.150245660842433	-0.8712953689146826	-0.5585255997120395	1.5332600319752543	-0.7897201525067872	-0.5309860047086709	0.24282880536551318	0.8760874206326553	0.0036265568857712475	1.3615289075835353	-0.13470987957917513	1.6293268303957236	2.018181612866421	-0.36536210471406944	0.3227608697092192	0.7285766047491242	-0.33950215799361566	-0.06994981393363361	0.9846976742321997	1.3010498008899685	-0.6623839461476668	-0.6176960889208598	-0.6490912897086853	-0.4147495254937634	-0.04779247218711822	-0.8674450719676465
96	-0.777126697567091	1.0778773881903956	-2.078061881444235	-0.8309065807527776	-0.8120349291597192	1.0451828517334945	-2.033899638154266	-0.6296407702323866	-0.8997403364987463	-0.0640238863654584	-0.01935716378251536	0.051348970692563854	0.7317285176676065	1.0109769926720706	0.6575183372416414	-1.283131323799632	-0.31980107453341566	-0.8561983572282817	0.5547566888740705	0.11576727454540037	-0.7752422050026311	-0.020620668732177817	-0.6858047668668016	-1.1428958483130882	0.75044455711891	-0.0693747587010743	0.07256650533012661	0.2838863293325051	-0.11104270060447495	-0.3769060598618087	-0.8811563931724777	0.0036265568857712475	-1.0563836881678015	-0.712434723959967	-1.7095892358339364	0.3794759180991514	-0.026852894110388194	1.0257374236308694	0.7285766047491242	-0.33950215799361566	1.8699916924924715	-0.030085725802305032	2.440495521248341	0.07242064477881156	-0.6176960889208598	-0.6490912897086853	0.7031930399840266	-0.48000265544453496	-0.20653454094467774
505	0.14636412671368593	-0.11961064035528701	0.22283131612484666	0.132115475578508	-0.09539857892372666	-0.46332228590470026	0.35540080302208826	0.2520296658241472	0.6481280610996186	-0.01981739461516765	0.06830102801326013	0.058007433700324844	-0.5888747940448634	-0.7600953506343332	-0.6357565010208779	0.3174162944931624	0.9594032236002469	-0.8561983572282817	0.5547566888740705	-0.8103709218178026	-0.3118790479895642	0.9325124637773731	0.2672958445471945	1.150245660842433	-1.6821653319314789	-0.5585255997120395	0.07256650533012661	1.3574928111717974	-0.11104270060447495	-0.3769060598618087	1.227536183393682	0.5065091117127271	0.7570507586457011	1.0207398091824087	0.7945978138383086	0.9257111496882412	-0.36536210471406944	0.3227608697092192	-0.22154210238452998	0.3477625511321465	-0.06994981393363361	0.30817540754252987	0.5414193206510536	0.07242064477881156	0.7545953556242814	0.8448062290675975	-0.042102003667833454	0.38441771107029854	1.4457417866127442
409	-0.4468748485017641	-0.1879472111453803	-0.2770769017206182	-0.39717174966012	-0.543066993480817	-0.41147532651674595	-0.13497888546499773	-0.17343190651100882	-0.6647080080696235	-0.14821342196672188	0.08513238088324923	0.06604779955774906	-0.5888747940448634	-0.38057984849724663	-0.6357565010208779	1.1176901036395597	0.9594032236002469	1.7323083041595468	0.03847305895994676	1.5049745690902048	1.5415735800627035	0.9325124637773731	-0.05040435925747084	-0.3785153452612479	-0.060425405897886315	-0.0693747587010743	0.07256650533012661	0.2838863293325051	-0.9509293088128667	-0.3769060598618087	0.5246386578716287	0.0036265568857712475	1.9660070565213696	-0.712434723959967	0.7945978138383086	-1.8054650082572081	0.6501655270969743	-0.028727407251605913	-0.22154210238452998	-1.71403157624514	2.6459682950629135	2.3377422076115395	-1.3576568799462339	-0.6623839461476668	-1.6469146723297157	-1.3960400490968268	0.7031930399840266	-1.3444230219593685	-1.5283556029906153
344	-0.6633325279248753	0.31926594735716646	-1.0809361011876761	-0.6974991266408075	-0.7365447564114777	0.0531330002334525	-0.8445763015195065	-0.3928287539128714	-0.827490333533545	-0.11900663542634371	0.04195468976925207	0.05734575650275132	0.7317285176676065	0.6947140742244985	-0.312437791455248	-1.283131323799632	-0.7462025072446364	-0.338497024950716	0.03847305895994676	-0.8103709218178026	-0.7752422050026311	-0.6560427570718784	-1.003504970671467	-1.1428958483130882	1.5613145201357064	-0.0693747587010743	0.07256650533012661	1.3574928111717974	-0.9509293088128667	-0.3769060598618087	-0.8811563931724777	-1.0021385527681403	-1.0563836881678015	-0.13470987957917513	-1.7095892358339364	-0.16675931348993844	0.6501655270969743	-0.028727407251605913	-0.22154210238452998	-0.6831345125564967	0.3180384873515874	0.30817540754252987	-0.21821115958786141	-0.29498165068442767	-0.6176960889208598	-0.6490912897086853	2.9390781709396068	-0.48000265544453496	-0.8674450719676465
397	3.424975845133889	2.017988578341267	0.9303487299047538	0.8078879634953179	2.4221400516144547	1.1841848063641247	0.9308621335225026	0.7068951041485819	1.7097681000913358	-0.019555598738516707	0.15857326981323908	0.11164456992879239	-0.5888747940448634	-0.886600518013362	-0.6357565010208779	-1.283131323799632	0.10660035817780521	-0.338497024950716	1.0710403187881943	1.0419054709086033	1.0782104230496365	-0.9737538012417287	0.9026962521565253	1.9146261638942734	1.5613145201357064	-1.0476764407230048	-0.9012291790999586	-0.7897201525067872	0.3089006034997209	-0.3769060598618087	0.5246386578716287	-0.4992559979411846	-0.45190553922996735	-0.13470987957917513	-0.8748602192765214	-0.7129945450790283	-1.3808897365251134	-0.7317039611732561	-0.8549545738069662	-0.6831345125564967	-1.6219030190745178	-1.3831302591816446	3.579941241606714	-1.3971885370741453	-1.6469146723297157	-1.7695144287908975	-1.1600445691456236	-1.7766332052167852	-1.1979003374791308
284	-1.0169784588395605	1.0587131524991182	-2.2900646562156277	-0.9585390538600473	-1.0474665327505872	1.9360756277713516	-3.2637333041267365	-1.1971515087553952	-1.0606478366952186	-0.027317540805708165	-0.06989741267112798	0.03368623845606956	0.7317285176676065	1.6435028295672147	3.56738672333231	1.917963912785957	-0.31980107453341566	-0.338497024950716	-2.0266614606965483	-0.8103709218178026	0.15148410902350273	-0.9737538012417287	-0.6858047668668016	1.150245660842433	-0.060425405897886315	-0.5585255997120395	-1.3881270213150012	0.2838863293325051	-0.11104270060447495	0.862563670592835	-1.584053918694531	-1.0021385527681403	-0.45190553922996735	-1.8678844127215508	-0.8748602192765214	0.3794759180991514	-0.36536210471406944	-0.38021568421243096	0.0951641333266881	0.004130196569265421	-0.06994981393363361	-0.030085725802305032	0.16160408053159606	-0.29498165068442767	-0.2746232277845745	-0.2756169100146147	-0.042102003667833454	-0.04779247218711822	-0.5369898064561621
495	-1.0291651524896266	-1.191085218674091	0.325399220291103	-0.9650711663755341	-1.0635392894567994	-1.3676489196098178	0.4388247039013794	-0.48649149586798934	-1.0705550155950438	-0.08938344543562966	-0.008487016488917287	-0.192935020065174	1.3920301735238412	1.7700079969462437	0.33419962767601163	-1.283131323799632	-0.31980107453341566	2.2500096364371127	-0.477810570954177	-0.8103709218178026	-0.7752422050026311	-0.9737538012417287	-0.05040435925747084	-0.3785153452612479	-0.8712953689146826	-0.5585255997120395	0.5594643475451692	-0.7897201525067872	-0.9509293088128667	-0.9966409250891306	1.227536183393682	-0.4992559979411846	1.3615289075835353	1.5984646535632006	-1.7095892358339364	-0.16675931348993844	-1.042380525921432	-0.028727407251605913	-0.538248338095748	-0.33950215799361566	-0.8459264165040757	-0.7066079924919747	-0.21821115958786141	-1.029786241610906	-0.9607689500571451	-1.022565669402756	-0.7873970473196935	-0.9122128387019518	-0.8674450719676465
466	2.469765512973216	2.8427944887640497	-0.9663129716815034	0.17530360283556448	1.6746206257798744	1.8456601404044852	-0.5349804250248676	0.3023012112229987	0.9238150894723455	0.007680747749852258	0.06422910631309296	0.09207002857227628	1.3920301735238412	0.12544082101886872	0.010880918110381806	1.1176901036395597	-0.31980107453341566	0.6969056396044154	1.0710403187881943	1.0419054709086033	1.5415735800627035	-0.9737538012417287	2.491197271179852	0.3858651577905925	1.5613145201357064	-0.0693747587010743	-0.9012291790999586	1.3574928111717974	1.1487872117081128	1.482298535820157	1.930433708915735	0.5065091117127271	-0.45190553922996735	1.0207398091824087	0.7945978138383086	0.9257111496882412	0.9886747377006555	0.6742491466700443	0.7285766047491242	0.3477625511321465	0.7060267886368085	0.30817540754252987	0.921234560770511	0.43982294024205076	0.0684496333517108	0.09785746967945605	0.7031930399840266	0.38441771107029854	0.12392072456680664
386	0.6818023174501764	-0.27741407995100087	0.9303487299047538	0.8078879634953179	0.9787872452945096	-0.05351840641963023	0.9308621335225026	0.7068951041485819	0.47094709117422007	-0.12487878980312749	0.15857326981323908	0.11164456992879239	-0.5888747940448634	-0.886600518013362	-0.6357565010208779	-1.283131323799632	0.10660035817780521	-0.338497024950716	1.0710403187881943	1.0419054709086033	1.0782104230496365	-0.9737538012417287	0.9026962521565253	1.9146261638942734	1.5613145201357064	-1.0476764407230048	-0.9012291790999586	-0.7897201525067872	0.3089006034997209	-0.3769060598618087	0.5246386578716287	-0.4992559979411846	-0.45190553922996735	-0.13470987957917513	-0.8748602192765214	-1.2592297766681182	-1.7193989471287945	-1.7861687920557314	-1.4883670452294022	-0.33950215799361566	-1.6219030190745178	-1.7213913925264794	-1.3576568799462339	-1.7645908325373845	3.156105383578278	0.8448062290675975	-1.5326920909715536	0.38441771107029854	-0.20653454094467774
140	-0.042765278598163446	0.01788729070942061	-0.1225596759941996	-0.11771006503631402	0.21066970573362906	0.4813502110821324	-0.4123735842267329	-0.2703139453606326	-0.024526228452738396	-0.06986005432701098	0.06113356359585502	0.05835824423687858	-0.5888747940448634	-0.44383243218676105	0.010880918110381806	-0.48285751465323484	-0.31980107453341566	-0.338497024950716	0.03847305895994676	-0.8103709218178026	-0.7752422050026311	-0.9737538012417287	0.9026962521565253	-0.3785153452612479	-0.8712953689146826	-0.0693747587010743	-0.9012291790999586	-0.7897201525067872	-0.5309860047086709	-0.9966409250891306	-0.8811563931724777	0.0036265568857712475	0.15257260970786687	1.0207398091824087	-0.8748602192765214	-0.7129945450790283	-0.7038713153177508	-0.7317039611732561	-0.8549545738069662	-0.33950215799361566	-0.8459264165040757	-0.7066079924919747	-0.5980263997073189	0.43982294024205076	0.0684496333517108	0.09785746967945605	-0.7873970473196935	-0.04779247218711822	1.4457417866127442
129	0.743331414881982	-0.004261874373804454	0.6714807859873225	0.5773639887668198	1.2261315933925188	0.45202889654429074	0.6006143489084597	0.46351719355527476	0.8090908396658815	-0.07224653453194958	0.1346167544476999	0.09837339257262387	-0.5888747940448634	-0.8233479343238476	-0.6357565010208779	-0.48285751465323484	-0.31980107453341566	-0.338497024950716	0.03847305895994676	-0.8103709218178026	-0.7752422050026311	-0.9737538012417287	0.9026962521565253	-0.3785153452612479	-0.8712953689146826	-0.0693747587010743	-0.9012291790999586	-0.7897201525067872	-0.5309860047086709	-0.9966409250891306	-0.8811563931724777	0.0036265568857712475	0.15257260970786687	1.0207398091824087	-0.8748602192765214	-1.2592297766681182	-2.057908157732476	-1.7861687920557314	-1.8050732809406205	5.158615515012482	-2.39787962164496	-2.0596525258713143	-1.3576568799462339	-2.1319931280006235	-0.9607689500571451	-1.022565669402756	-2.2779871346234137	-1.3444230219593685	-1.1979003374791308
63	1.4309834195157305	1.6660333023507878	-0.607159223353479	0.11630028439253381	0.8617004050211156	0.9019247851899644	-0.25740701858908216	0.2645633476453857	0.008448541057867446	-0.10553063645119629	0.09972500579066361	0.09517768261364373	0.07142686181137153	-0.38057984849724663	-0.6357565010208779	0.3174162944931624	-0.7462025072446364	-1.3738996895058475	-1.5103778307824245	1.9680436672718062	-1.238605362015698	-0.9737538012417287	0.2672958445471945	0.3858651577905925	0.75044455711891	-0.0693747587010743	-0.9012291790999586	0.2838863293325051	-0.11104270060447495	-0.3769060598618087	0.5246386578716287	-0.4992559979411846	-0.45190553922996735	-0.712434723959967	-0.04013120271910635	-0.16675931348993844	1.3271839483043368	0.3227608697092192	0.4118703690379062	-0.33950215799361566	1.4820033912072506	0.9846976742321997	2.0606802811288834	0.80722523570529	-0.9607689500571451	0.4713318493735268	0.7031930399840266	-0.04779247218711822	-0.5369898064561621
79	0.14535120740993956	0.2275263575241354	-0.1835540725633515	-0.06532945804367384	0.4536743177178739	0.7588727720566479	-0.4901864800093503	-0.21501261411921205	0.3154247551674456	-0.023740407682247805	0.04386364427379389	0.055704508599310296	0.07142686181137153	-0.38057984849724663	-0.6357565010208779	-0.48285751465323484	0.5330017908890261	0.17920430732684972	0.5547566888740705	-0.8103709218178026	-0.3118790479895642	-0.6560427570718784	-0.05040435925747084	0.3858651577905925	-0.8712953689146826	-0.5585255997120395	-0.41433133688491597	0.2838863293325051	-0.5309860047086709	-0.9966409250891306	-1.2326051559335043	0.5065091117127271	0.7570507586457011	2.7539143423247845	-0.8748602192765214	0.9257111496882412	0.31165631649329306	1.0257374236308694	0.0951641333266881	0.6913949056950276	-0.06994981393363361	-0.030085725802305032	0.921234560770511	-0.29498165068442767	0.0684496333517108	-0.2756169100146147	-0.042102003667833454	-0.04779247218711822	-0.20653454094467774
331	1.9646083644029577	0.7959982946336802	0.9303487299047538	0.8078879634953179	2.0218386280507925	0.8409185198004854	0.9308621335225026	0.7068951041485819	0.6316218847733865	-0.11121839668442784	0.15857326981323908	0.11164456992879239	-0.5888747940448634	-0.886600518013362	-0.6357565010208779	1.1176901036395597	-0.31980107453341566	-0.8561983572282817	-0.9940942008683007	-0.8103709218178026	0.6148472660365697	0.29709037543767247	-0.3681045630621362	-0.3785153452612479	-0.060425405897886315	0.9089269233208561	0.07256650533012661	2.4310992930110897	-0.5309860047086709	0.24282880536551318	-1.584053918694531	0.0036265568857712475	-1.0563836881678015	-1.290159568340759	-0.04013120271910635	0.3794759180991514	0.31165631649329306	0.3227608697092192	1.0452828404603423	-0.33950215799361566	1.0940150899220296	1.9994810742667044	0.16160408053159606	0.43982294024205076	-0.2746232277845745	-0.2756169100146147	0.7031930399840266	-0.04779247218711822	-0.20653454094467774
345	1.4081698783211891	0.4887209678025674	0.7454431631584485	0.6801621810225492	1.9807000756467952	1.0083041353242492	0.7027819607361413	0.5765125334367404	0.5825860054870077	-0.10447607484809933	0.1476286821870843	0.10694155920018235	-0.5888747940448634	-0.8233479343238476	-0.6357565010208779	-1.283131323799632	-0.7462025072446364	-0.338497024950716	0.03847305895994676	-0.8103709218178026	-0.7752422050026311	-0.6560427570718784	-1.003504970671467	-1.1428958483130882	1.5613145201357064	-0.0693747587010743	0.07256650533012661	1.3574928111717974	-0.9509293088128667	-0.3769060598618087	-0.8811563931724777	-1.0021385527681403	-1.0563836881678015	-0.13470987957917513	-1.7095892358339364	0.3794759180991514	-0.026852894110388194	-0.028727407251605913	1.6786953118827785	0.004130196569265421	0.7060267886368085	1.9994810742667044	0.16160408053159606	0.07242064477881156	-0.2746232277845745	-0.2756169100146147	0.3305455181580966	-0.04779247218711822	-0.20653454094467774
493	-0.7156010888115715	-0.44035590487305765	-0.24490692224619776	-0.5984166596158517	-0.6718967560895212	-0.18089239823515255	-0.5188103502618783	-0.7286616676736687	-0.8146578642251944	-0.15073393219801087	0.0748731152108091	0.049339799931598774	0.07142686181137153	-0.0010643463601601158	-0.6357565010208779	-1.283131323799632	-0.31980107453341566	2.2500096364371127	-0.477810570954177	-0.8103709218178026	-0.7752422050026311	-0.9737538012417287	-0.05040435925747084	-0.3785153452612479	-0.8712953689146826	-0.5585255997120395	0.5594643475451692	-0.7897201525067872	-0.9509293088128667	-0.9966409250891306	1.227536183393682	-0.4992559979411846	1.3615289075835353	1.5984646535632006	-1.7095892358339364	4.20312253922278	-1.042380525921432	-1.0831922381340813	-0.8549545738069662	0.6913949056950276	-0.8459264165040757	-0.7066079924919747	0.16160408053159606	-1.029786241610906	0.0684496333517108	-0.6490912897086853	-0.7873970473196935	-0.48000265544453496	-0.5369898064561621
450	1.8232544890292157	0.6777177491201147	0.9303487299047538	0.8078879634953179	1.782835790332718	0.6359689199432468	0.9308621335225026	0.7068951041485819	1.5426812232476053	-0.033761140077845676	0.15857326981323908	0.11164456992879239	-0.5888747940448634	-0.886600518013362	-0.6357565010208779	1.1176901036395597	0.5330017908890261	-0.8561983572282817	0.5547566888740705	1.9680436672718062	-0.3118790479895642	-0.9737538012417287	2.808897474984517	1.150245660842433	1.5613145201357064	-1.0476764407230048	0.07256650533012661	-0.7897201525067872	1.1487872117081128	-0.3769060598618087	-0.5297076304114511	0.0036265568857712475	0.15257260970786687	-0.13470987957917513	0.7945978138383086	0.3794759180991514	1.665693158908018	-0.38021568421243096	-0.538248338095748	-0.33950215799361566	1.8699916924924715	0.30817540754252987	-0.5980263997073189	0.07242064477881156	-0.2746232277845745	-0.2756169100146147	1.8211356054618169	1.248838077585132	-0.5369898064561621
402	-1.0291651524896266	-1.6729082346587436	0.8880845987674566	-0.9650711663755341	-1.0635392894567994	-1.7225619975202657	0.8382500800345207	-2.5082287947355715	-1.0705550155950438	-0.2494313772857736	0.15204921039007996	-0.058607604851957644	-0.5888747940448634	-0.6335901832553044	-0.6357565010208779	-0.48285751465323484	-0.7462025072446364	-1.3738996895058475	-0.9940942008683007	1.9680436672718062	-0.7752422050026311	-0.9737538012417287	0.9026962521565253	0.3858651577905925	-0.060425405897886315	-0.5585255997120395	-0.41433133688491597	-0.7897201525067872	-0.5309860047086709	-0.3769060598618087	-0.1782588676504245	-1.0021385527681403	-0.45190553922996735	0.44301496480161673	0.7945978138383086	4.20312253922278	-1.042380525921432	-1.0831922381340813	-0.8549545738069662	0.004130196569265421	-0.8459264165040757	-1.0448691258368097	0.921234560770511	-1.029786241610906	-0.2746232277845745	-0.6490912897086853	-0.7873970473196935	-0.9122128387019518	-0.8674450719676465
130	-0.15418072394680696	-0.4637219605900552	0.3310008319143754	0.07725563986449599	-0.3429208741273839	-0.7537529112723698	0.44338079088477733	0.21510326875357103	0.9324679566734702	0.03372952167564287	0.038838761033631784	0.020844284641968757	-0.5888747940448634	1.516997662188186	-0.6357565010208779	-0.48285751465323484	-0.31980107453341566	-0.338497024950716	0.03847305895994676	-0.8103709218178026	-0.7752422050026311	-0.9737538012417287	0.9026962521565253	-0.3785153452612479	-0.8712953689146826	-0.0693747587010743	-0.9012291790999586	-0.7897201525067872	-0.5309860047086709	-0.9966409250891306	-0.8811563931724777	0.0036265568857712475	0.15257260970786687	1.0207398091824087	-0.8748602192765214	4.20312253922278	-1.042380525921432	-1.0831922381340813	-0.8549545738069662	0.6913949056950276	-0.8459264165040757	-0.7066079924919747	0.16160408053159606	-1.029786241610906	0.0684496333517108	-0.6490912897086853	-0.7873970473196935	-0.48000265544453496	-0.5369898064561621
315	-0.03781039495210374	-0.8795637129652327	0.9303487299047538	0.8078879634953179	0.2170703121028347	-0.706705549102291	0.9308621335225026	0.7068951041485819	0.013568899013146707	-0.16376457747948905	0.15857326981323908	0.11164456992879239	-0.5888747940448634	-0.886600518013362	-0.6357565010208779	-0.48285751465323484	-1.599005372667078	-0.8561983572282817	-1.5103778307824245	-0.8103709218178026	0.6148472660365697	0.9325124637773731	0.2672958445471945	1.9146261638942734	-0.8712953689146826	-0.5585255997120395	0.07256650533012661	2.4310992930110897	-0.11104270060447495	-0.9966409250891306	0.1731898951106021	1.5122742213666387	-1.0563836881678015	1.5984646535632006	-0.04013120271910635	0.3794759180991514	-0.026852894110388194	0.3227608697092192	-0.538248338095748	0.004130196569265421	-0.4579381152188547	-0.36834685914713994	0.16160408053159606	-0.6623839461476668	0.7545953556242814	0.09785746967945605	0.7031930399840266	0.38441771107029854	-0.20653454094467774
204	-0.43420387762080187	-0.04968053956138973	-0.4261662172305186	-0.4331623475738086	-0.3204307258927993	0.31916287580896996	-0.7423928634669119	-0.5599699469589509	-0.6353307706506511	-0.13259953552690884	0.07197609784513241	0.062359373182711196	-0.5888747940448634	-0.6968427669448187	-0.312437791455248	1.917963912785957	-0.31980107453341566	0.6969056396044154	-0.9940942008683007	-0.8103709218178026	-1.238605362015698	-0.6560427570718784	-0.6858047668668016	1.150245660842433	-0.060425405897886315	0.9089269233208561	-0.9012291790999586	2.4310992930110897	0.3089006034997209	0.24282880536551318	-0.5297076304114511	1.009391666539683	-0.45190553922996735	0.44301496480161673	0.7945978138383086	-0.7129945450790283	-0.36536210471406944	0.3227608697092192	2.628814019016433	-0.6831345125564967	0.3180384873515874	0.6464365408873648	-0.5980263997073189	-0.29498165068442767	-0.9607689500571451	-1.022565669402756	0.3305455181580966	-0.9122128387019518	-0.20653454094467774
497	0.05266702192140112	0.34239484187370073	-0.40827149304370275	-0.182733809563178	-0.275767102123289	-0.2739444947691933	-0.03179606103843194	0.11733780569864136	0.6757031165021516	0.0805206140890845	-0.02999155163334623	0.024836691421260566	-0.5888747940448634	0.4417037394664408	2.274111885069791	-1.283131323799632	-0.31980107453341566	2.2500096364371127	-0.477810570954177	-0.8103709218178026	-0.7752422050026311	-0.9737538012417287	-0.05040435925747084	-0.3785153452612479	-0.8712953689146826	-0.5585255997120395	0.5594643475451692	-0.7897201525067872	-0.9509293088128667	-0.9966409250891306	1.227536183393682	-0.4992559979411846	1.3615289075835353	1.5984646535632006	-1.7095892358339364	-0.16675931348993844	-1.3808897365251134	-1.4346805150949062	-1.1716608095181842	0.004130196569265421	-1.6219030190745178	-1.3831302591816446	-1.3576568799462339	-1.7645908325373845	2.813032522441993	0.4713318493735268	-0.7873970473196935	0.38441771107029854	-0.20653454094467774
213	-0.24865515407782693	-0.5201267057190453	0.30455129011789506	0.008821686521807629	-0.05529416784244575	-0.23087878515433338	0.1325082895550336	-0.13672682777678138	-0.37623205487361083	-0.14847121713407302	0.10999169564638442	0.07305512032047928	-0.5888747940448634	-0.886600518013362	-0.6357565010208779	1.1176901036395597	-1.1726039399558574	-0.8561983572282817	-1.5103778307824245	-0.8103709218178026	0.15148410902350273	0.29709037543767247	-0.6858047668668016	0.3858651577905925	-0.8712953689146826	-0.5585255997120395	-0.41433133688491597	1.3574928111717974	-0.5309860047086709	-0.9966409250891306	-0.8811563931724777	0.0036265568857712475	0.15257260970786687	-0.712434723959967	-0.04013120271910635	0.9257111496882412	-0.36536210471406944	-0.028727407251605913	0.7285766047491242	0.3477625511321465	0.3180384873515874	0.6464365408873648	0.16160408053159606	-0.29498165068442767	0.7545953556242814	0.8448062290675975	-0.042102003667833454	0.38441771107029854	0.12392072456680664
146	0.73244135342861	0.34400608850168146	0.25412267872987054	0.3078517897131763	0.7822278708638027	0.39968445273022707	0.23112666693730413	0.2786949362570437	3.940793568471213	0.3374905372823472	-0.009304174604353597	0.03442100328811334	-0.5888747940448634	-0.5703375995657899	-0.6357565010208779	-0.48285751465323484	-0.31980107453341566	-0.338497024950716	0.03847305895994676	-0.8103709218178026	-0.7752422050026311	-0.9737538012417287	0.9026962521565253	-0.3785153452612479	-0.8712953689146826	-0.0693747587010743	-0.9012291790999586	-0.7897201525067872	-0.5309860047086709	-0.9966409250891306	-0.8811563931724777	0.0036265568857712475	0.15257260970786687	1.0207398091824087	-0.8748602192765214	2.5644168444555104	-0.36536210471406944	-0.028727407251605913	-0.22154210238452998	0.3477625511321465	-0.06994981393363361	-0.030085725802305032	0.5414193206510536	-0.29498165068442767	-0.2746232277845745	-0.2756169100146147	-0.042102003667833454	-0.04779247218711822	-0.20653454094467774
426	-0.03204719688760388	-0.3171479629556204	0.27917687254574164	0.09766877520536596	0.12668816651932285	-0.10212361981544653	0.1632302051062407	0.014022755575603153	-0.3601090618670763	-0.15516861968413212	0.11808447261289148	0.08417324313219102	-0.5888747940448634	-0.44383243218676105	0.6575183372416414	0.3174162944931624	-0.7462025072446364	-0.8561983572282817	-1.5103778307824245	1.5049745690902048	-1.238605362015698	-0.6560427570718784	-0.3681045630621362	0.3858651577905925	-0.8712953689146826	0.9089269233208561	-1.3881270213150012	-0.7897201525067872	0.3089006034997209	-0.3769060598618087	-0.8811563931724777	-1.0021385527681403	-1.0563836881678015	-1.290159568340759	-0.04013120271910635	-0.16675931348993844	1.3271839483043368	-0.028727407251605913	-0.538248338095748	-0.33950215799361566	1.0940150899220296	-0.030085725802305032	-0.21821115958786141	0.43982294024205076	0.4115224944879961	0.4713318493735268	1.8211356054618169	0.38441771107029854	0.454375990078291
320	-1.012035936688148	0.44736053744899057	-1.5712814269885451	-0.9532869541214951	-1.0458859486546397	0.472702853906593	-1.6153026576029204	-0.7765426128923512	-1.0602217287130817	-0.12375974588070325	0.02687536857152155	0.053967097127769384	1.3920301735238412	1.833260580635758	-0.312437791455248	-0.48285751465323484	0.9594032236002469	-0.8561983572282817	-0.9940942008683007	-0.8103709218178026	-0.3118790479895642	1.5679345521170736	-1.003504970671467	-0.3785153452612479	-1.6821653319314789	-1.0476764407230048	-0.41433133688491597	0.2838863293325051	-0.5309860047086709	0.862563670592835	0.1731898951106021	-0.4992559979411846	-0.45190553922996735	-0.13470987957917513	-0.04013120271910635	-1.2592297766681182	-0.7038713153177508	0.3227608697092192	1.0452828404603423	1.3786596148207897	-0.06994981393363361	2.6760033409563744	-0.5980263997073189	-0.6623839461476668	-0.9607689500571451	-1.022565669402756	-0.4147495254937634	-1.3444230219593685	-0.8674450719676465
382	-0.9372584487332537	-1.6321939905650484	0.9303487299047538	0.8078879634953179	-0.9718273451728148	-1.7262085033612555	0.9308621335225026	0.7068951041485819	-0.9908927782165696	-0.24916279755037823	0.15857326981323908	0.11164456992879239	-0.5888747940448634	-0.886600518013362	-0.6357565010208779	-1.283131323799632	0.10660035817780521	-0.338497024950716	1.0710403187881943	1.0419054709086033	1.0782104230496365	-0.9737538012417287	0.9026962521565253	1.9146261638942734	1.5613145201357064	-1.0476764407230048	-0.9012291790999586	-0.7897201525067872	0.3089006034997209	-0.3769060598618087	0.5246386578716287	-0.4992559979411846	-0.45190553922996735	-0.13470987957917513	-0.8748602192765214	-1.2592297766681182	-0.36536210471406944	-0.7317039611732561	-0.538248338095748	-1.026766867119378	3.8099331989185767	-0.030085725802305032	-0.9778416398267764	-0.6623839461476668	-1.3038418111934305	-1.022565669402756	-0.4147495254937634	-0.9122128387019518	-1.5283556029906153
90	0.7599028709399905	0.8119505059666815	-0.26551950441680977	0.08773848890856217	0.4098987763047757	0.3229171383364797	-0.041800746318113605	0.22215932062013893	2.6441946049621228	0.2759201575907345	-0.05811767732366874	0.03046849148010182	-0.5888747940448634	-0.19082209742870337	-0.6357565010208779	-0.48285751465323484	0.5330017908890261	0.17920430732684972	0.5547566888740705	-0.8103709218178026	-0.3118790479895642	-0.6560427570718784	-0.05040435925747084	0.3858651577905925	-0.8712953689146826	-0.5585255997120395	-0.41433133688491597	0.2838863293325051	-0.5309860047086709	-0.9966409250891306	-1.2326051559335043	0.5065091117127271	0.7570507586457011	2.7539143423247845	-0.8748602192765214	3.1106520760446004	-0.026852894110388194	0.3227608697092192	0.7285766047491242	0.3477625511321465	-0.06994981393363361	-0.030085725802305032	1.3010498008899685	0.07242064477881156	0.0684496333517108	0.09785746967945605	0.3305455181580966	-0.04779247218711822	0.12392072456680664
19	-0.796514694845929	0.8355754660298381	-1.814041391536934	-0.8294348276052586	-0.8719333606606093	0.34285665069511134	-1.3012954924760927	-0.39519407877782353	-0.6256557795333269	0.23848866811014155	-0.29941920330639193	-0.058334238858445964	-0.5888747940448634	0.25194598839789756	1.950793175504161	0.3174162944931624	1.8122060890226885	1.2146069718819812	0.5547566888740705	0.11576727454540037	1.5415735800627035	1.8856455962869239	-0.3681045630621362	1.9146261638942734	0.75044455711891	-0.0693747587010743	0.07256650533012661	-0.7897201525067872	-0.9509293088128667	0.24282880536551318	1.5789849461547085	-1.0021385527681403	2.570485205459204	-0.13470987957917513	0.7945978138383086	-0.16675931348993844	-0.026852894110388194	0.3227608697092192	0.7285766047491242	2.7531890330723137	-0.8459264165040757	-0.36834685914713994	-0.21821115958786141	0.43982294024205076	-0.6176960889208598	-0.6490912897086853	-0.042102003667833454	-0.04779247218711822	1.4457417866127442
30	-0.44405811480055546	-0.14286741670011538	-0.32696973785818856	-0.4108491699244242	-0.5405492942436774	-0.37018213938664285	-0.1790212098215122	-0.18342361261803497	-0.6655264068551969	-0.14577757486649015	0.08261931054388033	0.06584481570039898	0.7317285176676065	0.4417037394664408	-0.6357565010208779	0.3174162944931624	-0.31980107453341566	-0.338497024950716	-0.477810570954177	-0.8103709218178026	-0.7752422050026311	0.29709037543767247	-0.3681045630621362	-0.3785153452612479	-1.6821653319314789	-0.5585255997120395	-0.41433133688491597	-0.7897201525067872	0.3089006034997209	-0.3769060598618087	-0.5297076304114511	-1.0021385527681403	0.7570507586457011	-0.13470987957917513	-0.04013120271910635	-0.7129945450790283	0.6501655270969743	-0.7317039611732561	-0.8549545738069662	-0.6831345125564967	-0.06994981393363361	-0.36834685914713994	-0.5980263997073189	-1.029786241610906	-0.6176960889208598	0.4713318493735268	2.9390781709396068	-0.9122128387019518	-0.8674450719676465
209	-0.4092971302612116	0.5604618688659952	-1.1143674142930933	-0.5598783067062382	-0.5784488622712738	0.015281971382527031	-0.649404891328278	-0.16791292824773987	-0.7152301191699614	-0.12375185577025925	0.05628774543023793	0.06908070850436726	0.07142686181137153	1.074229576361585	-0.6357565010208779	1.917963912785957	-0.31980107453341566	0.6969056396044154	-0.9940942008683007	-0.8103709218178026	-1.238605362015698	-0.6560427570718784	-0.6858047668668016	1.150245660842433	-0.060425405897886315	0.9089269233208561	-0.9012291790999586	2.4310992930110897	0.3089006034997209	0.24282880536551318	-0.5297076304114511	1.009391666539683	-0.45190553922996735	0.44301496480161673	0.7945978138383086	0.3794759180991514	3.019730001322743	-1.0831922381340813	-0.8549545738069662	-1.026766867119378	-0.4579381152188547	-0.7066079924919747	0.5414193206510536	-1.029786241610906	-1.3038418111934305	-1.022565669402756	-0.042102003667833454	-1.3444230219593685	-1.1979003374791308
445	0.5759194806515276	-0.36601355884009856	0.9303487299047538	0.8078879634953179	0.8523983273442677	-0.16189937129690424	0.9308621335225026	0.7068951041485819	0.4491514406244486	-0.1267318318896818	0.15857326981323908	0.11164456992879239	-0.5888747940448634	-0.886600518013362	-0.6357565010208779	1.1176901036395597	0.5330017908890261	-0.8561983572282817	0.5547566888740705	1.9680436672718062	-0.3118790479895642	-0.9737538012417287	2.808897474984517	1.150245660842433	1.5613145201357064	-1.0476764407230048	0.07256650533012661	-0.7897201525067872	1.1487872117081128	-0.3769060598618087	-0.5297076304114511	0.0036265568857712475	0.15257260970786687	-0.13470987957917513	0.7945978138383086	-0.7129945450790283	-0.026852894110388194	2.4316905314741697	1.3619890761715605	-0.33950215799361566	-0.4579381152188547	0.6464365408873648	0.16160408053159606	1.5420298266317687	-0.9607689500571451	-1.022565669402756	0.7031930399840266	-0.9122128387019518	-0.8674450719676465
64	3.0649012698277662	1.7166893243932209	0.9303487299047538	0.8078879634953179	3.155798633383825	1.8133113648647752	0.9308621335225026	0.7068951041485819	1.4922285813981448	-0.03805056784745548	0.15857326981323908	0.11164456992879239	-0.5888747940448634	-0.886600518013362	-0.6357565010208779	-1.283131323799632	1.8122060890226885	-0.338497024950716	1.0710403187881943	1.9680436672718062	1.5415735800627035	2.5210676846266242	-0.05040435925747084	-1.1428958483130882	0.75044455711891	2.3763794463537518	2.5070557164053393	0.2838863293325051	2.8285604281248964	0.862563670592835	1.227536183393682	1.5122742213666387	0.15257260970786687	-0.712434723959967	0.7945978138383086	-1.8054650082572081	-1.042380525921432	-1.0831922381340813	-0.538248338095748	-1.71403157624514	-0.4579381152188547	3.014264474301209	-1.3576568799462339	-1.029786241610906	-1.6469146723297157	-1.7695144287908975	-0.7873970473196935	-1.7766332052167852	-1.5283556029906153
91	-0.1987568724839348	0.6629098707799036	-1.0282687918812892	-0.44569771611177467	-0.45884979824413336	-0.03476300492918038	-0.47766223734693286	-0.03916217698816761	3.0750915507203973	0.9472335909749331	-0.6947330906247592	-0.22810377576205376	0.07142686181137153	0.9477244089825562	0.010880918110381806	-0.48285751465323484	0.5330017908890261	0.17920430732684972	0.5547566888740705	-0.8103709218178026	-0.3118790479895642	-0.6560427570718784	-0.05040435925747084	0.3858651577905925	-0.8712953689146826	-0.5585255997120395	-0.41433133688491597	0.2838863293325051	-0.5309860047086709	-0.9966409250891306	-1.2326051559335043	0.5065091117127271	0.7570507586457011	2.7539143423247845	-0.8748602192765214	-0.16675931348993844	-0.36536210471406944	1.3772257005916946	0.4118703690379062	0.004130196569265421	-0.4579381152188547	-0.36834685914713994	0.16160408053159606	1.1746275311685292	-0.2746232277845745	-0.2756169100146147	-0.4147495254937634	-0.04779247218711822	1.1152865211012597
85	-1.0291651524896266	-1.3284485839100306	0.48581571056319134	-0.9650711663755341	-1.0635392894567994	-1.4028276204840775	0.47841542823113187	-0.7864684554372814	-1.0705550155950438	-0.22976276277831356	0.13232058831752735	0.0465092801418195	-0.5888747940448634	-0.44383243218676105	-0.312437791455248	-0.48285751465323484	0.5330017908890261	0.17920430732684972	0.5547566888740705	-0.8103709218178026	-0.3118790479895642	-0.6560427570718784	-0.05040435925747084	0.3858651577905925	-0.8712953689146826	-0.5585255997120395	-0.41433133688491597	0.2838863293325051	-0.5309860047086709	-0.9966409250891306	-1.2326051559335043	0.5065091117127271	0.7570507586457011	2.7539143423247845	-0.8748602192765214	-0.7129945450790283	-1.042380525921432	-1.0831922381340813	-1.1716608095181842	-0.33950215799361566	-1.2339147177892968	-1.3831302591816446	-0.5980263997073189	-0.29498165068442767	0.4115224944879961	0.4713318493735268	-1.1600445691456236	0.38441771107029854	3.4284733796816504
58	-0.27691492899322584	-0.4081349988222925	0.14614901197624316	-0.10724067635292352	-0.09179950441878527	-0.08262290051495812	-0.0695715842366334	-0.2592607872416917	-0.2743150666288068	-0.11602304788711082	0.08613583475842462	0.05905900905819953	-0.5888747940448634	-0.6968427669448187	-0.6357565010208779	0.3174162944931624	-0.7462025072446364	-1.3738996895058475	-1.5103778307824245	1.9680436672718062	-1.238605362015698	-0.9737538012417287	0.2672958445471945	0.3858651577905925	0.75044455711891	-0.0693747587010743	-0.9012291790999586	0.2838863293325051	-0.11104270060447495	-0.3769060598618087	0.5246386578716287	-0.4992559979411846	-0.45190553922996735	-0.712434723959967	-0.04013120271910635	-0.16675931348993844	0.31165631649329306	-0.7317039611732561	-0.538248338095748	1.0350272602579087	-0.4579381152188547	-0.030085725802305032	-0.21821115958786141	-1.029786241610906	0.0684496333517108	-0.2756169100146147	0.3305455181580966	1.248838077585132	-0.8674450719676465
496	0.0325615601866338	1.5684610770289185	-1.8597504172987196	-0.4844903288100756	-0.18912393274484332	0.9614135356770391	-1.3384730605136685	-0.16301041719427894	2.289234667177677	0.7978683362880493	-0.6119286562782452	-0.11037524076817372	-0.5888747940448634	1.074229576361585	2.9207493042010504	-1.283131323799632	-0.31980107453341566	2.2500096364371127	-0.477810570954177	-0.8103709218178026	-0.7752422050026311	-0.9737538012417287	-0.05040435925747084	-0.3785153452612479	-0.8712953689146826	-0.5585255997120395	0.5594643475451692	-0.7897201525067872	-0.9509293088128667	-0.9966409250891306	1.227536183393682	-0.4992559979411846	1.3615289075835353	1.5984646535632006	-1.7095892358339364	-1.8054650082572081	-1.3808897365251134	1.0257374236308694	-1.1716608095181842	0.3477625511321465	-1.2339147177892968	-1.3831302591816446	-1.3576568799462339	0.07242064477881156	-0.6176960889208598	-0.6490912897086853	-1.5326920909715536	-0.9122128387019518	1.1152865211012597
422	0.020013679451936064	0.29296577674139535	-0.38245581559908237	-0.1876152209872523	0.017742638294830717	0.30963798657110386	-0.40531328081022816	-0.13161727558286615	-0.4117633135645277	-0.12820747791740855	0.08663608855648078	0.07770987263513515	-0.5888747940448634	0.6947140742244985	-0.6357565010208779	0.3174162944931624	-0.7462025072446364	-0.8561983572282817	-1.5103778307824245	1.5049745690902048	-1.238605362015698	-0.6560427570718784	-0.3681045630621362	0.3858651577905925	-0.8712953689146826	0.9089269233208561	-1.3881270213150012	-0.7897201525067872	0.3089006034997209	-0.3769060598618087	-0.8811563931724777	-1.0021385527681403	-1.0563836881678015	-1.290159568340759	-0.04013120271910635	-0.7129945450790283	-0.36536210471406944	2.080202254513345	-0.22154210238452998	-1.026766867119378	-0.8459264165040757	-0.7066079924919747	2.8203107613677987	-0.29498165068442767	-1.3038418111934305	-1.3960400490968268	0.7031930399840266	-1.3444230219593685	-0.8674450719676465
439	0.795950287054345	3.0985188491076663	-2.9006075947933083	-0.4018684339761264	0.3647422099587198	2.050745184691024	-2.0299077370197676	-0.06685157816432122	-0.23607353935387107	-0.03259579485918111	0.005715222691445631	0.08161652793921169	1.3920301735238412	3.035059670736532	0.33419962767601163	1.1176901036395597	0.5330017908890261	-0.8561983572282817	0.5547566888740705	1.9680436672718062	-0.3118790479895642	-0.9737538012417287	2.808897474984517	1.150245660842433	1.5613145201357064	-1.0476764407230048	0.07256650533012661	-0.7897201525067872	1.1487872117081128	-0.3769060598618087	-0.5297076304114511	0.0036265568857712475	0.15257260970786687	-0.13470987957917513	0.7945978138383086	0.9257111496882412	0.9886747377006555	0.6742491466700443	0.7285766047491242	0.3477625511321465	0.7060267886368085	0.30817540754252987	0.921234560770511	0.43982294024205076	0.4115224944879961	0.09785746967945605	0.3305455181580966	0.38441771107029854	0.12392072456680664
121	0.7285355750878049	0.9411804096777979	-0.44708966566138614	0.01884398187655912	0.3119854452066311	0.3206094681660821	-0.133696622692551	0.2022313848633832	0.06912914325970365	-0.08133688058331127	0.08063217384835725	0.08387024472110421	2.712633485236311	0.315198572087412	0.010880918110381806	-0.48285751465323484	-0.31980107453341566	0.17920430732684972	1.0710403187881943	-0.8103709218178026	1.0782104230496365	-0.3383317129020281	1.2203964559611906	-0.3785153452612479	-0.060425405897886315	-0.5585255997120395	0.5594643475451692	1.3574928111717974	-0.5309860047086709	0.24282880536551318	-0.1782588676504245	0.5065091117127271	0.15257260970786687	-1.8678844127215508	-0.8748602192765214	0.3794759180991514	0.6501655270969743	-0.028727407251605913	0.7285766047491242	0.004130196569265421	0.3180384873515874	0.30817540754252987	0.5414193206510536	1.1746275311685292	0.4115224944879961	0.8448062290675975	1.0758405618099567	0.8166278943277152	0.7848312555897754
288	2.00415311898783	1.839090918215574	-0.24915865672600654	0.30320983553563646	1.6477511345188882	1.4452958903743804	-0.11033437741507242	0.33821479488080586	0.5658560827368712	-0.0614483584612172	0.10304299221592975	0.09686398422613245	0.07142686181137153	0.757966657914013	-0.6357565010208779	-0.48285751465323484	-0.31980107453341566	0.6969056396044154	0.03847305895994676	0.5788363727270018	-0.7752422050026311	0.29709037543767247	-1.003504970671467	1.150245660842433	-0.8712953689146826	2.8655302873647166	2.5070557164053393	-0.7897201525067872	-0.11104270060447495	0.24282880536551318	-0.5297076304114511	2.0151567761935945	-0.45190553922996735	-0.13470987957917513	1.6293268303957236	0.9257111496882412	0.6501655270969743	0.3227608697092192	0.0951641333266881	0.004130196569265421	0.7060267886368085	0.30817540754252987	0.921234560770511	0.80722523570529	0.7545953556242814	0.8448062290675975	0.7031930399840266	0.8166278943277152	0.454375990078291
461	0.7172049298263843	-0.2477902702507609	0.9303487299047538	0.8078879634953179	0.6791300604632056	-0.31048029319842435	0.9308621335225026	0.7068951041485819	0.6774535108502814	-0.10732184256131194	0.15857326981323908	0.11164456992879239	-0.5888747940448634	-0.886600518013362	-0.6357565010208779	1.1176901036395597	-0.31980107453341566	0.6969056396044154	1.0710403187881943	1.0419054709086033	1.5415735800627035	-0.9737538012417287	2.491197271179852	0.3858651577905925	1.5613145201357064	-0.0693747587010743	-0.9012291790999586	1.3574928111717974	1.1487872117081128	1.482298535820157	1.930433708915735	0.5065091117127271	-0.45190553922996735	1.0207398091824087	0.7945978138383086	0.3794759180991514	0.6501655270969743	0.6742491466700443	0.0951641333266881	0.004130196569265421	1.4820033912072506	0.30817540754252987	-0.21821115958786141	1.5420298266317687	0.7545953556242814	0.09785746967945605	0.7031930399840266	0.38441771107029854	0.454375990078291
120	-0.0770241823747813	-0.36829763461614173	0.29495924848180144	0.088445083166112	0.07300059353309624	-0.16469340958309298	0.181835210122878	0.005024348785867581	-0.22799773669100826	-0.13538416247504345	0.10950588097743902	0.07708270040409583	0.07142686181137153	-0.06431693004967454	-0.6357565010208779	-0.48285751465323484	-0.31980107453341566	0.17920430732684972	1.0710403187881943	-0.8103709218178026	1.0782104230496365	-0.3383317129020281	1.2203964559611906	-0.3785153452612479	-0.060425405897886315	-0.5585255997120395	0.5594643475451692	1.3574928111717974	-0.5309860047086709	0.24282880536551318	-0.1782588676504245	0.5065091117127271	0.15257260970786687	-1.8678844127215508	-0.8748602192765214	0.9257111496882412	0.6501655270969743	0.3227608697092192	0.7285766047491242	0.6913949056950276	0.7060267886368085	0.30817540754252987	0.921234560770511	0.43982294024205076	0.0684496333517108	0.09785746967945605	1.0758405618099567	0.38441771107029854	0.454375990078291
131	-0.6175787464120587	-0.3296550957900243	-0.27839870638832764	-0.5224202127291105	-0.7638289174946673	-0.7754557839164826	0.061600931011511546	-0.08482269956702393	-0.37449962362366657	-0.01890927532885364	-0.019817791810320232	-0.010489763181038269	-0.5888747940448634	0.315198572087412	2.5974305946354206	-0.48285751465323484	-0.31980107453341566	-0.338497024950716	0.03847305895994676	-0.8103709218178026	-0.7752422050026311	-0.9737538012417287	0.9026962521565253	-0.3785153452612479	-0.8712953689146826	-0.0693747587010743	-0.9012291790999586	-0.7897201525067872	-0.5309860047086709	-0.9966409250891306	-0.8811563931724777	0.0036265568857712475	0.15257260970786687	1.0207398091824087	-0.8748602192765214	-0.7129945450790283	-1.042380525921432	1.3772257005916946	2.628814019016433	-1.026766867119378	-0.4579381152188547	0.6464365408873648	-0.5980263997073189	-0.29498165068442767	-1.3038418111934305	-1.3960400490968268	-0.7873970473196935	-1.3444230219593685	-1.1979003374791308
272	-0.1976029625095127	-0.04023757776883419	-0.20598741597553105	-0.22584238557840122	-0.07093039669245242	0.23661217306593554	-0.40870421464637685	-0.30158676534025447	-0.36685292111370477	-0.11244476276141986	0.07465516347860535	0.06415435866841859	-0.5888747940448634	-0.19082209742870337	-0.6357565010208779	-0.48285751465323484	-1.599005372667078	0.6969056396044154	-2.0266614606965483	-0.8103709218178026	-0.3118790479895642	-0.3383317129020281	-0.05040435925747084	-1.1428958483130882	-1.6821653319314789	-0.5585255997120395	0.07256650533012661	-0.7897201525067872	-0.5309860047086709	-0.3769060598618087	-0.5297076304114511	0.5065091117127271	-1.0563836881678015	0.44301496480161673	-0.04013120271910635	0.3794759180991514	-0.026852894110388194	1.3772257005916946	0.4118703690379062	0.3477625511321465	0.7060267886368085	0.6464365408873648	0.921234560770511	0.07242064477881156	0.0684496333517108	0.09785746967945605	0.3305455181580966	0.38441771107029854	0.12392072456680664
342	-1.0291651524896266	-0.16666857665136173	2.731638486478287	2.58084709336617	-1.0635392894567994	1.7023868121978092	4.877971391262775	3.9220190030327355	-1.0705550155950438	-0.02662349809855286	0.38858497965551675	0.2524803723290069	-0.5888747940448634	-0.886600518013362	-0.6357565010208779	-1.283131323799632	-0.7462025072446364	-0.338497024950716	0.03847305895994676	-0.8103709218178026	-0.7752422050026311	-0.6560427570718784	-1.003504970671467	-1.1428958483130882	1.5613145201357064	-0.0693747587010743	0.07256650533012661	1.3574928111717974	-0.9509293088128667	-0.3769060598618087	-0.8811563931724777	-1.0021385527681403	-1.0563836881678015	-0.13470987957917513	-1.7095892358339364	1.471946381277331	-0.7038713153177508	-0.028727407251605913	-0.22154210238452998	0.6913949056950276	-0.4579381152188547	-0.7066079924919747	3.200126001487256	0.07242064477881156	-0.6176960889208598	-0.6490912897086853	-0.4147495254937634	-0.48000265544453496	-0.5369898064561621
396	0.8091585623026902	-0.1708463181836938	0.9303487299047538	0.8078879634953179	1.232532997542127	0.164073530501085	0.9308621335225026	0.7068951041485819	0.139216443239579	-0.15308216233468339	0.15857326981323908	0.11164456992879239	-0.5888747940448634	-0.886600518013362	-0.6357565010208779	-1.283131323799632	0.10660035817780521	-0.338497024950716	1.0710403187881943	1.0419054709086033	1.0782104230496365	-0.9737538012417287	0.9026962521565253	1.9146261638942734	1.5613145201357064	-1.0476764407230048	-0.9012291790999586	-0.7897201525067872	0.3089006034997209	-0.3769060598618087	0.5246386578716287	-0.4992559979411846	-0.45190553922996735	-0.13470987957917513	-0.8748602192765214	-0.7129945450790283	-1.3808897365251134	-1.4346805150949062	-1.8050732809406205	-0.6831345125564967	-1.6219030190745178	-1.7213913925264794	-1.3576568799462339	-1.3971885370741453	1.0976682167605667	0.09785746967945605	-1.5326920909715536	2.977678810614799	1.1152865211012597
350	-0.6515582191960787	-0.1855329181680194	-0.47991307087933455	-0.5973800978957385	-0.7368582110368163	-0.45407633454281016	-0.2740565630398575	-0.28672551961181275	-0.6829874963003847	-0.09705221510955302	0.032256241454121766	0.033343208260146	-0.5888747940448634	0.4417037394664408	1.6274744659385312	-1.283131323799632	-0.7462025072446364	-1.8916010217834132	-0.9940942008683007	-0.3473018236362011	-1.238605362015698	-0.3383317129020281	-1.003504970671467	-0.3785153452612479	-0.060425405897886315	-0.5585255997120395	-0.9012291790999586	-0.7897201525067872	-0.5309860047086709	-0.9966409250891306	-0.8811563931724777	-1.0021385527681403	-0.45190553922996735	-0.712434723959967	-0.04013120271910635	-1.2592297766681182	-1.3808897365251134	-1.4346805150949062	-1.4883670452294022	-0.33950215799361566	-1.6219030190745178	-1.3831302591816446	-0.9778416398267764	-1.029786241610906	-0.2746232277845745	0.09785746967945605	-1.5326920909715536	-0.04779247218711822	3.4284733796816504
160	-0.606113462280005	-0.7942425347046934	0.2753624010201045	-0.2790382543995411	-0.7554800883769144	-1.1221500284233012	0.45983387172102835	0.06002330901739079	-0.3589122841626538	-0.09957358513839548	0.06242188065563633	0.012385232165314342	-0.5888747940448634	-0.5703375995657899	0.33419962767601163	-0.48285751465323484	-0.31980107453341566	1.2146069718819812	-0.477810570954177	-0.8103709218178026	-0.7752422050026311	-0.9737538012417287	-0.3681045630621362	-0.3785153452612479	-0.8712953689146826	-0.0693747587010743	-0.41433133688491597	-0.7897201525067872	-0.9509293088128667	-0.9966409250891306	0.5246386578716287	-0.4992559979411846	0.7570507586457011	1.5984646535632006	-0.8748602192765214	-1.2592297766681182	-1.3808897365251134	-1.7861687920557314	-1.4883670452294022	-0.33950215799361566	-1.2339147177892968	-1.3831302591816446	-0.5980263997073189	-1.029786241610906	-0.6176960889208598	-0.2756169100146147	-1.5326920909715536	-0.48000265544453496	0.454375990078291
270	-0.5591061149345155	0.08759383989222382	-0.7085333183098085	-0.576936018583244	-0.4563276810865162	0.5736285270422609	-1.1599226792923814	-0.7551461767887571	-0.5328888596904336	-0.047129147934202885	-0.005018983956773988	0.02565266011167695	0.07142686181137153	0.315198572087412	-0.6357565010208779	-0.48285751465323484	-1.599005372667078	0.6969056396044154	-2.0266614606965483	-0.8103709218178026	-0.3118790479895642	-0.3383317129020281	-0.05040435925747084	-1.1428958483130882	-1.6821653319314789	-0.5585255997120395	0.07256650533012661	-0.7897201525067872	-0.5309860047086709	-0.3769060598618087	-0.5297076304114511	0.5065091117127271	-1.0563836881678015	0.44301496480161673	-0.04013120271910635	0.9257111496882412	0.31165631649329306	0.6742491466700443	-0.22154210238452998	0.3477625511321465	-0.06994981393363361	-0.36834685914713994	1.3010498008899685	-0.29498165068442767	0.4115224944879961	1.2182806087616682	-0.042102003667833454	0.38441771107029854	0.12392072456680664
389	0.15413776508652063	-0.47501027006854835	0.6454725981085324	0.45743444209254264	0.46502459373247396	-0.1711531388132766	0.5674347041102465	0.33690041748124516	0.11235301163120227	-0.130589395539217	0.1337210119222522	0.09262554721106975	-0.5888747940448634	-0.12756951373918896	-0.6357565010208779	-1.283131323799632	0.10660035817780521	-0.338497024950716	1.0710403187881943	1.0419054709086033	1.0782104230496365	-0.9737538012417287	0.9026962521565253	1.9146261638942734	1.5613145201357064	-1.0476764407230048	-0.9012291790999586	-0.7897201525067872	0.3089006034997209	-0.3769060598618087	0.5246386578716287	-0.4992559979411846	-0.45190553922996735	-0.13470987957917513	-0.8748602192765214	-1.8054650082572081	-1.042380525921432	-0.028727407251605913	-0.8549545738069662	-1.026766867119378	-0.8459264165040757	-0.7066079924919747	-0.9778416398267764	4.481248190337682	-1.6469146723297157	-1.3960400490968268	-1.1600445691456236	-1.3444230219593685	-0.8674450719676465
424	1.8616655439281247	1.702047338091101	-0.22835455159730278	0.29219338761479097	1.1987395298315286	0.9308072119691482	0.03535368236860346	0.37706261224361187	-0.06619531020144533	-0.1355216491008304	0.12344201967963607	0.10191795076450104	-0.5888747940448634	-0.6968427669448187	-0.312437791455248	0.3174162944931624	-0.7462025072446364	-0.8561983572282817	-1.5103778307824245	1.5049745690902048	-1.238605362015698	-0.6560427570718784	-0.3681045630621362	0.3858651577905925	-0.8712953689146826	0.9089269233208561	-1.3881270213150012	-0.7897201525067872	0.3089006034997209	-0.3769060598618087	-0.8811563931724777	-1.0021385527681403	-1.0563836881678015	-1.290159568340759	-0.04013120271910635	3.1106520760446004	-1.3808897365251134	-1.4346805150949062	-1.1716608095181842	-0.33950215799361566	-1.2339147177892968	-1.3831302591816446	-0.21821115958786141	-1.3971885370741453	1.440741077896852	0.8448062290675975	-1.1600445691456236	0.38441771107029854	0.12392072456680664
51	-0.416430295670376	-0.47257238176619537	0.08506616593491706	-0.22992523972718062	-0.4320557834859649	-0.4988893085790464	0.07053164182066947	-0.16725500638573432	-0.7197267472620152	-0.18400142959164995	0.1163376717721128	0.079386089182463	-0.5888747940448634	-0.3173272648077322	-0.6357565010208779	-0.48285751465323484	-1.1726039399558574	0.17920430732684972	-0.9940942008683007	-0.3473018236362011	-0.7752422050026311	-0.3383317129020281	-0.3681045630621362	-1.1428958483130882	-0.060425405897886315	-0.0693747587010743	0.07256650533012661	-0.7897201525067872	-0.5309860047086709	1.482298535820157	1.227536183393682	0.0036265568857712475	-1.0563836881678015	0.44301496480161673	0.7945978138383086	0.3794759180991514	0.31165631649329306	0.6742491466700443	0.7285766047491242	1.3786596148207897	-0.06994981393363361	1.3229588075770347	-0.21821115958786141	0.07242064477881156	1.440741077896852	0.09785746967945605	0.3305455181580966	-0.04779247218711822	-0.20653454094467774
57	0.009055673006934484	-0.7740641832303873	0.8529411965358621	0.6822050517399029	0.3057468528503283	-0.5410760565414292	0.8300386530005505	0.5714204312203366	0.02992921279380916	-0.15523510700962065	0.15141295594423307	0.10441232632923672	-0.5888747940448634	-0.7600953506343332	-0.6357565010208779	-0.48285751465323484	-1.1726039399558574	0.17920430732684972	-0.9940942008683007	-0.3473018236362011	-0.7752422050026311	-0.3383317129020281	-0.3681045630621362	-1.1428958483130882	-0.060425405897886315	-0.0693747587010743	0.07256650533012661	-0.7897201525067872	-0.5309860047086709	1.482298535820157	1.227536183393682	0.0036265568857712475	-1.0563836881678015	0.44301496480161673	0.7945978138383086	-0.16675931348993844	-1.3808897365251134	-0.38021568421243096	-0.8549545738069662	0.3477625511321465	-1.2339147177892968	-1.0448691258368097	-0.9778416398267764	-0.29498165068442767	-1.3038418111934305	-1.3960400490968268	-1.1600445691456236	-1.3444230219593685	-1.1979003374791308
510	-0.5544595340907137	0.07707161343717035	-0.6917045489442046	-0.5707901796858437	-0.7178665574084017	-0.47193959435408184	-0.23562471175981925	-0.11360953609977373	-0.4520050518868165	-0.019461742654284447	-0.02587316855064752	0.014119554013298256	-0.5888747940448634	-0.38057984849724663	0.33419962767601163	0.3174162944931624	0.9594032236002469	-0.8561983572282817	0.5547566888740705	-0.8103709218178026	-0.3118790479895642	0.9325124637773731	0.2672958445471945	1.150245660842433	-1.6821653319314789	-0.5585255997120395	0.07256650533012661	1.3574928111717974	-0.11104270060447495	-0.3769060598618087	1.227536183393682	0.5065091117127271	0.7570507586457011	1.0207398091824087	0.7945978138383086	0.3794759180991514	0.6501655270969743	-0.028727407251605913	0.0951641333266881	0.3477625511321465	0.7060267886368085	-0.030085725802305032	-0.21821115958786141	-0.29498165068442767	1.440741077896852	1.2182806087616682	0.3305455181580966	1.248838077585132	0.454375990078291
375	-0.4314556182268421	-0.6366547547669431	0.26200305150460945	-0.13823414103775863	-0.4475408554744809	-0.6721858003979716	0.2506184012683287	-0.09002358959011927	-0.7216895102650844	-0.19233630015667744	0.12453059039063316	0.08166552720557343	0.7317285176676065	-0.5070850158762755	-0.6357565010208779	2.718237721932354	-1.599005372667078	-1.8916010217834132	-0.9940942008683007	-0.3473018236362011	-0.7752422050026311	0.29709037543767247	-1.003504970671467	-0.3785153452612479	1.5613145201357064	-0.5585255997120395	0.5594643475451692	-0.7897201525067872	-0.5309860047086709	-0.9966409250891306	-1.2326051559335043	-1.5050211075950963	-1.0563836881678015	-1.290159568340759	-0.04013120271910635	0.3794759180991514	0.31165631649329306	-0.028727407251605913	0.7285766047491242	-0.33950215799361566	1.0940150899220296	2.3377422076115395	-0.21821115958786141	0.43982294024205076	-0.6176960889208598	-0.2756169100146147	0.7031930399840266	-0.04779247218711822	-0.5369898064561621
414	0.036997424942407306	0.8158399496804464	-0.9764852719315841	-0.338634842339632	0.26810123053704726	1.4270087342059565	-1.4212089061247226	-0.4634762015551081	-0.11647816570716757	-0.026362705142280576	0.009662004002646763	0.05594583302205068	-0.5888747940448634	0.25194598839789756	0.010880918110381806	1.1176901036395597	0.9594032236002469	1.7323083041595468	0.03847305895994676	1.5049745690902048	1.5415735800627035	0.9325124637773731	-0.05040435925747084	-0.3785153452612479	-0.060425405897886315	-0.0693747587010743	0.07256650533012661	0.2838863293325051	-0.9509293088128667	-0.3769060598618087	0.5246386578716287	0.0036265568857712475	1.9660070565213696	-0.712434723959967	0.7945978138383086	-0.16675931348993844	0.31165631649329306	-0.38021568421243096	1.3619890761715605	0.3477625511321465	-0.06994981393363361	0.6464365408873648	-0.5980263997073189	-1.029786241610906	0.4115224944879961	-1.022565669402756	1.4484880836358867	-0.48000265544453496	-0.5369898064561621
390	-0.26352914023594315	-0.4275548371013592	0.1819086010074813	-0.07874573697168069	-0.3192168072391043	-0.5280891677896217	0.21229089630839648	0.0024284840808190935	0.4067235640848459	-0.0046987296888683664	0.03254967683487681	0.018772097363724156	1.3920301735238412	0.0621882373293543	0.010880918110381806	-1.283131323799632	0.10660035817780521	-0.338497024950716	1.0710403187881943	1.0419054709086033	1.0782104230496365	-0.9737538012417287	0.9026962521565253	1.9146261638942734	1.5613145201357064	-1.0476764407230048	-0.9012291790999586	-0.7897201525067872	0.3089006034997209	-0.3769060598618087	0.5246386578716287	-0.4992559979411846	-0.45190553922996735	-0.13470987957917513	-0.8748602192765214	1.471946381277331	-1.3808897365251134	-1.4346805150949062	-1.1716608095181842	4.127718451323838	-1.2339147177892968	-1.3831302591816446	-0.9778416398267764	-1.3971885370741453	1.440741077896852	0.4713318493735268	-1.5326920909715536	2.1132584440999653	-0.20653454094467774
244	-0.40605063968183824	-0.648172736145765	0.3002798061584369	-0.09373222716065993	-0.5065768277550374	-0.8330428815208265	0.3746760744151343	0.048238442967786115	-0.8017801714031585	-0.20943958478725797	0.13485606212675127	0.0905317080581778	0.07142686181137153	-0.2540746811182178	-0.6357565010208779	-0.48285751465323484	2.2386075217339094	0.6969056396044154	1.587323948702318	1.0419054709086033	2.468299894088837	2.203356640456774	-0.05040435925747084	-1.1428958483130882	0.75044455711891	2.8655302873647166	2.5070557164053393	0.2838863293325051	2.8285604281248964	1.482298535820157	0.8760874206326553	3.523804440674462	0.15257260970786687	-0.13470987957917513	0.7945978138383086	-0.7129945450790283	-0.026852894110388194	0.3227608697092192	0.0951641333266881	-0.6831345125564967	1.4820033912072506	0.9846976742321997	-0.21821115958786141	1.909432122095008	0.4115224944879961	-0.2756169100146147	1.8211356054618169	-0.04779247218711822	-0.8674450719676465
233	0.4616436089319771	0.6243921536290182	-0.3379431147464713	-0.01726362076931864	0.4984927789453148	0.7007512435406157	-0.3815226587208348	0.0002861317522705081	-0.0552746686124521	-0.09447000087726413	0.08319641928307162	0.08113749938302506	-0.5888747940448634	0.757966657914013	1.950793175504161	-1.283131323799632	1.8122060890226885	-0.8561983572282817	-0.477810570954177	-0.8103709218178026	-0.3118790479895642	0.29709037543767247	-0.05040435925747084	-1.1428958483130882	-0.060425405897886315	1.8872286053427865	-1.3881270213150012	1.3574928111717974	1.5687305158123086	-0.9966409250891306	-1.584053918694531	-0.4992559979411846	-1.0563836881678015	-0.712434723959967	-1.7095892358339364	-0.16675931348993844	-0.7038713153177508	-1.0831922381340813	-0.8549545738069662	0.3477625511321465	-0.8459264165040757	-1.0448691258368097	-0.5980263997073189	-0.6623839461476668	1.0976682167605667	2.712178127537951	-0.7873970473196935	1.248838077585132	1.4457417866127442
97	0.695133971563085	-0.2544771692393722	0.9441073481304616	0.8222476663223018	0.356556499447232	-0.5771498993010039	0.9420527453658337	0.7165606833744362	0.9564937481658349	-0.08219094283455601	0.15998477069333272	0.11256100091816669	-0.5888747940448634	-0.886600518013362	-0.6357565010208779	-1.283131323799632	-0.31980107453341566	-0.8561983572282817	0.5547566888740705	0.11576727454540037	-0.7752422050026311	-0.020620668732177817	-0.6858047668668016	-1.1428958483130882	0.75044455711891	-0.0693747587010743	0.07256650533012661	0.2838863293325051	-0.11104270060447495	-0.3769060598618087	-0.8811563931724777	0.0036265568857712475	-1.0563836881678015	-0.712434723959967	-1.7095892358339364	-2.351700239846298	-1.7193989471287945	-2.1376570690165564	-1.8050732809406205	-1.370399221682259	-2.009891320359739	-2.0596525258713143	-1.7374721200656913	0.43982294024205076	-0.6176960889208598	-1.022565669402756	-1.9053396127974835	-1.3444230219593685	2.4371075831471973
25	-0.6504549311305176	-1.3922056886697702	0.9303487299047538	0.8078879634953179	-0.5743300109475175	-1.3853467781549156	0.9308621335225026	0.7068951041485819	-0.6476027583820074	-0.21997666001367727	0.15857326981323908	0.11164456992879239	-0.5888747940448634	-0.886600518013362	-0.6357565010208779	-1.283131323799632	-0.7462025072446364	0.6969056396044154	0.5547566888740705	-0.8103709218178026	-0.3118790479895642	-0.6560427570718784	-1.003504970671467	-1.1428958483130882	0.75044455711891	-0.5585255997120395	1.5332600319752543	-0.7897201525067872	-0.9509293088128667	-0.3769060598618087	-0.8811563931724777	1.009391666539683	-1.0563836881678015	0.44301496480161673	-0.04013120271910635	0.3794759180991514	-0.36536210471406944	0.3227608697092192	0.0951641333266881	1.3786596148207897	0.3180384873515874	0.9846976742321997	-0.21821115958786141	-0.6623839461476668	0.0684496333517108	-0.6490912897086853	0.7031930399840266	-0.48000265544453496	0.12392072456680664
109	0.3308598953766168	-0.47607197916089006	0.8194054462841047	0.671288443694946	1.0389199778886253	0.14854850198918568	0.7614846487319539	0.5343084310917687	0.5275667711331328	-0.10872288803867815	0.1471965064385278	0.10293062394995728	-0.5888747940448634	-0.8233479343238476	-0.6357565010208779	-0.48285751465323484	-0.31980107453341566	0.17920430732684972	1.0710403187881943	-0.8103709218178026	1.0782104230496365	-0.3383317129020281	1.2203964559611906	-0.3785153452612479	-0.060425405897886315	-0.5585255997120395	0.5594643475451692	1.3574928111717974	-0.5309860047086709	0.24282880536551318	-0.1782588676504245	0.5065091117127271	0.15257260970786687	-1.8678844127215508	-0.8748602192765214	0.3794759180991514	0.6501655270969743	1.3772257005916946	0.7285766047491242	-0.33950215799361566	0.3180384873515874	-0.36834685914713994	0.921234560770511	0.43982294024205076	0.0684496333517108	-0.6490912897086853	1.0758405618099567	-0.48000265544453496	-0.20653454094467774
281	-0.02307643706781247	0.10256744922072782	-0.20221140891913164	-0.14119405435331922	0.1223845778685324	0.3835991559054168	-0.38756394274363304	-0.20743217511551915	1.2701321106664174	0.17231216708716038	-0.07137127208549196	-0.008226272923231501	-0.5888747940448634	-0.6968427669448187	0.010880918110381806	1.917963912785957	-0.31980107453341566	-0.338497024950716	-2.0266614606965483	-0.8103709218178026	0.15148410902350273	-0.9737538012417287	-0.6858047668668016	1.150245660842433	-0.060425405897886315	-0.5585255997120395	-1.3881270213150012	0.2838863293325051	-0.11104270060447495	0.862563670592835	-1.584053918694531	-1.0021385527681403	-0.45190553922996735	-1.8678844127215508	-0.8748602192765214	0.9257111496882412	-0.7038713153177508	-0.7317039611732561	-0.538248338095748	0.6913949056950276	-0.4579381152188547	-0.36834685914713994	-0.21821115958786141	-0.6623839461476668	1.7838139390331373	1.2182806087616682	-0.4147495254937634	1.248838077585132	0.454375990078291
201	-0.6546885969842821	0.9175907218195297	-1.7712283922928527	-0.7535663623583835	-0.7395664112874787	0.5239411759901295	-1.377348145543194	-0.3971598899511918	-0.7175760856785465	-0.004374937517414128	-0.06365344342660734	0.0317428442075942	-0.5888747940448634	0.5682089068454697	0.6575183372416414	0.3174162944931624	-1.1726039399558574	0.17920430732684972	2.1036075786164417	0.11576727454540037	0.15148410902350273	-0.020620668732177817	-0.05040435925747084	0.3858651577905925	2.3721844831525027	0.4197760823098909	1.5332600319752543	2.4310992930110897	0.7288439076039168	1.482298535820157	0.8760874206326553	-0.4992559979411846	0.15257260970786687	-0.13470987957917513	0.7945978138383086	-0.7129945450790283	-1.042380525921432	-1.0831922381340813	-0.8549545738069662	0.004130196569265421	-1.2339147177892968	-1.0448691258368097	-0.5980263997073189	-0.29498165068442767	0.4115224944879961	0.8448062290675975	-1.1600445691456236	0.38441771107029854	3.4284733796816504
498	0.0898238854224939	-0.11501124311772058	0.16220886814538277	0.07632990012484632	0.08968891836595856	-0.12124916475349572	0.1490476573530402	0.0907037125072226	-0.06515022573513604	-0.11041076194873514	0.09834364397547171	0.07596113570327764	0.7317285176676065	0.0621882373293543	-0.6357565010208779	0.3174162944931624	0.9594032236002469	-0.8561983572282817	0.5547566888740705	-0.8103709218178026	-0.3118790479895642	0.9325124637773731	0.2672958445471945	1.150245660842433	-1.6821653319314789	-0.5585255997120395	0.07256650533012661	1.3574928111717974	-0.11104270060447495	-0.3769060598618087	1.227536183393682	0.5065091117127271	0.7570507586457011	1.0207398091824087	0.7945978138383086	0.3794759180991514	-0.026852894110388194	-0.028727407251605913	0.4118703690379062	0.004130196569265421	0.7060267886368085	1.6612199409218695	0.16160408053159606	-0.29498165068442767	-0.2746232277845745	0.8448062290675975	1.0758405618099567	-0.04779247218711822	-0.20653454094467774
318	0.3788913257924902	-0.2878953971035488	0.6465843058976295	0.5047625263543624	0.30532016365519765	-0.3889506095603067	0.6584222343724613	0.4660495869454859	0.5318603764088494	-0.09160399389395697	0.1303915350202949	0.0929170554933745	0.7317285176676065	-0.5703375995657899	-0.6357565010208779	-0.48285751465323484	-1.599005372667078	-0.8561983572282817	-1.5103778307824245	-0.8103709218178026	0.6148472660365697	0.9325124637773731	0.2672958445471945	1.9146261638942734	-0.8712953689146826	-0.5585255997120395	0.07256650533012661	2.4310992930110897	-0.11104270060447495	-0.9966409250891306	0.1731898951106021	1.5122742213666387	-1.0563836881678015	1.5984646535632006	-0.04013120271910635	2.5644168444555104	0.31165631649329306	-0.028727407251605913	-0.22154210238452998	0.3477625511321465	-0.06994981393363361	0.6464365408873648	0.5414193206510536	1.909432122095008	-0.2746232277845745	-0.2756169100146147	0.7031930399840266	-0.04779247218711822	0.12392072456680664
299	0.2150410179358287	-0.257051395034388	0.4504492773034855	0.30613478385790843	-0.08986024638088656	-0.6403448281722939	0.5599699280983444	0.38597937359801576	-0.31351245503918107	-0.16616821269968934	0.13309130309562311	0.09507081915508882	0.7317285176676065	0.0621882373293543	-0.6357565010208779	1.1176901036395597	-0.31980107453341566	0.17920430732684972	0.03847305895994676	-0.3473018236362011	-0.7752422050026311	-0.020620668732177817	-0.3681045630621362	-1.1428958483130882	0.75044455711891	-1.0476764407230048	0.07256650533012661	-0.7897201525067872	-0.5309860047086709	1.482298535820157	0.1731898951106021	-0.4992559979411846	-1.0563836881678015	0.44301496480161673	-0.04013120271910635	-1.2592297766681182	3.019730001322743	-1.0831922381340813	-0.538248338095748	-1.026766867119378	-0.06994981393363361	-0.36834685914713994	-0.9778416398267764	-0.6623839461476668	-1.3038418111934305	-1.022565669402756	0.3305455181580966	-0.9122128387019518	-1.1979003374791308
406	-0.03688765193130634	-0.2629792171186313	0.21118711513904012	0.05289489303231134	-0.04089977748601969	-0.2775263463155977	0.19889782712967924	0.07096440491750619	-0.395644797397763	-0.15599846201610668	0.11588642033470117	0.08376676657111391	1.3920301735238412	0.12544082101886872	-0.312437791455248	1.1176901036395597	0.9594032236002469	1.7323083041595468	0.03847305895994676	1.5049745690902048	1.5415735800627035	0.9325124637773731	-0.05040435925747084	-0.3785153452612479	-0.060425405897886315	-0.0693747587010743	0.07256650533012661	0.2838863293325051	-0.9509293088128667	-0.3769060598618087	0.5246386578716287	0.0036265568857712475	1.9660070565213696	-0.712434723959967	0.7945978138383086	-1.2592297766681182	-0.7038713153177508	2.783178808434995	-0.538248338095748	-0.33950215799361566	-0.06994981393363361	-0.36834685914713994	-0.5980263997073189	0.07242064477881156	-1.3038418111934305	-1.3960400490968268	1.0758405618099567	-0.9122128387019518	-1.1979003374791308
263	0.7313694393954392	0.778643248608392	-0.2545053119311705	0.08481825899078979	0.31420314381195413	0.19025841035590127	0.015142962972668974	0.24442779576088305	0.06295697538071973	-0.0931946871204311	0.09199980586174424	0.08637112476616389	0.7317285176676065	-0.06431693004967454	-0.6357565010208779	0.3174162944931624	0.10660035817780521	-0.338497024950716	0.5547566888740705	-0.8103709218178026	-0.3118790479895642	-0.6560427570718784	-1.003504970671467	-0.3785153452612479	-0.060425405897886315	0.4197760823098909	-0.9012291790999586	-0.7897201525067872	-0.11104270060447495	-0.9966409250891306	-0.5297076304114511	-0.4992559979411846	-0.45190553922996735	0.44301496480161673	-0.04013120271910635	0.3794759180991514	1.3271839483043368	1.0257374236308694	-0.22154210238452998	-0.33950215799361566	0.7060267886368085	0.30817540754252987	0.5414193206510536	1.1746275311685292	-0.2746232277845745	-0.2756169100146147	1.4484880836358867	0.8166278943277152	-0.5369898064561621
141	0.17028653785836875	0.2637892313236974	-0.20153597660812833	-0.06311657439647697	0.4345797652261296	0.7203968058292707	-0.4653124867341336	-0.18222695526219082	-0.060585173101825915	-0.08714901671515575	0.07540022862253447	0.0718293803207103	0.07142686181137153	0.6314614905349841	1.950793175504161	-0.48285751465323484	-0.31980107453341566	-0.338497024950716	0.03847305895994676	-0.8103709218178026	-0.7752422050026311	-0.9737538012417287	0.9026962521565253	-0.3785153452612479	-0.8712953689146826	-0.0693747587010743	-0.9012291790999586	-0.7897201525067872	-0.5309860047086709	-0.9966409250891306	-0.8811563931724777	0.0036265568857712475	0.15257260970786687	1.0207398091824087	-0.8748602192765214	-1.8054650082572081	-1.3808897365251134	-1.7861687920557314	-1.4883670452294022	-0.33950215799361566	-1.2339147177892968	-1.3831302591816446	-0.9778416398267764	-1.029786241610906	-0.9607689500571451	-0.6490912897086853	-1.5326920909715536	-0.48000265544453496	0.454375990078291
149	-0.4252719503831366	-0.8058818749716887	0.4656735422621014	0.02683926587662373	-0.5661857959130107	-1.0425365462968479	0.5529172285307226	0.18116778534284658	0.31188325091011804	-0.045854261842653156	0.06574295286198445	0.014578723985600993	-0.5888747940448634	-0.44383243218676105	-0.6357565010208779	-0.48285751465323484	-0.31980107453341566	-0.338497024950716	0.03847305895994676	-0.8103709218178026	-0.7752422050026311	-0.9737538012417287	0.9026962521565253	-0.3785153452612479	-0.8712953689146826	-0.0693747587010743	-0.9012291790999586	-0.7897201525067872	-0.5309860047086709	-0.9966409250891306	-0.8811563931724777	0.0036265568857712475	0.15257260970786687	1.0207398091824087	-0.8748602192765214	-0.7129945450790283	-0.7038713153177508	-0.7317039611732561	-0.8549545738069662	-0.33950215799361566	-0.8459264165040757	-0.7066079924919747	-0.5980263997073189	0.80722523570529	-0.2746232277845745	-0.2756169100146147	-0.7873970473196935	-0.04779247218711822	1.4457417866127442
191	-0.688264345637791	0.35216733291648206	-1.1437225752274573	-0.719714246253831	-0.65661702133297	0.7166287981606553	-1.5141504044777487	-0.7833959893684928	-0.830183257335451	-0.10826320404391286	0.030948833020627387	0.05316981444876845	0.07142686181137153	0.6314614905349841	0.6575183372416414	-1.283131323799632	-0.7462025072446364	-0.8561983572282817	-0.9940942008683007	-0.8103709218178026	-0.7752422050026311	-0.3383317129020281	0.2672958445471945	-0.3785153452612479	-0.8712953689146826	-0.0693747587010743	-1.3881270213150012	-0.7897201525067872	-0.11104270060447495	3.341503131502123	-0.5297076304114511	-1.0021385527681403	-1.0563836881678015	-0.13470987957917513	-1.7095892358339364	-0.7129945450790283	-0.36536210471406944	3.1346670853958196	0.4118703690379062	-0.6831345125564967	-0.4579381152188547	-0.36834685914713994	0.16160408053159606	0.07242064477881156	-0.9607689500571451	-1.022565669402756	-0.4147495254937634	-0.9122128387019518	-0.8674450719676465
415	-0.5518619374215972	2.4091620224434274	-3.4126416658798036	-0.7931280284730022	-0.6704425950992033	1.6709667731375422	-2.6015216394203255	-0.37075581235623417	-0.5343776195927809	0.214107661420005	-0.2671797674007803	0.014007994835112355	0.7317285176676065	2.402533833841388	3.24406801376668	1.1176901036395597	0.9594032236002469	1.7323083041595468	0.03847305895994676	1.5049745690902048	1.5415735800627035	0.9325124637773731	-0.05040435925747084	-0.3785153452612479	-0.060425405897886315	-0.0693747587010743	0.07256650533012661	0.2838863293325051	-0.9509293088128667	-0.3769060598618087	0.5246386578716287	0.0036265568857712475	1.9660070565213696	-0.712434723959967	0.7945978138383086	-0.16675931348993844	2.0042023695116993	-0.38021568421243096	-0.22154210238452998	0.6913949056950276	-0.06994981393363361	1.3229588075770347	0.921234560770511	-0.29498165068442767	-0.6176960889208598	-1.022565669402756	-0.042102003667833454	-0.04779247218711822	-0.8674450719676465
193	-0.28974551285871414	-0.34671330778953197	0.06188111959228773	-0.1598867979195853	-0.3256865537930462	-0.4116416327868955	0.0749950649561409	-0.08238363215960025	-0.4540513078490264	-0.14052264619815297	0.09538258214092006	0.06783976722968199	-0.5888747940448634	-0.12756951373918896	0.33419962767601163	-1.283131323799632	-0.7462025072446364	-0.8561983572282817	-0.9940942008683007	-0.8103709218178026	-0.7752422050026311	-0.3383317129020281	0.2672958445471945	-0.3785153452612479	-0.8712953689146826	-0.0693747587010743	-1.3881270213150012	-0.7897201525067872	-0.11104270060447495	3.341503131502123	-0.5297076304114511	-1.0021385527681403	-1.0563836881678015	-0.13470987957917513	-1.7095892358339364	-0.7129945450790283	1.3271839483043368	-0.38021568421243096	-0.22154210238452998	-0.6831345125564967	3.4219448976333555	0.30817540754252987	-0.5980263997073189	0.07242064477881156	-0.9607689500571451	-0.6490912897086853	0.3305455181580966	-0.04779247218711822	-0.8674450719676465
355	-0.8420836727199629	-0.5742478582530546	-0.21214328272455454	-0.7205050169958034	-0.8218716750682112	-0.30252497726165456	-0.5266588341228503	-0.9067205321254419	-0.8859204073152743	-0.14213856086125226	0.0601743729027173	0.029756606030483038	-0.5888747940448634	-0.19082209742870337	-0.6357565010208779	-1.283131323799632	-0.7462025072446364	-1.8916010217834132	-0.9940942008683007	-0.3473018236362011	-1.238605362015698	-0.3383317129020281	-1.003504970671467	-0.3785153452612479	-0.060425405897886315	-0.5585255997120395	-0.9012291790999586	-0.7897201525067872	-0.5309860047086709	-0.9966409250891306	-0.8811563931724777	-1.0021385527681403	-0.45190553922996735	-0.712434723959967	-0.04013120271910635	0.3794759180991514	-0.7038713153177508	0.6742491466700443	-0.22154210238452998	0.004130196569265421	-0.4579381152188547	-0.36834685914713994	-0.21821115958786141	-0.6623839461476668	1.440741077896852	0.09785746967945605	-0.4147495254937634	-0.04779247218711822	-0.20653454094467774
212	-0.8341780540888714	0.11486810283102036	-1.0091853486813367	-0.8064747840231061	-0.8592366931018924	0.1536456991107501	-1.0761010425867525	-0.6755456786764524	-0.8994666738326522	-0.09332781615572334	0.010059507726150985	0.03474597701348179	-0.5888747940448634	-0.5703375995657899	0.33419962767601163	1.917963912785957	-0.7462025072446364	-0.338497024950716	1.587323948702318	-0.3473018236362011	0.6148472660365697	1.2502235079472233	-0.3681045630621362	-0.3785153452612479	1.5613145201357064	2.3763794463537518	1.0463621897602118	1.3574928111717974	0.3089006034997209	2.721768266274801	-1.2326051559335043	-0.4992559979411846	-0.45190553922996735	-1.290159568340759	4.1335138800679685	-1.8054650082572081	0.9886747377006555	-2.1376570690165564	-1.8050732809406205	-1.026766867119378	-1.6219030190745178	-1.3831302591816446	-1.7374721200656913	-1.7645908325373845	0.4115224944879961	3.0856525072320213	-0.4147495254937634	1.6810482608425485	0.12392072456680664
492	-0.8924535271985813	-1.2602893404410616	0.5398122541000725	-0.5131653929191049	-0.9509465260194165	-1.42605733334406	0.6132181637802763	-0.18231172915823893	-0.6379368072707262	-0.11163401627532814	0.05072437594272944	-0.11530137759873114	-0.5888747940448634	-0.06431693004967454	-0.6357565010208779	-1.283131323799632	-0.31980107453341566	2.2500096364371127	-0.477810570954177	-0.8103709218178026	-0.7752422050026311	-0.9737538012417287	-0.05040435925747084	-0.3785153452612479	-0.8712953689146826	-0.5585255997120395	0.5594643475451692	-0.7897201525067872	-0.9509293088128667	-0.9966409250891306	1.227536183393682	-0.4992559979411846	1.3615289075835353	1.5984646535632006	-1.7095892358339364	-0.16675931348993844	0.31165631649329306	-0.7317039611732561	-0.8549545738069662	0.004130196569265421	-0.4579381152188547	-0.7066079924919747	-0.21821115958786141	0.43982294024205076	0.7545953556242814	1.591754988455739	-0.4147495254937634	0.8166278943277152	1.7761970521242285
157	-1.0291651524896266	-1.7090986741325485	0.9303487299047538	0.8078879634953179	-1.0635392894567994	-1.8048532862541848	0.9308621335225026	0.7068951041485819	-1.0705550155950438	-0.25593559280300443	0.15857326981323908	0.11164456992879239	-0.5888747940448634	0.0621882373293543	-0.6357565010208779	-0.48285751465323484	-0.31980107453341566	1.2146069718819812	-0.477810570954177	-0.8103709218178026	-0.7752422050026311	-0.9737538012417287	-0.3681045630621362	-0.3785153452612479	-0.8712953689146826	-0.0693747587010743	-0.41433133688491597	-0.7897201525067872	-0.9509293088128667	-0.9966409250891306	0.5246386578716287	-0.4992559979411846	0.7570507586457011	1.5984646535632006	-0.8748602192765214	-0.7129945450790283	0.31165631649329306	-0.7317039611732561	-0.538248338095748	-0.6831345125564967	-0.06994981393363361	-0.36834685914713994	-0.5980263997073189	-0.6623839461476668	-0.6176960889208598	-0.6490912897086853	2.9390781709396068	2.545468627357382	-0.8674450719676465
359	-1.0230718056646062	-1.7039999502060825	0.9303487299047538	0.8078879634953179	-1.0563567763037023	-1.7986941409873283	0.9308621335225026	0.7068951041485819	-1.0614602602363545	-0.2551623667683843	0.15857326981323908	0.11164456992879239	-0.5888747940448634	-0.886600518013362	-0.6357565010208779	-1.283131323799632	-0.7462025072446364	-1.8916010217834132	-0.9940942008683007	-0.3473018236362011	-1.238605362015698	-0.3383317129020281	-1.003504970671467	-0.3785153452612479	-0.060425405897886315	-0.5585255997120395	-0.9012291790999586	-0.7897201525067872	-0.5309860047086709	-0.9966409250891306	-0.8811563931724777	-1.0021385527681403	-0.45190553922996735	-0.712434723959967	-0.04013120271910635	0.9257111496882412	-0.7038713153177508	-1.0831922381340813	-0.8549545738069662	0.3477625511321465	-0.4579381152188547	-0.7066079924919747	-0.21821115958786141	-0.6623839461476668	1.440741077896852	0.8448062290675975	-0.7873970473196935	1.248838077585132	0.454375990078291
251	-0.38534560670954804	0.15938837400713413	-0.6225779736934901	-0.45388582791626836	-0.23186779574931055	0.6686709410089933	-1.0502661428144615	-0.6252347507063641	-0.28494170352819825	-0.02427902580328839	-0.0067943132269553	0.02805946263741076	1.3920301735238412	-0.2540746811182178	-0.6357565010208779	-0.48285751465323484	2.2386075217339094	0.6969056396044154	1.587323948702318	1.0419054709086033	2.468299894088837	2.203356640456774	-0.05040435925747084	-1.1428958483130882	0.75044455711891	2.8655302873647166	2.5070557164053393	0.2838863293325051	2.8285604281248964	1.482298535820157	0.8760874206326553	3.523804440674462	0.15257260970786687	-0.13470987957917513	0.7945978138383086	0.9257111496882412	-0.026852894110388194	-0.38021568421243096	-0.22154210238452998	-0.33950215799361566	2.2579799937776928	0.9846976742321997	1.3010498008899685	0.07242064477881156	1.0976682167605667	-0.2756169100146147	-0.042102003667833454	-0.04779247218711822	-0.5369898064561621
347	1.5949063880886614	1.1376735787643903	0.17005853517564826	0.4024286306059068	0.9899816842609019	0.478192461936881	0.3432688250534217	0.44756784265034905	0.24711689227861466	-0.11069293486269678	0.12525628047135273	0.10059153244471193	0.7317285176676065	0.25194598839789756	-0.6357565010208779	-1.283131323799632	-0.7462025072446364	-1.8916010217834132	-0.9940942008683007	-0.3473018236362011	-1.238605362015698	-0.3383317129020281	-1.003504970671467	-0.3785153452612479	-0.060425405897886315	-0.5585255997120395	-0.9012291790999586	-0.7897201525067872	-0.5309860047086709	-0.9966409250891306	-0.8811563931724777	-1.0021385527681403	-0.45190553922996735	-0.712434723959967	-0.04013120271910635	-0.16675931348993844	2.3427115801153806	-0.028727407251605913	-0.22154210238452998	0.004130196569265421	0.7060267886368085	0.30817540754252987	0.16160408053159606	0.07242064477881156	-0.2746232277845745	0.09785746967945605	1.0758405618099567	-0.04779247218711822	-0.20653454094467774
481	-1.0291651524896266	-0.5756083340890931	-0.3933706023551193	-0.9650711663755341	-1.0635392894567994	-0.5877589241557074	-0.4388771170930334	-0.81135784809741	-1.0705550155950438	0.07236951239495776	-0.17073347126318872	-0.16273477497020405	-0.5888747940448634	-0.5703375995657899	0.6575183372416414	-1.283131323799632	-0.31980107453341566	2.2500096364371127	-0.477810570954177	-0.8103709218178026	-0.7752422050026311	-0.9737538012417287	-0.05040435925747084	-0.3785153452612479	-0.8712953689146826	-0.5585255997120395	0.5594643475451692	-0.7897201525067872	-0.9509293088128667	-0.9966409250891306	1.227536183393682	-0.4992559979411846	1.3615289075835353	1.5984646535632006	-1.7095892358339364	0.3794759180991514	-0.7038713153177508	-0.028727407251605913	-0.22154210238452998	0.004130196569265421	-0.4579381152188547	-0.36834685914713994	0.16160408053159606	-0.6623839461476668	-0.6176960889208598	-1.022565669402756	-0.4147495254937634	-0.9122128387019518	-0.5369898064561621
245	0.15861972850033582	1.2551547822934987	-1.3706791168259784	-0.3706054934673771	-0.03594468872163471	0.823221827858823	-1.0351213968352562	-0.12638036547731532	1.7314884612390404	0.4545614249058103	-0.3151379766212791	-0.0392824432989121	-0.5888747940448634	-0.06431693004967454	1.950793175504161	-0.48285751465323484	2.2386075217339094	0.6969056396044154	1.587323948702318	1.0419054709086033	2.468299894088837	2.203356640456774	-0.05040435925747084	-1.1428958483130882	0.75044455711891	2.8655302873647166	2.5070557164053393	0.2838863293325051	2.8285604281248964	1.482298535820157	0.8760874206326553	3.523804440674462	0.15257260970786687	-0.13470987957917513	0.7945978138383086	-0.7129945450790283	0.6501655270969743	-0.38021568421243096	-0.8549545738069662	-0.33950215799361566	0.3180384873515874	-0.7066079924919747	-0.5980263997073189	-1.029786241610906	1.7838139390331373	-0.2756169100146147	0.3305455181580966	0.38441771107029854	1.4457417866127442
229	-0.3954570917090352	-0.1851550708474428	-0.23009217692058365	-0.34815711867416166	-0.5152960914474639	-0.4537413391890536	-0.06061118307195809	-0.11050782928531704	0.3290776754642626	0.08604667614753662	-0.06509409470086126	-0.026967912759587355	-0.5888747940448634	-0.12756951373918896	1.950793175504161	-1.283131323799632	1.8122060890226885	-0.8561983572282817	-0.477810570954177	-0.8103709218178026	-0.3118790479895642	0.29709037543767247	-0.05040435925747084	-1.1428958483130882	-0.060425405897886315	1.8872286053427865	-1.3881270213150012	1.3574928111717974	1.5687305158123086	-0.9966409250891306	-1.584053918694531	-0.4992559979411846	-1.0563836881678015	-0.712434723959967	-1.7095892358339364	-0.7129945450790283	-0.7038713153177508	-0.7317039611732561	-0.8549545738069662	0.004130196569265421	-0.8459264165040757	-0.7066079924919747	-0.5980263997073189	0.43982294024205076	0.4115224944879961	0.4713318493735268	-0.7873970473196935	0.38441771107029854	2.767562848658682
132	0.6326778965779611	0.5606810718517494	-0.0964048717157271	0.12113086875724483	0.2369700539471891	0.015457767125668511	0.13733151858226392	0.26765293545991226	-0.11167420256006298	-0.12286926014557174	0.10687266745970497	0.09013258406744205	0.07142686181137153	-0.38057984849724663	-0.6357565010208779	-0.48285751465323484	-0.31980107453341566	-0.338497024950716	0.03847305895994676	-0.8103709218178026	-0.7752422050026311	-0.9737538012417287	0.9026962521565253	-0.3785153452612479	-0.8712953689146826	-0.0693747587010743	-0.9012291790999586	-0.7897201525067872	-0.5309860047086709	-0.9966409250891306	-0.8811563931724777	0.0036265568857712475	0.15257260970786687	1.0207398091824087	-0.8748602192765214	1.471946381277331	-1.3808897365251134	-1.4346805150949062	-1.4883670452294022	0.004130196569265421	-1.6219030190745178	-1.3831302591816446	-0.9778416398267764	-1.3971885370741453	1.0976682167605667	0.09785746967945605	-1.5326920909715536	0.38441771107029854	-0.20653454094467774
322	0.06445894245378764	1.2157607363975471	-1.4166876999314815	-0.4103593745134587	-0.2671804218133088	0.3777970367899608	-0.7569906371031025	-0.0181309642981992	2.4698077880581923	0.7061075370124144	-0.5044889360882704	-0.10245603559898776	-0.5888747940448634	0.5049563231559553	4.86066156159483	-0.48285751465323484	0.9594032236002469	-0.8561983572282817	-0.9940942008683007	-0.8103709218178026	-0.3118790479895642	1.5679345521170736	-1.003504970671467	-0.3785153452612479	-1.6821653319314789	-1.0476764407230048	-0.41433133688491597	0.2838863293325051	-0.5309860047086709	0.862563670592835	0.1731898951106021	-0.4992559979411846	-0.45190553922996735	-0.13470987957917513	-0.04013120271910635	-0.16675931348993844	-1.042380525921432	-0.38021568421243096	0.4118703690379062	-0.33950215799361566	-0.06994981393363361	0.30817540754252987	0.921234560770511	-1.029786241610906	-0.6176960889208598	-0.2756169100146147	-0.4147495254937634	-0.9122128387019518	-0.20653454094467774
60	-0.42091278839981017	2.3924078921687486	-3.265112183325377	-0.7450600027571829	-0.5875389336506398	1.4844604682538525	-2.311616561649681	-0.28635307309215546	-0.8037798819038139	-0.073161431561262	-0.002008398069807808	0.07466846416621334	0.7317285176676065	2.4657864175309023	1.950793175504161	0.3174162944931624	-0.7462025072446364	-1.3738996895058475	-1.5103778307824245	1.9680436672718062	-1.238605362015698	-0.9737538012417287	0.2672958445471945	0.3858651577905925	0.75044455711891	-0.0693747587010743	-0.9012291790999586	0.2838863293325051	-0.11104270060447495	-0.3769060598618087	0.5246386578716287	-0.4992559979411846	-0.45190553922996735	-0.712434723959967	-0.04013120271910635	1.471946381277331	1.3271839483043368	0.3227608697092192	-0.538248338095748	-0.33950215799361566	-0.06994981393363361	-0.7066079924919747	-0.5980263997073189	0.80722523570529	0.0684496333517108	0.8448062290675975	0.3305455181580966	0.8166278943277152	0.454375990078291
377	1.5724242952736613	0.47687853057467516	0.9409148912664788	0.815226209149344	2.185854375582218	0.9931460943500092	0.9438954453447036	0.7143859905958092	0.9906905841814394	-0.07996242352177996	0.1593038417105329	0.11196020550695998	-0.5888747940448634	-0.886600518013362	-0.6357565010208779	2.718237721932354	-1.599005372667078	-1.8916010217834132	-0.9940942008683007	-0.3473018236362011	-0.7752422050026311	0.29709037543767247	-1.003504970671467	-0.3785153452612479	1.5613145201357064	-0.5585255997120395	0.5594643475451692	-0.7897201525067872	-0.5309860047086709	-0.9966409250891306	-1.2326051559335043	-1.5050211075950963	-1.0563836881678015	-1.290159568340759	-0.04013120271910635	0.9257111496882412	-0.36536210471406944	0.3227608697092192	1.6786953118827785	0.3477625511321465	-0.06994981393363361	0.30817540754252987	2.0606802811288834	-0.29498165068442767	-0.2746232277845745	-0.2756169100146147	-0.042102003667833454	-0.48000265544453496	-0.20653454094467774
484	-1.0181292838891247	-0.8913410818586098	-0.013865477867758923	-0.9450501436064258	-1.0536750278862	-1.0557856008800852	0.0973679563303816	-0.5736711174666917	-1.0638741486700278	-0.20563643272669072	0.10869038336260041	0.05403487068269903	6.014141764517486	1.959765748014787	0.010880918110381806	-1.283131323799632	-0.31980107453341566	2.2500096364371127	-0.477810570954177	-0.8103709218178026	-0.7752422050026311	-0.9737538012417287	-0.05040435925747084	-0.3785153452612479	-0.8712953689146826	-0.5585255997120395	0.5594643475451692	-0.7897201525067872	-0.9509293088128667	-0.9966409250891306	1.227536183393682	-0.4992559979411846	1.3615289075835353	1.5984646535632006	-1.7095892358339364	-0.7129945450790283	-1.042380525921432	-1.4346805150949062	-1.1716608095181842	0.004130196569265421	-1.2339147177892968	-1.3831302591816446	-0.9778416398267764	-1.029786241610906	0.7545953556242814	3.0856525072320213	-1.1600445691456236	2.545468627357382	0.454375990078291
440	-0.5747004046115766	-0.9680593080019136	0.5090469800998227	-0.05523489712300306	-0.6703658044108081	-1.1478557840702839	0.570904602974732	0.09660821390171088	-0.5347369619257341	-0.16716517406328774	0.11522566069979558	0.05639963250050112	-0.5888747940448634	-0.886600518013362	-0.6357565010208779	1.1176901036395597	0.5330017908890261	-0.8561983572282817	0.5547566888740705	1.9680436672718062	-0.3118790479895642	-0.9737538012417287	2.808897474984517	1.150245660842433	1.5613145201357064	-1.0476764407230048	0.07256650533012661	-0.7897201525067872	1.1487872117081128	-0.3769060598618087	-0.5297076304114511	0.0036265568857712475	0.15257260970786687	-0.13470987957917513	0.7945978138383086	0.9257111496882412	-0.026852894110388194	-0.028727407251605913	0.0951641333266881	0.6913949056950276	-0.06994981393363361	-0.030085725802305032	0.5414193206510536	0.43982294024205076	1.0976682167605667	0.8448062290675975	-0.042102003667833454	0.8166278943277152	1.4457417866127442
150	-0.02327401648209216	0.4896786319842493	-0.6544829339182983	-0.28637708984081445	-0.23510891654877947	0.05091904818906489	-0.358165274314646	-0.029659523376916335	1.2321408808087868	0.25548321980391075	-0.15803590059151224	-0.024346647279606618	0.07142686181137153	-0.06431693004967454	0.010880918110381806	-0.48285751465323484	-0.31980107453341566	-0.338497024950716	0.03847305895994676	-0.8103709218178026	-0.7752422050026311	-0.9737538012417287	0.9026962521565253	-0.3785153452612479	-0.8712953689146826	-0.0693747587010743	-0.9012291790999586	-0.7897201525067872	-0.5309860047086709	-0.9966409250891306	-0.8811563931724777	0.0036265568857712475	0.15257260970786687	1.0207398091824087	-0.8748602192765214	3.1106520760446004	-0.026852894110388194	0.3227608697092192	0.7285766047491242	0.3477625511321465	-0.06994981393363361	-0.030085725802305032	1.3010498008899685	0.07242064477881156	0.0684496333517108	0.09785746967945605	0.3305455181580966	-0.04779247218711822	0.12392072456680664
302	-0.9913212151181805	-1.2331970353054036	0.41155960391967755	-0.8470979450281783	-1.0183662053208735	-1.22269773129951	0.3192891782097222	-0.9076683886418583	-1.0345916490761555	-0.20998500490750815	0.11554938392899043	0.02626360675464108	-0.5888747940448634	0.25194598839789756	0.33419962767601163	1.1176901036395597	-0.31980107453341566	0.17920430732684972	0.03847305895994676	-0.3473018236362011	-0.7752422050026311	-0.020620668732177817	-0.3681045630621362	-1.1428958483130882	0.75044455711891	-1.0476764407230048	0.07256650533012661	-0.7897201525067872	-0.5309860047086709	1.482298535820157	0.1731898951106021	-0.4992559979411846	-1.0563836881678015	0.44301496480161673	-0.04013120271910635	-0.7129945450790283	-0.7038713153177508	3.1346670853958196	0.7285766047491242	-1.026766867119378	-0.8459264165040757	-0.36834685914713994	-0.21821115958786141	-0.6623839461476668	-0.6176960889208598	-1.7695144287908975	-0.4147495254937634	-1.3444230219593685	-1.1979003374791308
[truncated: 2,274 more columns]
