# Supplementary material for: Developing a machine learning model to identify protein–protein interaction hotspots to facilitate drug discovery
Source: PeerJ. 2020 Dec 7;8:e10381. doi: 10.7717/peerj.10381 (PMC7727375; doi:10.7717/peerj.10381)
Supplement: Supplemental Information 3 — This code works standing alone. [file peerj-08-10381-s003.zip › Rohit_Code/test_y.csv]

	0
0	1
1	0
2	0
3	0
4	0
5	0
6	0
7	0
8	0
9	0
10	1
11	0
12	0
13	0
14	0
15	0
16	1
17	1
18	0
19	0
20	0
21	0
22	0
23	0
24	0
25	0
26	1
27	0
28	1
29	0
30	0
31	1
32	1
33	0
34	0
35	0
36	1
37	0
38	0
39	1
40	1
41	1
42	0
43	0
44	0
45	1
46	0
47	0
48	0
49	0
50	0
51	0
52	0
53	0
54	0
55	0
56	0
57	0
58	1
59	0
60	0
61	0
62	0
63	1
64	0
65	0
66	0
67	1
68	0
69	0
70	1
71	0
72	0
73	0
74	0
75	0
76	0
77	0
78	0
79	0
80	0
81	0
82	0
83	0
84	1
85	1
86	0
87	1
88	0
89	1
90	0
91	0
92	0
93	0
94	0
95	1
96	0
97	1
98	0
99	0
100	1
101	0
102	0
103	0
