# Supplementary material for: Developing a machine learning model to identify protein–protein interaction hotspots to facilitate drug discovery
Source: PeerJ. 2020 Dec 7;8:e10381. doi: 10.7717/peerj.10381 (PMC7727375; doi:10.7717/peerj.10381)
Supplement: Supplemental Information 3 — This code works standing alone. [file peerj-08-10381-s003.zip › Rohit_Code/train_test_data.csv]

CPX	PDBChain	PDBResNo	PDBResName	Classe	SASA comp	SASA mon	SASA del	SASA rel	SASA comp/res	SASA mon/res	SASA del/res	SASA rel/res	SASA comp/ave	SASA mon/ave	SASA del/ave	SASA rel/ave	#Dist-2.5	#Dist-4.0	#Hydrophobic	#ALA_I	#ARG_I	#ASN_I	#ASP_I	#CYS_I	#GLN_I	#GLU_I	#GLY_I	#HIS_I	#ILE_I	#LEU_I	#LYS_I	#MET_I	#PHE_I	#PRO_I	#SER_I	#THR_I	#TRP_I	#TYR_I	#VAL_I	A_x	R_x	N_x	D_x	C_x	Q_x	E_x	G_x	H_x	I_x
1A4Y	B	5	ARG	1	39.5635643	128.8764496	-89.31288528	-0.693011683	0.164164167	0.534757052	-0.370592885	-2.875567151	0.456985527	1.488608857	-1.03162333	-8.004746664	1	51	1	2	8	6	5	2	6	9	3	4	3	2	3	0	0	2	9	1	6	3	3	0	6	-3	-4	-5	2	-3	-3	-3	-4
1A4Y	B	8	HIS	0	75.3039093	97.49090576	-22.18699646	-0.227580165	0.388164481	0.502530442	-0.114365961	-1.173093636	1.420711835	1.839300044	-0.418588208	-4.293612875	2	9	0	2	8	6	5	2	6	9	3	4	3	2	3	0	0	2	9	1	6	3	3	-3	3	-1	0	-6	1	-1	-4	4	-5
1A4Y	B	12	GLN	0	11.29058456	31.7084198	-20.41783524	-0.643924717	0.059738543	0.167769417	-0.108030874	-3.407009083	0.155430052	0.436508961	-0.281078909	-8.864488079	4	13	0	2	8	6	5	2	6	9	3	4	3	2	3	0	0	2	9	1	6	3	3	-5	0	-4	-4	-4	9	0	-6	0	-7
1A4Y	B	13	HIS	0	8.622073174	12.72800827	-4.105935097	-0.322590543	0.044443676	0.06560829	-0.021164614	-1.66283785	0.162667271	0.240131384	-0.077464114	-6.086114339	0	1	0	2	8	6	5	2	6	9	3	4	3	2	3	0	0	2	9	1	6	3	3	-6	-5	-4	-6	-7	-4	-5	-7	11	-8
1A4Y	B	31	ARG	0	52.5104332	183.4470825	-130.9366493	-0.713757055	0.217885615	0.761191214	-0.543305599	-2.96164753	0.606530489	2.118936025	-1.512405536	-8.244369524	4	48	1	2	8	6	5	2	6	9	3	4	3	2	3	0	0	2	9	1	6	3	3	-1	4	-3	-2	-3	5	0	-3	-1	-4
1A4Y	B	32	ARG	0	122.9003754	179.5223694	-56.62199402	-0.315403558	0.509960064	0.744906097	-0.234946033	-1.308728456	1.419581218	2.073602973	-0.654021755	-3.643121231	0	10	0	2	8	6	5	2	6	9	3	4	3	2	3	0	0	2	9	1	6	3	3	-2	7	-1	-3	1	1	-2	-4	0	-2
1A4Y	B	68	ASN	0	118.7509308	118.7509308	0	0	0.492742451	0.492742451	0	0	1.371652369	1.371652369	0	0	0	0	0	2	8	6	5	2	6	9	3	4	3	2	3	0	0	2	9	1	6	3	3	-3	4	-2	1	-4	-2	-3	-5	-4	1
1A4Y	B	84	HIS	0	35.72179031	97.05840302	-61.3366127	-0.631955717	0.18413294	0.500301046	-0.316168107	-3.257503698	0.673940712	1.831140284	-1.157199572	-11.92271391	0	14	1	2	8	6	5	2	6	9	3	4	3	2	3	0	0	2	9	1	6	3	3	-2	3	-3	-3	-4	1	-2	-4	1	-1
1A4Y	B	89	TRP	0	95.71102905	170.3453369	-74.63430786	-0.438135315	0.369540653	0.657704004	-0.288163351	-1.691642143	3.499308999	6.228028016	-2.728719017	-16.01874795	1	19	4	2	8	6	5	2	6	9	3	4	3	2	3	0	0	2	9	1	6	3	3	0	4	-2	-3	-5	-1	-3	-3	0	-4
1A4Y	B	108	GLU	0	18.96085358	68.34040833	-49.37955475	-0.72255282	0.103611222	0.373444854	-0.269833633	-3.948376065	0.266926818	0.962081568	-0.69515475	-10.17194317	0	11	0	2	8	6	5	2	6	9	3	4	3	2	3	0	0	2	9	1	6	3	3	-2	-1	-1	2	-6	1	6	-3	-2	-3
1A4Y	B	114	HIS	0	28.40879059	91.23931885	-62.83052826	-0.688634342	0.146437065	0.470305767	-0.323868702	-3.549661554	0.535970913	1.721355257	-1.185384344	-12.99203412	0	16	3	2	8	6	5	2	6	9	3	4	3	2	3	0	0	2	9	1	6	3	3	-6	-3	-4	-6	-8	-2	-5	-7	11	-8
1A4Y	A	261	TRP	0	58.93225479	87.43228149	-28.5000267	-0.325966865	0.227537663	0.337576376	-0.110038713	-1.258559325	2.154633291	3.196628147	-1.041994856	-11.91773608	0	3	2	2	8	6	5	2	6	9	3	4	3	2	3	0	0	2	9	1	6	3	3	-3	5	-2	-4	-5	0	-3	-1	-4	1
1A4Y	A	263	TRP	0	1.690679431	73.13665009	-71.44597065	-0.97688328	0.00652772	0.282380888	-0.275853169	-3.771750117	0.06181325	2.673962868	-2.612149619	-35.716014	0	31	14	2	8	6	5	2	6	9	3	4	3	2	3	0	0	2	9	1	6	3	3	-2	2	2	-2	1	-2	0	0	-4	-3
1A4Y	A	289	SER	0	0	10.92888355	-10.92888355	-1	0	0.089581013	-0.089581013	-8.196721311	0	0.292798489	-0.292798489	-26.79125347	2	7	0	2	8	6	5	2	6	9	3	4	3	2	3	0	0	2	9	1	6	3	3	-4	-5	3	7	-5	-3	-2	-5	-1	-5
1A4Y	A	318	TRP	0	5.796615124	47.24779129	-41.45117617	-0.87731458	0.022380753	0.182423905	-0.160043151	-3.38731498	0.21193114	1.727435415	-1.515504276	-32.07566395	1	13	6	2	8	6	5	2	6	9	3	4	3	2	3	0	0	2	9	1	6	3	3	-2	5	-2	-2	-1	-1	3	0	-2	-4
1A4Y	A	320	LYS	0	26.0069828	83.4624939	-57.45551109	-0.688399165	0.123255843	0.395556843	-0.272301	-3.262555284	0.410037525	1.315906373	-0.905868848	-10.85360388	2	22	0	2	8	6	5	2	6	9	3	4	3	2	3	0	0	2	9	1	6	3	3	-1	1	0	1	0	-1	-1	-2	-1	-1
1A4Y	A	344	GLU	0	31.32457733	48.46792603	-17.14334869	-0.353705019	0.171172554	0.264852055	-0.093679501	-1.932814311	0.440980662	0.682321037	-0.241340375	-4.979383173	0	9	0	2	8	6	5	2	6	9	3	4	3	2	3	0	0	2	9	1	6	3	3	-4	-3	-2	1	-6	0	6	-5	3	-3
1A4Y	A	375	TRP	0	6.521192074	71.46878052	-64.94758844	-0.908754675	0.025178348	0.275941238	-0.25076289	-3.508705311	0.238422534	2.612983574	-2.37456104	-33.22515122	0	12	10	2	8	6	5	2	6	9	3	4	3	2	3	0	0	2	9	1	6	3	3	-3	4	-2	-4	1	-1	1	3	-1	-4
1A4Y	A	401	GLU	0	16.40584946	37.40644836	-21.00059891	-0.561416542	0.089649451	0.204406822	-0.114757371	-3.067849959	0.23095802	0.526599934	-0.295641914	-7.903501321	0	2	0	2	8	6	5	2	6	9	3	4	3	2	3	0	0	2	9	1	6	3	3	-4	-3	-3	-1	-7	0	6	-4	1	-5
1A4Y	A	434	TYR	1	9.221705437	120.5407562	-111.3190508	-0.923497199	0.040269456	0.526378848	-0.486109392	-4.032738862	0.343760811	4.493440872	-4.149680061	-34.42553532	0	18	8	2	8	6	5	2	6	9	3	4	3	2	3	0	0	2	9	1	6	3	3	-2	-1	0	1	5	-3	-2	-3	0	-4
1A4Y	A	435	ASP	1	32.73799896	128.5053864	-95.76738739	-0.745240259	0.21680794	0.851029049	-0.634221109	-4.935365953	0.569277278	2.234565301	-1.665288023	-12.95889667	4	24	2	2	8	6	5	2	6	9	3	4	3	2	3	0	0	2	9	1	6	3	3	-3	-1	1	4	0	-2	1	2	-1	-4
1A4Y	A	437	TYR	0	47.00027466	195.4533691	-148.4530945	-0.759532031	0.205241374	0.853508162	-0.648266788	-3.316733761	1.752046044	7.28598513	-5.533939086	-28.31334712	0	21	8	2	8	6	5	2	6	9	3	4	3	2	3	0	0	2	9	1	6	3	3	0	-1	0	1	-2	1	0	1	2	-3
1A4Y	A	457	ARG	0	118.7509308	118.7509308	0	0	0.492742451	0.492742451	0	0	1.371652369	1.371652369	0	0	0	0	0	2	8	6	5	2	6	9	3	4	3	2	3	0	0	2	9	1	6	3	3	-3	4	-2	1	-4	-2	-3	-5	-4	1
1A4Y	A	459	ILE	0	32.84748459	49.02970505	-16.18222046	-0.330049313	0.180480685	0.269393984	-0.088913299	-1.813457763	1.709229419	2.551276463	-0.842047043	-17.17422209	0	0	0	2	8	6	5	2	6	9	3	4	3	2	3	0	0	2	9	1	6	3	3	-4	-5	-5	-3	-4	-4	-4	-4	-5	4
1AHW	B	167	THR	0	49.38334274	79.25844574	-29.875103	-0.376932738	0.338242074	0.542866067	-0.204623993	-2.581731085	1.075108201	1.725509054	-0.650400853	-8.206076297	0	5	0	0	2	5	5	0	2	1	1	0	3	1	6	0	0	1	2	5	0	4	2	-1	0	-2	0	-3	2	1	-3	1	0
1AHW	B	170	THR	0	15.01116371	15.01116371	0	0	0.10281619	0.10281619	0	0	0.326803013	0.326803013	0	0	0	0	0	0	2	5	5	0	2	1	1	0	3	1	6	0	0	1	2	5	0	4	2	-1	-2	0	-1	1	0	2	-3	-3	-2
1AHW	B	176	LEU	0	77.92355347	77.92355347	0	0	0.43290863	0.43290863	0	0	2.495532275	2.495532275	0	0	0	0	0	0	2	5	5	0	2	1	1	0	3	1	6	0	0	1	2	5	0	4	2	-4	-4	-5	-3	-4	-4	2	-6	-5	4
1AHW	B	178	ASP	0	86.2093811	86.2093811	0	0	0.570923054	0.570923054	0	0	1.513518396	1.513518396	0	0	0	0	0	0	2	5	5	0	2	1	1	0	3	1	6	0	0	1	2	5	0	4	2	0	-2	3	4	-5	0	2	1	-3	-4
1AHW	B	197	THR	0	97.04112244	125.6107178	-28.56959534	-0.227445523	0.664665222	0.860347382	-0.19568216	-1.557846045	2.112649747	2.734628831	-0.621979083	-4.951640229	0	0	0	0	2	5	5	0	2	1	1	0	3	1	6	0	0	1	2	5	0	4	2	-1	3	-1	-2	-3	-1	-2	-2	-1	-1
1AHW	B	198	VAL	0	86.46260071	117.1951904	-30.73258972	-0.262234223	0.540391254	0.73246994	-0.192078686	-1.638963895	3.409100452	4.62084385	-1.211743397	-10.33953179	1	6	1	0	2	5	5	0	2	1	1	0	3	1	6	0	0	1	2	5	0	4	2	0	-2	-2	-1	-2	-1	1	-3	-2	1
1BRS	B	27	LYS	1	23.19223785	74.1920929	-50.99985504	-0.687402836	0.109915819	0.351621293	-0.241705474	-3.257833344	0.312953927	1.001141286	-0.688187359	-9.275750713	2	21	0	2	3	3	3	0	1	4	3	1	0	1	2	0	3	1	3	1	3	3	2	-3	1	-3	-4	-5	-1	-2	-4	-4	-4
1BRS	B	59	ARG	1	59.68655396	200.5374908	-140.8509369	-0.702367105	0.24766205	0.832105771	-0.584443722	-2.914386328	0.783975276	2.634034372	-1.850059096	-9.225502366	2	57	4	2	3	3	3	0	1	4	3	1	0	1	2	0	3	1	3	1	3	3	2	-2	6	-1	0	-5	-2	-2	-4	-1	-3
1BRS	B	60	GLU	0	80.28488922	141.9107666	-61.62587738	-0.434257941	0.438715242	0.77546867	-0.336753428	-2.372994216	1.153474007	2.03886911	-0.885395103	-6.239097455	2	20	2	2	3	3	3	0	1	4	3	1	0	1	2	0	3	1	3	1	3	3	2	-1	-3	1	2	-5	0	6	0	-1	-5
1BRS	B	73	GLU	1	11.76955223	19.05547524	-7.285923004	-0.382353256	0.064314493	0.10412828	-0.039813787	-2.089362056	0.169096236	0.273774998	-0.104678762	-5.493369262	0	0	0	2	3	3	3	0	1	4	3	1	0	1	2	0	3	1	3	1	3	3	2	-4	-4	-4	-2	-7	-2	8	-2	-4	-7
1BRS	B	87	ARG	1	0.437435329	4.811788559	-4.37435323	-0.909090908	0.001815084	0.019965928	-0.018150843	-3.772161444	0.005745657	0.063202229	-0.057456572	-11.94079316	1	12	0	2	3	3	3	0	1	4	3	1	0	1	2	0	3	1	3	1	3	3	2	-5	8	-4	-5	-7	-2	-4	-4	-4	-7
1BRS	B	102	HIS	1	0.48305127	92.66172791	-92.17867664	-0.994786939	0.002489955	0.477637773	-0.475147818	-5.127767725	0.013586409	2.606224708	-2.592638299	-27.97960234	5	48	8	2	3	3	3	0	1	4	3	1	0	1	2	0	3	1	3	1	3	3	2	-5	-4	-1	-5	-7	-3	-4	-5	11	-7
1BRS	A	29	TYR	1	69.43799591	160.3162384	-90.87824249	-0.566868605	0.30322269	0.70007091	-0.39684822	-2.475408757	1.532176934	3.537441418	-2.005264483	-12.50818073	0	35	11	2	3	3	3	0	1	4	3	1	0	1	2	0	3	1	3	1	3	3	2	-2	-3	-3	0	-2	-1	-3	-1	2	-3
1BRS	A	35	ASP	1	5.626055241	133.3775787	-127.7515235	-0.957818583	0.037258644	0.883295223	-0.846036579	-6.343169425	0.104924378	2.487455046	-2.382530668	-17.86305232	2	31	7	2	3	3	3	0	1	4	3	1	0	1	2	0	3	1	3	1	3	3	2	-3	-5	1	8	-6	-4	-1	-4	0	-6
1BRS	A	39	ASP	1	4.796121597	95.12330627	-90.32718468	-0.949579953	0.031762395	0.629955671	-0.598193276	-6.288608959	0.089446345	1.774023418	-1.684577074	-17.70940414	5	45	3	2	3	3	3	0	1	4	3	1	0	1	2	0	3	1	3	1	3	3	2	-2	-5	-2	8	-7	-4	0	-3	-5	-6
1BRS	A	42	THR	0	36.62879944	77.97419739	-41.34539795	-0.530244611	0.250882188	0.534069845	-0.283187657	-3.631812403	0.644756734	1.372537172	-0.727780439	-9.333606029	2	17	0	2	3	3	3	0	1	4	3	1	0	1	2	0	3	1	3	1	3	3	2	0	-2	-2	-1	0	-3	-2	-2	-4	-2
1BRS	A	76	GLU	0	59.9120636	84.76991272	-24.85784912	-0.293239055	0.327388326	0.463223567	-0.135835241	-1.602399209	0.860772292	1.217911513	-0.357139222	-4.213042224	1	10	0	2	3	3	3	0	1	4	3	1	0	1	2	0	3	1	3	1	3	3	2	-2	2	-1	6	-3	-1	4	-5	-3	-7
1BXI	A	23	CYS	0	10.72890568	50.23222351	-39.50331783	-0.786413881	0.076635041	0.358801597	-0.282166556	-5.617242006	1	4.681952197	-3.681952197	-73.29861073	1	13	1	1	1	4	2	1	1	2	3	0	2	2	3	0	1	4	8	3	0	4	3	-3	0	-4	-4	6	-4	-3	-5	-2	1
1BXI	A	24	ASN	0	89.88130188	108.9876633	-19.10636139	-0.175307561	0.568868999	0.689795337	-0.120926338	-1.109541523	1.417974885	1.719398429	-0.301423544	-2.765666639	0	8	2	1	1	4	2	1	1	2	3	0	2	2	3	0	1	4	8	3	0	4	3	0	0	4	2	-4	1	2	-2	-1	-2
1BXI	A	27	THR	0	28.00484276	39.14801788	-11.14317513	-0.284642128	0.191813991	0.268137109	-0.076323117	-1.949603618	1.031523329	1.441968236	-0.410444908	-10.4844365	0	11	0	1	1	4	2	1	1	2	3	0	2	2	3	0	1	4	8	3	0	4	3	0	-1	0	0	1	-1	0	1	-1	-2
1BXI	A	28	SER	0	105.6071167	110.6447601	-5.037643433	-0.045529887	0.865632104	0.906924263	-0.041292159	-0.373195796	2.684983481	2.81306187	-0.128078389	-1.157563983	0	8	0	1	1	4	2	1	1	2	3	0	2	2	3	0	1	4	8	3	0	4	3	1	-1	0	2	-4	-1	2	3	-3	-4
1BXI	A	29	SER	0	32.91129303	40.64011383	-7.728820801	-0.190177145	0.269764697	0.333115687	-0.06335099	-1.558829053	0.836745485	1.033245085	-0.1964996	-4.835114407	0	15	4	1	1	4	2	1	1	2	3	0	2	2	3	0	1	4	8	3	0	4	3	-2	-2	0	-2	-3	-2	-1	-2	-3	-2
1BXI	A	30	GLU	0	30.36257935	146.9033813	-116.540802	-0.793315994	0.165915734	0.802750718	-0.636834984	-4.335060077	0.338881629	1.639612256	-1.300730627	-8.854327345	3	40	7	1	1	4	2	1	1	2	3	0	2	2	3	0	1	4	8	3	0	4	3	-4	-2	-2	4	-6	0	6	-3	-1	-6
1BXI	A	33	LEU	1	2.173730612	31.15680695	-28.98307633	-0.930232562	0.012076281	0.173093372	-0.161017091	-5.167958675	0.06162835	0.883339726	-0.821711376	-26.37341424	0	4	2	1	1	4	2	1	1	2	3	0	2	2	3	0	1	4	8	3	0	4	3	-2	0	-2	0	-3	3	-1	-4	6	1
1BXI	A	34	VAL	1	27.77544785	86.08848572	-58.31303787	-0.67736164	0.173596549	0.538053036	-0.364456487	-4.23351025	2.458212933	7.619096913	-5.16088398	-59.94859751	0	1	1	1	1	4	2	1	1	2	3	0	2	2	3	0	1	4	8	3	0	4	3	-3	-3	1	7	-6	-3	-1	-1	-1	0
1BXI	A	37	VAL	0	0	14.7330637	-14.7330637	-1	0	0.092081648	-0.092081648	-6.25	0	1.303921648	-1.303921648	-88.503089	0	3	3	1	1	4	2	1	1	2	3	0	2	2	3	0	1	4	8	3	0	4	3	-1	-4	-5	-5	-3	-2	-3	-5	-5	3
1BXI	A	38	THR	0	29.42815781	47.11618042	-17.68802261	-0.375412915	0.201562725	0.322713565	-0.12115084	-2.571321332	1.083949357	1.735465529	-0.651516172	-13.82786479	1	9	0	1	1	4	2	1	1	2	3	0	2	2	3	0	1	4	8	3	0	4	3	-1	1	0	3	-2	0	3	-3	0	-2
1BXI	A	41	GLU	1	24.28733826	58.57402802	-34.28668976	-0.58535653	0.132717695	0.320076656	-0.18735896	-3.19866956	0.271074887	0.653754143	-0.382679256	-6.533258329	0	9	0	1	1	4	2	1	1	2	3	0	2	2	3	0	1	4	8	3	0	4	3	-1	0	1	1	1	-1	3	-3	-1	2
1BXI	A	48	SER	0	34.64788818	42.5257988	-7.877910614	-0.18525015	0.283999083	0.348572121	-0.064573038	-1.518443854	0.880897143	1.081187242	-0.200290099	-4.709849191	0	3	1	1	1	4	2	1	1	2	3	0	2	2	3	0	1	4	8	3	0	4	3	1	1	1	4	-4	0	2	-1	-1	-4
1BXI	A	49	GLY	0	0.72457689	7.004243374	-6.279666483	-0.896551726	0.008524434	0.082402863	-0.073878429	-10.54766736	0.023684643	0.228951549	-0.205266906	-29.30607848	0	2	0	1	1	4	2	1	1	2	3	0	2	2	3	0	1	4	8	3	0	4	3	-1	-1	-3	-4	-2	-1	-3	6	-4	-5
1BXI	A	50	SER	1	0.241525635	35.03782654	-34.7963009	-0.993106718	0.001979718	0.287195299	-0.285215581	-8.140218996	0.006140612	0.89081104	-0.884670428	-25.24900987	3	11	0	1	1	4	2	1	1	2	3	0	2	2	3	0	1	4	8	3	0	4	3	0	-1	2	-2	-3	-2	-3	-1	-2	-3
1BXI	A	51	ASP	1	31.16117477	68.23365784	-37.07248306	-0.54331666	0.206365396	0.451878529	-0.245513133	-3.598123575	0.422069137	0.924205243	-0.502136105	-7.35906767	3	12	1	1	1	4	2	1	1	2	3	0	2	2	3	0	1	4	8	3	0	4	3	-2	-4	0	7	-6	-3	-1	2	-4	-6
1BXI	A	55	TYR	1	71.19777679	150.4340668	-79.23628998	-0.526717729	0.310907322	0.656917322	-0.34601	-2.300077418	3.008851562	6.357414474	-3.348562913	-22.25933915	0	35	7	1	1	4	2	1	1	2	3	0	2	2	3	0	1	4	8	3	0	4	3	-4	-1	-2	-3	-3	-3	-5	-6	4	-5
1BXI	A	56	PRO	0	41.15258026	44.29241562	-3.139835358	-0.070888781	0.287780282	0.309737172	-0.021956891	-0.495725742	0.850312431	0.915189068	-0.064876638	-1.464734688	0	2	0	1	1	4	2	1	1	2	3	0	2	2	3	0	1	4	8	3	0	4	3	-2	-5	-2	-4	-2	-4	-4	-5	-2	-6
1CBW	B	11	THR	0	29.81739235	61.62641525	-31.8090229	-0.516158903	0.204228715	0.422098735	-0.21787002	-3.535334953	0.615231649	1.271557238	-0.65632559	-10.65006924	0	3	0	2	2	1	1	6	0	0	5	2	3	2	1	1	2	1	6	2	1	2	2	-2	0	-3	-3	0	-2	-1	-3	-4	-2
1CBW	B	15	LYS	1	4.105935574	176.4409485	-172.3350129	-0.976729123	0.01945941	0.836213026	-0.816753616	-4.629047977	0.033869217	1.455433658	-1.42156444	-8.056885051	6	70	6	2	2	1	1	6	0	0	5	2	3	2	1	1	2	1	6	2	1	2	2	-4	6	1	-3	-7	-2	-2	-4	-2	-5
1CBW	B	17	ARG	0	24.10966301	194.2876282	-170.1779652	-0.875907369	0.100040095	0.806172731	-0.706132636	-3.63447041	0.206129453	1.66109342	-1.454963967	-7.488711352	2	53	8	2	2	1	1	6	0	0	5	2	3	2	1	1	2	1	6	2	1	2	2	1	3	0	-3	-4	-1	-3	-4	1	-2
1CBW	B	19	ILE	0	92.38427734	127.1411591	-34.75688171	-0.273372384	0.507605919	0.698577797	-0.190971878	-1.502046064	3.993387543	5.495782782	-1.502395239	-11.81674959	0	0	0	2	2	1	1	6	0	0	5	2	3	2	1	1	2	1	6	2	1	2	2	-3	1	-4	-4	-3	0	-1	-4	0	3
1CBW	B	34	VAL	0	53.88880157	66.93118286	-13.04238129	-0.194862555	0.33680501	0.418319893	-0.081514883	-1.217890967	3.820832184	4.745565129	-0.924732945	-13.81617514	0	0	0	2	2	1	1	6	0	0	5	2	3	2	1	1	2	1	6	2	1	2	2	-2	-2	-3	-4	-4	-4	-5	-4	-3	5
1CBW	B	39	ARG	0	97.51438141	159.8793945	-62.36501312	-0.390075365	0.404623989	0.663399977	-0.258775988	-1.618569978	0.833714935	1.366914676	-0.533199741	-3.335012258	1	8	0	2	2	1	1	6	0	0	5	2	3	2	1	1	2	1	6	2	1	2	2	-2	3	0	0	-4	3	2	3	1	-5
1DAN	T	15	LYS	0	162.2789612	162.2789612	0	0	0.88677028	0.88677028	0	0	1.980188987	1.980188987	0	0	0	0	0	0	8	3	6	6	6	11	4	0	3	7	8	1	9	3	8	6	2	2	3	-5	-4	-4	-3	-8	-2	8	-6	-4	-7
1DAN	T	17	THR	0	72.43488312	72.43488312	0	0	0.452718019	0.452718019	0	0	2.717569171	2.717569171	0	0	0	3	2	0	8	3	6	6	6	11	4	0	3	7	8	1	9	3	8	6	2	2	3	-2	7	-3	-4	-6	0	-3	-5	-3	-6
1DAN	T	18	ASN	0	36.24517059	36.24517059	0	0	0.320753722	0.320753722	0	0	1.279651425	1.279651425	0	0	0	1	0	0	8	3	6	6	6	11	4	0	3	7	8	1	9	3	8	6	2	2	3	-5	-4	-4	-3	-8	-2	8	-6	-4	-7
1DAN	T	20	LYS	1	96.15522003	96.15522003	0	0	0.419891791	0.419891791	0	0	2.712486356	2.712486356	0	0	2	30	0	0	8	3	6	6	6	11	4	0	3	7	8	1	9	3	8	6	2	2	3	-6	-7	-7	-7	-6	-7	-7	-7	-5	-3
1DAN	T	21	THR	0	89.57000732	89.57000732	0	0	0.566898781	0.566898781	0	0	1.269077842	1.269077842	0	0	0	0	0	0	8	3	6	6	6	11	4	0	3	7	8	1	9	3	8	6	2	2	3	-2	1	-3	-2	-6	3	6	-4	2	-5
1DAN	T	22	ILE	0	18.11984253	18.11984253	0	0	0.100665792	0.100665792	0	0	0.4582536	0.4582536	0	0	0	2	1	0	8	3	6	6	6	11	4	0	3	7	8	1	9	3	8	6	2	2	3	-3	-4	4	5	-5	-3	-2	-4	3	-3
1DAN	T	24	GLU	0	31.38484383	31.38484383	0	0	0.121177003	0.121177003	0	0	1.082574911	1.082574911	0	0	1	8	0	0	8	3	6	6	6	11	4	0	3	7	8	1	9	3	8	6	2	2	3	-3	-2	-3	3	-7	1	7	-5	-4	-6
1DAN	T	41	LYS	0	115.355011	115.355011	0	0	0.730095006	0.730095006	0	0	1.634414161	1.634414161	0	0	0	6	0	0	8	3	6	6	6	11	4	0	3	7	8	1	9	3	8	6	2	2	3	0	-4	-1	-2	-4	-3	-1	-3	-4	-2
1DAN	T	42	SER	0	8.533382416	8.533382416	0	0	0.045150172	0.045150172	0	0	0.145559339	0.145559339	0	0	0	5	0	0	8	3	6	6	6	11	4	0	3	7	8	1	9	3	8	6	2	2	3	-3	-1	7	-1	-5	2	-2	-1	0	-5
1DAN	T	44	ASP	0	0	0	0	0	0	0	0	0	0	0	0	0	1	17	1	0	8	3	6	6	6	11	4	0	3	7	8	1	9	3	8	6	2	2	3	-5	-8	-8	-9	12	-8	-9	-8	-8	-6
1DAN	T	46	LYS	0	0	0	0	0	0	0	0	0	0	0	0	0	0	0	0	0	8	3	6	6	6	11	4	0	3	7	8	1	9	3	8	6	2	2	3	-5	-4	8	-3	-7	-4	-3	0	1	-7
1DAN	T	47	SER	0	5.053314209	31.28173065	-26.22841644	-0.838457972	0.026737112	0.165511802	-0.13877469	-4.436285566	0.086197599	0.533592403	-0.447394804	-14.30211163	0	4	0	0	8	3	6	6	6	11	4	0	3	7	8	1	9	3	8	6	2	2	3	-3	0	2	-2	-4	2	-2	6	3	-5
1DAN	T	50	PHE	0	32.70413971	33.98989105	-1.285751343	-0.037827463	0.224000957	0.232807473	-0.008806516	-0.259092212	0.77790007	0.808482928	-0.030582858	-0.899763341	0	18	13	0	8	3	6	6	6	11	4	0	3	7	8	1	9	3	8	6	2	2	3	-5	-8	-8	-8	12	-8	-9	-7	-8	-6
1DAN	T	58	ASP	1	14.6096611	38.62826538	-24.01860428	-0.621788321	0.0692401	0.183072348	-0.113832248	-2.946864081	0.127083669	0.336012016	-0.208928347	-5.408690895	1	17	4	0	8	3	6	6	6	11	4	0	3	7	8	1	9	3	8	6	2	2	3	-1	-1	-2	-2	-3	-2	0	-4	-2	2
1DAN	T	68	LYS	0	10.57316589	61.63764191	51.06447601	0.828462518	0.070020966	0.408196304	0.338175338	5.486506741	0.164822452	0.960853859	0.796031407	12.914696	0	0	0	0	8	3	6	6	6	11	4	0	3	7	8	1	9	3	8	6	2	2	3	-2	5	-1	-2	-5	0	-2	-4	-1	-3
1DVF	B	30	THR	0	46.55500793	91.73757935	-45.18257141	-0.492519769	0.318869917	0.628339585	-0.309469667	-3.373423077	1.070906604	2.110242999	-1.039336395	-11.32945083	1	8	0	1	5	4	5	0	2	1	4	2	1	1	2	1	1	0	1	4	3	8	1	0	0	2	-1	-1	-1	-1	0	-2	-2
1DVF	B	32	TYR	0	39.46190643	65.13676453	-25.67485809	-0.394168459	0.172322736	0.28444002	-0.112117284	-1.721259646	1.597232457	2.636430011	-1.039197555	-15.95408618	0	13	3	1	5	4	5	0	2	1	4	2	1	1	2	1	1	0	1	4	3	8	1	-3	-3	-2	-3	-2	-3	-3	-4	1	-3
1DVF	B	52	TRP	1	6.466724396	76.94659424	-70.47986984	-0.915958277	0.024968048	0.297091097	-0.27212305	-3.536518442	0.629321148	7.488198975	-6.858877827	-89.13815998	0	31	10	1	5	4	5	0	2	1	4	2	1	1	2	1	1	0	1	4	3	8	1	0	-2	0	-1	-2	-1	-1	-1	-2	-3
1DVF	B	54	ASP	1	39.93063736	112.8273773	-72.89673996	-0.646090884	0.264441307	0.747201174	-0.482759867	-4.278747577	0.713178246	2.01514517	-1.301966925	-11.53945927	2	20	1	1	5	4	5	0	2	1	4	2	1	1	2	1	1	0	1	4	3	8	1	-2	-3	-4	-5	-2	-3	-4	-5	-4	1
1DVF	B	56	ASN	0	33.9634819	85.39715576	-51.43367386	-0.602287903	0.214958746	0.540488328	-0.325529581	-3.811948753	0.78205341	1.966380746	-1.184327336	-13.86846348	1	37	2	1	5	4	5	0	2	1	4	2	1	1	2	1	1	0	1	4	3	8	1	0	-1	0	-1	-2	-1	-1	-1	-2	-3
1DVF	B	58	ASP	0	27.00434875	46.5049057	-19.50055695	-0.419322578	0.178836747	0.307979508	-0.129142761	-2.776970715	0.482309208	0.830597487	-0.34828828	-7.48928042	1	8	0	1	5	4	5	0	2	1	4	2	1	1	2	1	1	0	1	4	3	8	1	-1	-4	-4	-4	-2	-3	-4	-4	-4	2
1DVF	B	98	GLU	1	0	18.03132629	-18.03132629	-1	0	0.098531838	-0.098531838	-5.464480874	0	0.237864671	-0.237864671	-13.1917457	0	7	1	1	5	4	5	0	2	1	4	2	1	1	2	1	1	0	1	4	3	8	1	-3	-4	-4	-5	-4	-4	-5	-4	-2	-1
1DVF	B	99	ARG	0	45.52544403	101.376236	-55.85079193	-0.550925879	0.188902257	0.420648282	-0.231746025	-2.285999499	0.73182295	1.629626193	-0.897803243	-8.856150901	0	7	0	1	5	4	5	0	2	1	4	2	1	1	2	1	1	0	1	4	3	8	1	-1	-3	-1	-2	-4	-3	-3	7	-3	-5
1DVF	A	30	HIS	0	65.32202148	83.10777283	-17.78575134	-0.214008278	0.336711451	0.428390582	-0.091679131	-1.103135453	1.499750791	1.908099983	-0.408349191	-4.913489768	0	1	1	1	5	4	5	0	2	1	4	2	1	1	2	1	1	0	1	4	3	8	1	0	0	2	-1	-2	-1	-1	0	0	-3
1DVF	A	32	TYR	1	21.5904007	69.23196411	-47.64156342	-0.688144039	0.094281226	0.302322987	-0.208041762	-3.004995804	0.873877921	2.802184438	-1.928306518	-27.85283564	0	13	3	1	5	4	5	0	2	1	4	2	1	1	2	1	1	0	1	4	3	8	1	-3	-3	-1	-2	-2	-3	-3	-4	1	-3
1DVF	A	49	TYR	0	20.19213486	46.50630188	-26.31416702	-0.565819383	0.088175261	0.203084288	-0.114909026	-2.470826999	0.817282693	1.882356468	-1.065073775	-22.90170862	3	24	0	1	5	4	5	0	2	1	4	2	1	1	2	1	1	0	1	4	3	8	1	-3	-3	-3	-4	-4	-3	-3	-4	1	-3
1DVF	A	50	TYR	0	70.91436005	119.4216461	-48.50728607	-0.40618504	0.309669695	0.521491904	-0.21182221	-1.773733798	2.870279917	4.833626817	-1.963346901	-16.44046088	0	11	0	1	5	4	5	0	2	1	4	2	1	1	2	1	1	0	1	4	3	8	1	4	-1	0	1	-2	-1	-1	1	-1	-2
1DVF	A	92	TRP	0	32.91539001	112.361618	-79.44622803	-0.707058419	0.127086448	0.433828641	-0.306742193	-2.729955286	3.203221562	10.93467698	-7.731455422	-68.80868714	1	29	2	1	5	4	5	0	2	1	4	2	1	1	2	1	1	0	1	4	3	8	1	-2	-2	3	0	-3	-2	-2	-2	2	-3
1DVF	A	93	SER	0	30.06745529	38.03779984	-7.970344543	-0.209537475	0.246454552	0.311785245	-0.065330693	-1.717520289	0.483225798	0.611320312	-0.128094515	-3.367558466	0	0	0	1	5	4	5	0	2	1	4	2	1	1	2	1	1	0	1	4	3	8	1	0	0	2	0	-2	-1	-1	0	-1	-2
1DX5	M	24	ILE	0	203.5957947	117.0062637	86.58953094	0.740041842	0.844795829	0.485503169	0.35929266	3.070713038	1.869266487	1.074265251	0.795001235	6.794518602	0	0	0	0	3	2	5	2	1	3	2	0	3	2	3	1	2	1	2	3	0	2	0	-1	0	3	1	-4	1	3	1	1	-4
1DX5	M	34	PHE	1	14.2500124	29.70765305	-15.45764065	-0.520325205	0.065367029	0.136273638	-0.070906608	-2.386812865	0.22606287	0.471283611	-0.245220741	-8.254463626	0	2	1	0	3	2	5	2	1	3	2	0	3	2	3	1	2	1	2	3	0	2	0	-3	1	-4	-4	-2	1	-3	-5	-3	3
1DX5	M	37	PRO	0	35.30716324	97.16461945	-61.85745621	-0.636625312	0.246903239	0.679472863	-0.432569624	-4.451925261	0.577473296	1.589195164	-1.011721868	-10.4124513	0	14	1	0	3	2	5	2	1	3	2	0	3	2	3	1	2	1	2	3	0	2	0	-2	1	1	1	-5	1	2	-3	1	-4
1DX5	M	38	GLN	0	9.990199089	132.0185547	-122.0283556	-0.924327311	0.052858196	0.698510871	-0.645652675	-4.890620691	0.131983577	1.744137523	-1.612153945	-12.21157094	2	30	4	0	3	2	5	2	1	3	2	0	3	2	3	1	2	1	2	3	0	2	0	-1	-1	2	1	-4	4	-1	4	-1	-4
1DX5	M	39	GLU	0	68.34707642	68.905159	0.558082581	0.008099286	0.298458849	0.300895891	0.002437042	0.035368061	1.56624213	1.579031154	0.012789025	0.185603297	0	0	0	0	3	2	5	2	1	3	2	0	3	2	3	1	2	1	2	3	0	2	0	-6	-6	-7	-7	-7	-6	-7	-7	0	-4
1DX5	M	65	LEU	0	19.08052444	42.99156189	-23.91103745	-0.55617978	0.106002914	0.23884201	-0.132839097	-3.089887668	0.684445298	1.542167903	-0.857722606	-19.95095242	0	0	0	0	3	2	5	2	1	3	2	0	3	2	3	1	2	1	2	3	0	2	0	-2	1	-2	-3	-3	-1	-2	-3	-2	1
1DX5	M	67	ARG	1	1.312305927	16.68688202	-15.37457609	-0.921357032	0.005445253	0.069240174	-0.063794922	-3.823058224	0.012048626	0.153206648	-0.141158023	-8.459221003	0	9	2	0	3	2	5	2	1	3	2	0	3	2	3	1	2	1	2	3	0	2	0	-4	7	-3	-5	-5	-2	-3	-5	-4	-1
1DX5	M	74	THR	0	50.50111389	98.27527618	-47.77416229	-0.486125953	0.34589804	0.67311833	-0.32722029	-3.329629815	1.167215146	2.271403183	-1.104188037	-11.23566455	1	11	0	0	3	2	5	2	1	3	2	0	3	2	3	1	2	1	2	3	0	2	0	0	1	0	-1	-3	-1	1	-2	0	0
1DX5	M	75	ARG	0	96.16684723	123.9422989	-27.77545166	-0.224099859	0.399032561	0.514283398	-0.115250837	-0.929874932	0.882933093	1.137946813	-0.25501372	-2.057519685	0	13	2	0	3	2	5	2	1	3	2	0	3	2	3	1	2	1	2	3	0	2	0	-1	4	1	-2	-4	2	0	-2	-1	-1
1DX5	M	76	TYR	1	14.06513786	96.45100403	-82.38586617	-0.854173235	0.061419816	0.421183424	-0.359763608	-3.730014128	0.322316808	2.210271951	-1.887955144	-19.57424044	1	23	7	0	3	2	5	2	1	3	2	0	3	2	3	1	2	1	2	3	0	2	0	-2	2	-1	0	-4	-1	1	-3	1	-1
1DX5	M	80	GLU	1	4.071544647	7.5002141	-3.428669453	-0.457142877	0.022248878	0.040984777	-0.018735899	-2.498048509	0.046567488	0.085782218	-0.03921473	-5.228481402	0	0	0	0	3	2	5	2	1	3	2	0	3	2	3	1	2	1	2	3	0	2	0	-4	-2	-3	-2	-7	4	7	-4	-3	-6
1DX5	M	81	LYS	0	43.28976059	87.71464539	-44.4248848	-0.506470551	0.205164742	0.41570922	-0.210544478	-2.400334366	0.495715072	1.004428556	-0.508713485	-5.799641352	0	12	0	0	3	2	5	2	1	3	2	0	3	2	3	1	2	1	2	3	0	2	0	-1	1	-2	-1	-4	5	-1	-3	-2	-3
1DX5	M	82	ILE	1	12.00392056	84.8188324	-72.81491184	-0.858475763	0.065955607	0.466037541	-0.400081933	-4.716899796	0.373064978	2.636050091	-2.262985112	-26.68022004	3	19	2	0	3	2	5	2	1	3	2	0	3	2	3	1	2	1	2	3	0	2	0	-1	-1	-2	1	-3	-2	1	-4	-2	4
1DX5	M	84	MET	0	59.81956482	115.8057556	-55.9861908	-0.483449121	0.293233161	0.567675273	-0.274442112	-2.369848634	3.099300639	5.99999103	-2.900690392	-25.04789487	0	6	3	0	3	2	5	2	1	3	2	0	3	2	3	1	2	1	2	3	0	2	0	0	0	0	0	-3	0	2	0	0	-2
1DX5	M	110	LYS	0	103.3959274	151.313324	-47.91739655	-0.31667665	0.490028092	0.717124758	-0.227096666	-1.500837204	1.183996374	1.732702936	-0.548706561	-3.626293751	0	2	1	0	3	2	5	2	1	3	2	0	3	2	3	1	2	1	2	3	0	2	0	-1	3	0	-1	-4	2	2	-2	-2	-3
1DX5	M	235	LYS	0	9.902550697	38.0820694	28.1795187	0.739968157	0.055014171	0.211567052	0.156552882	4.110934205	0.355218447	1.36605749	1.010839043	26.54370046	0	0	0	0	3	2	5	2	1	3	2	0	3	2	3	1	2	1	2	3	0	2	0	-3	-4	-5	-4	-4	-4	0	-6	-5	0
1GC1	C	23	SER	0	53.90812683	58.40825272	-4.500125885	-0.077046062	0.441869892	0.47875617	-0.036886278	-0.631525102	1.234822623	1.337902762	-0.10308014	-1.764821493	0	1	0	1	3	4	6	0	5	2	8	1	2	1	4	2	1	2	4	4	2	0	1	-1	1	3	1	-4	0	-2	0	0	-2
1GC1	C	25	GLN	0	49.47595978	72.68795013	-23.21199036	-0.319337529	0.261777565	0.384592329	-0.122814764	-1.689616554	0.619732125	0.910483759	-0.290751633	-3.999997699	1	9	0	1	3	4	6	0	5	2	8	1	2	1	4	2	1	2	4	4	2	0	1	0	0	-2	0	-3	2	1	-1	-2	-2
1GC1	C	27	HIS	0	43.55937195	74.9524231	-31.39305115	-0.41883971	0.224532845	0.386352696	-0.161819851	-2.158967577	0.740000696	1.273316	-0.533315304	-7.115384425	0	9	3	1	3	4	6	0	5	2	8	1	2	1	4	2	1	2	4	4	2	0	1	0	-1	1	-3	-4	1	0	-4	2	2
1GC1	C	29	LYS	0	0.437435329	25.63149834	-25.19406301	-0.982933681	0.002073153	0.121476295	-0.119403142	-4.658453464	0.005280407	0.309405175	-0.304124768	-11.86527465	1	21	0	1	3	4	6	0	5	2	8	1	2	1	4	2	1	2	4	4	2	0	1	-4	1	-1	-4	-5	-1	-2	-5	2	-1
1GC1	C	32	ASN	0	85.02440643	99.11677551	-14.09236908	-0.142179455	0.538129155	0.627321364	-0.089192209	-0.899869966	1.466659033	1.709750414	-0.243091381	-2.452575561	0	3	0	1	3	4	6	0	5	2	8	1	2	1	4	2	1	2	4	4	2	0	1	-3	0	5	3	-5	0	0	1	0	-5
1GC1	C	33	GLN	0	70.41395569	99.57196045	-29.15800476	-0.292833491	0.372560612	0.52683577	-0.154275157	-1.549383549	0.881999876	1.247230836	-0.365230959	-3.668010128	1	12	0	1	3	4	6	0	5	2	8	1	2	1	4	2	1	2	4	4	2	0	1	-1	1	1	0	-4	3	1	1	1	-2
1GC1	C	35	LYS	0	28.07892609	111.7449951	-83.66606903	-0.748723188	0.133075479	0.529597133	-0.396521654	-3.54845113	0.338948778	1.348905917	-1.009957139	-9.038052558	0	20	6	1	3	4	6	0	5	2	8	1	2	1	4	2	1	2	4	4	2	0	1	0	0	-2	-2	-2	-1	-2	-2	-1	2
1GC1	C	40	GLN	0	20.96504021	111.9779053	-91.01286507	-0.812775206	0.110926139	0.592475689	-0.481549551	-4.300397917	0.262606506	1.402626761	-1.140020255	-10.18076068	1	37	2	1	3	4	6	0	5	2	8	1	2	1	4	2	1	2	4	4	2	0	1	-1	2	0	0	-3	3	0	-1	3	-2
1GC1	C	42	SER	0	8.143089294	95.52401733	-87.38092804	-0.914753488	0.066746634	0.782983749	-0.716237115	-7.497979409	0.186526067	2.18807858	-2.001552513	-20.95339548	2	33	3	1	3	4	6	0	5	2	8	1	2	1	4	2	1	2	4	4	2	0	1	-1	-1	1	-2	-3	-1	-2	3	2	-3
1GC1	C	44	LEU	0	4.347461224	42.11169434	-37.76423311	-0.896763564	0.024152562	0.233953857	-0.209801295	-4.982019802	0.21360074	2.069044118	-1.855443378	-44.06005048	1	16	0	1	3	4	6	0	5	2	8	1	2	1	4	2	1	2	4	4	2	0	1	-1	0	-2	-2	-1	0	0	0	-2	0
1GC1	C	45	THR	0	27.48163795	49.70199585	-22.22035789	-0.447071743	0.188230397	0.340424629	-0.152194232	-3.062135223	0.510076457	0.922500252	-0.412423795	-8.297932266	0	1	1	1	3	4	6	0	5	2	8	1	2	1	4	2	1	2	4	4	2	0	1	-1	2	0	-2	-2	1	-1	1	1	0
1GC1	C	52	ASN	0	37.74058151	63.51350403	-25.77292252	-0.4057865	0.23886444	0.401984203	-0.163119763	-2.568268989	0.651019714	1.095598997	-0.444579283	-6.999759961	1	13	0	1	3	4	6	0	5	2	8	1	2	1	4	2	1	2	4	4	2	0	1	0	1	0	1	-1	1	0	0	0	-2
1GC1	C	59	ARG	0	69.67103577	125.5432434	-55.87220764	-0.445043525	0.289091435	0.520926321	-0.231834886	-1.846653633	0.880601087	1.586793068	-0.706191981	-5.625089505	5	19	2	1	3	4	6	0	5	2	8	1	2	1	4	2	1	2	4	4	2	0	1	-1	1	-1	1	-3	0	0	-1	2	-1
1GC1	C	60	SER	0	61.23201752	95.50614929	-34.27413177	-0.358868324	0.501901783	0.782837289	-0.280935506	-2.941543643	1.40258408	2.187669294	-0.785085214	-8.220258274	0	4	0	1	3	4	6	0	5	2	8	1	2	1	4	2	1	2	4	4	2	0	1	-1	0	3	-1	-3	0	0	-2	1	-2
1GC1	C	63	ASP	0	60.94913101	103.3007965	-42.3516655	-0.40998392	0.403636629	0.684111235	-0.280474606	-2.715125298	1.18326011	2.005470953	-0.822210843	-7.959385316	0	1	0	1	3	4	6	0	5	2	8	1	2	1	4	2	1	2	4	4	2	0	1	-1	1	1	4	-3	0	1	-1	-1	-1
1GC1	C	64	GLN	0	107.5137329	120.4801865	-12.96645355	-0.10762312	0.56885573	0.637461304	-0.068605574	-0.569434497	1.346708876	1.509125691	-0.162416815	-1.348079049	0	0	0	1	3	4	6	0	5	2	8	1	2	1	4	2	1	2	4	4	2	0	1	-1	1	1	2	-2	2	0	0	1	-2
1GC1	C	85	GLU	0	14.62055016	16.14782715	-1.527276993	-0.09458096	0.079893717	0.088239493	-0.008345776	-0.516835847	0.175736675	0.1940943	-0.018357625	-1.136848013	0	0	0	1	3	4	6	0	5	2	8	1	2	1	4	2	1	2	4	4	2	0	1	-1	0	-1	-1	-4	2	3	-2	-1	-1
1NMB	N	93	THR	0	59.5838623	77.83261108	-18.24874878	-0.234461475	0.325594876	0.425314815	-0.099719939	-1.281210245	0.864330004	1.129048343	-0.26471834	-3.401123719	2	19	1	1	1	4	5	0	1	0	2	0	2	1	1	0	1	3	5	4	1	6	0	-2	-1	-1	1	-5	1	6	-3	-1	-4
1NMB	H	56	ASP	1	1.285750985	11.59746742	-10.31171644	-0.889135193	0.015126482	0.136440793	-0.121314311	-10.46041404	0.057321027	0.517035379	-0.459714352	-39.63920184	3	16	1	1	1	4	5	0	1	0	2	0	2	1	1	0	1	3	5	4	1	6	0	0	-2	0	-1	-3	-2	-2	6	-2	-4
1NMB	H	99	TYR	1	16.50762749	0	16.50762749	0	0.135308422	0	0.135308422	0	0.507382148	0	0.507382148	0	0	13	2	1	1	4	5	0	1	0	2	0	2	1	1	0	1	3	5	4	1	6	0	1	-1	1	0	-1	0	0	0	-1	-2
1VFB	B	30	THR	0	70.25750732	80.7578125	-10.50030518	-0.130022159	0.481215804	0.553135702	-0.071919898	-0.890562736	1.452348153	1.669408214	-0.217060061	-2.687790249	0	1	0	1	3	3	4	0	1	0	7	1	1	2	1	0	1	0	2	3	2	5	1	-4	-7	-6	-7	12	-7	-7	-6	-7	-5
1VFB	B	32	TYR	0	34.68228149	58.99327087	-24.31098938	-0.412097668	0.151451011	0.257612537	-0.106161526	-1.799553137	1.547678093	2.632542873	-1.08486478	-18.38963604	0	38	0	1	3	3	4	0	1	0	7	1	1	2	1	0	1	0	2	3	2	5	1	6	-4	-4	-4	-1	-3	-3	-2	-4	-2
1VFB	B	52	TRP	0	16.31429672	65.34399414	-49.02969742	-0.750332116	0.062989563	0.252293414	-0.189303851	-2.897035198	0.537821931	2.154149436	-1.616327505	-24.73567045	0	19	10	1	3	3	4	0	1	0	7	1	1	2	1	0	1	0	2	3	2	5	1	-3	-4	3	7	-6	-2	1	-4	-2	-6
1VFB	B	99	ARG	0	65.87146759	107.5190582	-41.64759064	-0.387350776	0.273325592	0.446137171	-0.172811579	-1.607264631	0.740899555	1.209337294	-0.468437739	-4.356787969	1	8	0	1	3	3	4	0	1	0	7	1	1	2	1	0	1	0	2	3	2	5	1	1	-5	-5	-6	-3	-5	-5	-5	-5	1
1VFB	B	100	ASP	1	39.36593628	98.78639221	-59.42045593	-0.601504464	0.260701565	0.654214518	-0.393512953	-3.983473274	0.646150376	1.621474566	-0.97532419	-9.873062151	2	25	0	1	3	3	4	0	1	0	7	1	1	2	1	0	1	0	2	3	2	5	1	-2	4	-1	-2	-1	3	-1	-2	-2	-4
1VFB	B	101	TYR	1	9.467657089	78.28535461	-68.81769753	-0.879062219	0.041343481	0.341857444	-0.300513963	-3.838699645	0.422489088	3.493441698	-3.07095261	-39.22767707	3	40	3	1	3	3	4	0	1	0	7	1	1	2	1	0	1	0	2	3	2	5	1	-2	-1	-1	6	-5	1	3	0	-2	-5
1VFB	C	18	ASP	0	35.29603577	71.93994141	-36.64390564	-0.509368022	0.233748581	0.476423453	-0.242674872	-3.373298157	0.579347246	1.180818356	-0.60147111	-8.360739503	1	9	0	1	3	3	4	0	1	0	7	1	1	2	1	0	1	0	2	3	2	5	1	-1	1	-1	-1	-4	5	1	-2	0	-3
1VFB	C	19	ASN	0	30.16598511	97.84162903	-67.67564392	-0.69168558	0.190923956	0.619250817	-0.42832686	-4.377756835	0.513820143	1.666545932	-1.15272579	-11.7815474	2	13	2	1	3	3	4	0	1	0	7	1	1	2	1	0	1	0	2	3	2	5	1	-2	0	-1	1	-4	3	6	-3	-1	-4
1VFB	C	23	TYR	0	14.78037357	22.26766777	-7.487294197	-0.33624061	0.064543116	0.097238724	-0.032695608	-1.468299608	0.659566194	0.993682656	-0.334116463	-15.00455575	0	2	0	1	3	3	4	0	1	0	7	1	1	2	1	0	1	0	2	3	2	5	1	-1	-3	-1	-1	-3	-3	-3	6	-3	-4
1VFB	C	24	SER	0	8.453396797	57.1526947	-48.69929791	-0.85209102	0.069290138	0.468464711	-0.399174573	-6.98435262	0.148742143	1.005632943	-0.856890799	-14.99300783	1	24	0	1	3	3	4	0	1	0	7	1	1	2	1	0	1	0	2	3	2	5	1	-2	-3	-4	-5	-2	-3	-4	-5	-4	1
1VFB	C	116	LYS	0	57.96833801	125.0567703	-67.08843231	-0.536463817	0.27473146	0.592686115	-0.317954656	-2.542482544	0.62146161	1.340697086	-0.719235476	-5.751271792	0	11	0	1	3	3	4	0	1	0	7	1	1	2	1	0	1	0	2	3	2	5	1	-2	-2	-3	-3	-2	-2	-3	-2	-2	0
1VFB	C	118	THR	0	39.09852219	81.80701447	-42.70849228	-0.52206394	0.267798097	0.560322017	-0.29252392	-3.57578041	0.808236281	1.691097092	-0.882860811	-10.79199402	0	7	2	1	3	3	4	0	1	0	7	1	1	2	1	0	1	0	2	3	2	5	1	-3	-3	-3	-4	-4	-3	-3	-4	0	-2
1VFB	C	119	ASP	0	47.54338455	93.45534515	-45.9119606	-0.491271639	0.314856851	0.618909571	-0.304052719	-3.253454564	0.780374575	1.533971044	-0.753596469	-8.063706446	1	24	8	1	3	3	4	0	1	0	7	1	1	2	1	0	1	0	2	3	2	5	1	-5	-5	-6	-6	-4	-4	-5	-5	-4	-5
1VFB	C	120	VAL	0	3.381358862	16.30970383	-12.92834497	-0.792678095	0.021133493	0.101935649	-0.080802156	-4.954238096	0.135125407	0.651766186	-0.516640779	-31.6768952	0	7	1	1	3	3	4	0	1	0	7	1	1	2	1	0	1	0	2	3	2	5	1	-1	-4	-2	-3	-4	-3	-4	7	-4	-5
1VFB	C	121	GLN	1	1.071459174	92.93862915	-91.86716998	-0.988471326	0.005669096	0.491738779	-0.486069682	-5.230007015	0.015624333	1.355258424	-1.339634091	-14.41417959	4	56	3	1	3	3	4	0	1	0	7	1	1	2	1	0	1	0	2	3	2	5	1	-1	0	-2	-2	-4	8	0	-3	0	-4
1VFB	C	124	ILE	0	5.204628468	33.5921402	-28.38751173	-0.8450641	0.02859686	0.184572199	-0.155975339	-4.643209342	0.257802726	1.663931515	-1.406128788	-41.85886282	0	0	0	1	3	3	4	0	1	0	7	1	1	2	1	0	1	0	2	3	2	5	1	-1	-2	-1	-2	-2	-1	-2	-2	-3	-1
1VFB	C	125	ARG	0	71.51179504	122.8912125	-51.37941742	-0.41808862	0.29672944	0.509922043	-0.213192603	-1.734807552	0.804340013	1.382237985	-0.577897971	-4.702516639	0	16	3	1	3	3	4	0	1	0	7	1	1	2	1	0	1	0	2	3	2	5	1	-1	-4	-4	-5	-2	-3	-4	-5	-4	1
1VFB	C	129	LEU	0	69.82585144	97.25520325	-27.42935181	-0.2820348	0.387921397	0.540306685	-0.152385288	-1.566860001	3.872124548	5.393192523	-1.521067975	-15.639965	0	5	0	1	3	3	4	0	1	0	7	1	1	2	1	0	1	0	2	3	2	5	1	3	-2	-1	-2	-2	-1	-1	-1	-2	-3
1VFB	A	30	HIS	0	50.28821182	74.94952393	-24.6613121	-0.329038943	0.259217587	0.386337752	-0.127120165	-1.696077024	1.089042519	1.623108386	-0.534065867	-7.125673909	0	5	0	1	3	3	4	0	1	0	7	1	1	2	1	0	1	0	2	3	2	5	1	0	0	2	-1	-2	-1	-1	0	0	-3
1VFB	A	32	TYR	0	10.27308846	66.4153595	-56.14227104	-0.845320593	0.044860648	0.290023404	-0.245162756	-3.691356299	0.458431028	2.963749573	-2.505318545	-37.72197521	0	38	0	1	3	3	4	0	1	0	7	1	1	2	1	0	1	0	2	3	2	5	1	-3	-3	-1	-2	-2	-3	-3	-4	1	-3
1VFB	A	49	TYR	0	23.9368763	42.78521729	-18.84834099	-0.440533955	0.104527844	0.18683501	-0.082307166	-1.923729061	1.068170186	1.90926723	-0.841097044	-19.65858998	0	7	0	1	3	3	4	0	1	0	7	1	1	2	1	0	1	0	2	3	2	5	1	-3	-3	-3	-4	-4	-3	-3	-4	1	-3
1VFB	A	50	TYR	0	39.87110901	104.1556854	-64.28457642	-0.617196998	0.174109646	0.454828321	-0.280718674	-2.695183399	1.779226721	4.647891248	-2.868664528	-27.54208295	1	13	2	1	3	3	4	0	1	0	7	1	1	2	1	0	1	0	2	3	2	5	1	4	-1	0	1	-2	-1	-1	1	-1	-2
1VFB	A	53	THR	0	29.48262405	41.32314301	-11.84051895	-0.286534811	0.201935781	0.283035226	-0.081099445	-1.962567195	0.609458494	0.854223167	-0.244764673	-5.92318627	2	7	0	1	3	3	4	0	1	0	7	1	1	2	1	0	1	0	2	3	2	5	1	0	0	2	-1	-2	-1	-1	-1	-1	-3
1VFB	A	92	TRP	0	42.28943634	103.96035	-61.6709137	-0.593215718	0.163279677	0.401391313	-0.238111636	-2.290408178	1.394126065	3.427187645	-2.033061579	-19.5561248	0	12	3	1	3	3	4	0	1	0	7	1	1	2	1	0	1	0	2	3	2	5	1	-2	-2	3	0	-3	-2	-2	-2	2	-3
3HFM	L	31	ASN	1	8.064966202	50.93546295	-42.87049675	-0.841663043	0.06610628	0.417503795	-0.351397514	-6.898877403	0.159946947	1.010168124	-0.850221178	-16.69212624	2	40	3	1	3	6	3	0	1	0	3	1	1	2	2	0	0	0	6	2	3	6	1	-2	-4	-5	-6	-3	-4	-5	-5	-5	-1
3HFM	L	32	ASN	1	26.99602318	70.41782379	-43.42180061	-0.616630823	0.17878161	0.466343204	-0.287561593	-4.083647832	0.370186215	0.965612878	-0.595426664	-8.455624321	1	18	0	1	3	6	3	0	1	0	3	1	1	2	2	0	0	0	6	2	3	6	1	6	-4	-4	-4	-1	-3	-3	-2	-4	-2
3HFM	L	50	TYR	1	0	19.55502319	-19.55502319	-1	0	0.085393114	-0.085393114	-4.366812227	0	0.846357164	-0.846357164	-43.28080595	6	57	7	1	3	6	3	0	1	0	3	1	1	2	2	0	0	0	6	2	3	6	1	-2	-4	-1	-3	-4	-3	-3	-3	-4	-5
3HFM	L	53	GLN	0	40.87805939	130.1329956	-89.25493622	-0.685874753	0.17850681	0.568266356	-0.389759547	-2.995086258	1.769235356	5.63226093	-3.863025574	-29.68521209	5	21	0	1	3	6	3	0	1	0	3	1	1	2	2	0	0	0	6	2	3	6	1	-5	-5	2	-5	-2	-4	-5	-6	-1	-4
3HFM	L	96	TYR	1	0	0	0	0	0	0	0	0	0	0	0	0	0	15	0	1	3	6	3	0	1	0	3	1	1	2	2	0	0	0	6	2	3	6	1	-3	0	-3	-3	-5	-1	-2	-4	-3	-4
3HFM	Y	20	TYR	1	0.214291826	69.54009247	-69.32580064	-0.996918442	0.000935772	0.303668526	-0.302732754	-4.353355642	0.009274723	3.009751248	-3.000476525	-43.14743364	0	18	2	1	3	6	3	0	1	0	3	1	1	2	2	0	0	0	6	2	3	6	1	-2	-1	-1	1	-5	1	6	-3	-1	-4
3HFM	Y	21	ARG	0	36.51663589	157.526062	-121.0094261	-0.768186702	0.151521311	0.653635112	-0.502113801	-3.18749669	0.354563332	1.529521107	-1.174957775	-7.458815134	4	68	0	1	3	6	3	0	1	0	3	1	1	2	2	0	0	0	6	2	3	6	1	-2	-4	-4	-4	-2	-4	-4	-5	-4	6
3HFM	Y	63	TRP	0	16.76875305	43.33657074	-26.56781769	-0.613057684	0.06474422	0.167322667	-0.102578447	-2.367018085	0.549865818	1.421053722	-0.871187903	-20.10283436	0	5	3	1	3	6	3	0	1	0	3	1	1	2	2	0	0	0	6	2	3	6	1	-4	-5	-6	-6	-4	-4	-5	-4	-4	-4
3HFM	Y	73	ARG	0	73.40437317	138.6612244	-65.2568512	-0.470620763	0.304582461	0.575357777	-0.270775316	-1.952783249	0.712729923	1.346350354	-0.633620431	-4.56955745	4	47	2	1	3	6	3	0	1	0	3	1	1	2	2	0	0	0	6	2	3	6	1	-1	-3	4	-1	-4	-2	-2	5	-2	-5
3HFM	Y	75	LEU	0	7.351125717	62.92209625	-55.57097054	-0.883170998	0.040839587	0.349567201	-0.308727614	-4.906505544	0.378215594	3.237343358	-2.859127764	-45.43916898	0	3	2	1	3	6	3	0	1	0	3	1	1	2	2	0	0	0	6	2	3	6	1	-1	-2	-3	-3	-3	4	-1	-4	-2	0
3HFM	Y	89	THR	0	41.16331863	55.65485764	-14.491539	-0.260382285	0.281940539	0.381197655	-0.099257116	-1.783440308	0.78967382	1.067678348	-0.278004528	-4.995152976	0	3	0	1	3	6	3	0	1	0	3	1	1	2	2	0	0	0	6	2	3	6	1	0	-2	-1	-1	-2	-1	-1	-2	-2	-4
3HFM	Y	93	ASN	0	27.71330643	78.83447266	-51.12116623	-0.648462081	0.175400674	0.498952359	-0.323551685	-4.104190389	0.460808913	1.310837007	-0.850028094	-10.78244156	5	22	2	1	3	6	3	0	1	0	3	1	1	2	2	0	0	0	6	2	3	6	1	-1	-2	-1	-2	-2	-2	-2	-3	-3	-2
3HFM	Y	96	LYS	1	0	50.78692627	-50.78692627	-1	0	0.240696333	-0.240696333	-4.739336493	0	0.607005086	-0.607005086	-11.95199494	3	47	5	1	3	6	3	0	1	0	3	1	1	2	2	0	0	0	6	2	3	6	1	-3	-3	-5	-5	-2	-3	-4	-5	-4	1
3HFM	Y	97	LYS	1	19.93139267	94.32212067	-74.390728	-0.788688035	0.094461577	0.447024269	-0.352562692	-3.737857985	0.238219904	1.127337509	-0.889117604	-9.426395401	1	19	3	1	3	6	3	0	1	0	3	1	1	2	2	0	0	0	6	2	3	6	1	-1	-2	-1	-2	-2	-1	-2	-2	-2	-2
3HFM	Y	100	SER	0	0	42.80171204	-42.80171204	-1	0	0.350833705	-0.350833705	-8.196721311	0	0.848857017	-0.848857017	-19.83231458	2	25	1	1	3	6	3	0	1	0	3	1	1	2	2	0	0	0	6	2	3	6	1	-2	-1	-1	5	-5	0	5	-3	-1	-4
3HFM	Y	101	ASP	0	1.071459174	85.90658569	-84.83512652	-0.987527625	0.007095756	0.568917786	-0.56182203	-6.539918045	0.014692513	1.178004389	-1.163311876	-13.54159133	3	53	6	1	3	6	3	0	1	0	3	1	1	2	2	0	0	0	6	2	3	6	1	-3	-3	-4	-5	-4	-3	-4	-5	0	-3
3HFM	H	31	SER	0	25.78417397	41.77793884	-15.99376488	-0.382828003	0.303343223	0.491505163	-0.18816194	-4.503858853	0.788215656	1.27714099	-0.488925334	-11.7029549	4	15	2	1	3	6	3	0	1	0	3	1	1	2	2	0	0	0	6	2	3	6	1	-2	-3	-2	-3	-3	-3	-3	-4	-4	-3
3HFM	H	32	ASP	1	11.29144859	60.81455994	-49.52311134	-0.814329848	0.071464865	0.384902278	-0.313437414	-5.153986379	0.18775097	1.011207065	-0.823456096	-13.54044322	0	5	0	1	3	6	3	0	1	0	3	1	1	2	2	0	0	0	6	2	3	6	1	-2	-2	-2	-3	-3	-2	-2	-3	-3	-3
3HFM	H	33	TYR	1	0	26.02740288	-26.02740288	-1	0	0.164730398	-0.164730398	-6.329113924	0	0.432776192	-0.432776192	-16.62771327	2	25	2	1	3	6	3	0	1	0	3	1	1	2	2	0	0	0	6	2	3	6	1	3	-4	-3	-3	-3	-3	-3	3	-4	-4
3HFM	H	50	TYR	1	45.08631134	47.7430954	-2.656784058	-0.055647503	0.213679201	0.226270594	-0.012591394	-0.263732243	0.538871365	0.570625235	-0.03175387	-0.665098677	6	57	7	1	3	6	3	0	1	0	3	1	1	2	2	0	0	0	6	2	3	6	1	-1	-3	-2	-3	-3	-2	-3	-3	-3	-2
3HFM	H	53	TYR	1	83.87120056	83.87120056	0	0	0.687468857	0.687468857	0	0	1.663360033	1.663360033	0	0	1	25	7	1	3	6	3	0	1	0	3	1	1	2	2	0	0	0	6	2	3	6	1	-3	-4	-5	-5	-3	-4	-5	-5	-5	0
3HFM	H	58	TYR	0	68.34079742	68.34079742	0	0	0.804009381	0.804009381	0	0	2.089160836	2.089160836	0	0	3	36	0	1	3	6	3	0	1	0	3	1	1	2	2	0	0	0	6	2	3	6	1	-3	0	-1	-3	-5	-1	-1	-4	-3	-5
1FC2	C	147	ASN	0	43.95933533	94.21121216	-50.25187683	-0.533395927	0.278223641	0.596273495	-0.318049853	-3.375923588	0.584808524	1.253329231	-0.668520707	-7.095978193	2	16	0	0	1	5	1	0	4	1	0	4	2	6	1	1	2	0	1	1	0	2	0	-2	0	6	1	-3	0	0	0	1	-3
1FC2	C	150	ILE	1	0.72457689	31.28939438	-30.56481749	-0.976842732	0.003981192	0.171919749	-0.167938558	-5.367267758	0.043987071	1.899493123	-1.855506051	-59.30143706	0	1	0	0	1	5	1	0	4	1	0	4	2	6	1	1	2	0	1	1	0	2	0	-1	-3	-3	-3	-1	-3	-3	-4	-3	4
1FC2	C	154	LYS	0	71.07008362	125.115654	-54.04557037	-0.431964895	0.336825041	0.592965185	-0.256140144	-2.047226992	0.70788378	1.246197241	-0.538313461	-4.302526851	1	5	0	0	1	5	1	0	4	1	0	4	2	6	1	1	2	0	1	1	0	2	0	-1	2	0	-1	-3	1	1	-2	-1	-3
1DFJ	I	202	GLU	0	28.58251572	52.36890793	-23.78639221	-0.454208292	0.15618861	0.286168896	-0.129980285	-2.482012523	0.395226469	0.724134249	-0.32890778	-6.28059269	1	5	0	2	2	7	8	5	5	6	2	3	1	1	6	0	1	2	7	3	4	3	4	1	1	-2	0	-2	2	2	-1	-1	-3
1DFJ	I	257	TRP	0	8.92708683	48.10682678	-39.17973995	-0.814432017	0.034467517	0.185740644	-0.151273127	-3.144525161	0.59366195	3.19916151	-2.60549956	-54.16070306	0	8	1	2	2	7	8	5	5	6	2	3	1	1	6	0	1	2	7	3	4	3	4	-1	-6	-3	-4	8	-1	-5	4	-6	-5
1DFJ	I	259	TRP	1	8.936448097	44.16701889	-35.23057079	-0.79766694	0.034503661	0.17052903	-0.13602537	-3.079795134	0.594284485	2.937159574	-2.342875089	-53.04580539	0	22	4	2	2	7	8	5	5	6	2	3	1	1	6	0	1	2	7	3	4	3	4	2	0	-1	0	-3	2	2	1	-3	-3
1DFJ	I	283	GLU	0	31.75673866	60.90400314	-29.14726448	-0.478577154	0.173534091	0.33280876	-0.159274669	-2.615175704	0.439118229	0.842153796	-0.403035567	-6.617554608	0	5	0	2	2	7	8	5	5	6	2	3	1	1	6	0	1	2	7	3	4	3	4	-4	-4	1	7	-1	-1	2	-3	0	-7
1DFJ	I	285	SER	0	0	4.285836697	-4.285836697	-1	0	0.035129809	-0.035129809	-8.196721311	0	0.106591701	-0.106591701	-24.87068643	0	1	0	2	2	7	8	5	5	6	2	3	1	1	6	0	1	2	7	3	4	3	4	-2	-5	-5	0	-5	-6	-4	7	-5	-7
1DFJ	I	314	TRP	0	21.3589344	70.84888458	-49.48995018	-0.69852829	0.082466928	0.273547817	-0.191080889	-2.697020424	1.42039468	4.71153555	-3.29114087	-46.45296661	0	4	3	2	2	7	8	5	5	6	2	3	1	1	6	0	1	2	7	3	4	3	4	1	-4	-2	-4	3	0	-3	3	-4	-1
1DFJ	I	316	LYS	0	47.41970062	83.74964142	-36.3299408	-0.433792195	0.224737918	0.396917732	-0.172179814	-2.055887181	0.522669035	0.92310461	-0.400435575	-4.78134077	0	7	0	2	2	7	8	5	5	6	2	3	1	1	6	0	1	2	7	3	4	3	4	1	3	0	2	0	1	1	-2	-1	-3
1DFJ	I	340	GLU	0	33.10398483	46.32500458	13.22101974	0.285397052	0.389458645	0.545000054	0.155541409	3.357612378	1.778183642	2.488351955	0.710168312	15.33012935	0	0	0	2	2	7	8	5	5	6	2	3	1	1	6	0	1	2	7	3	4	3	4	-4	-3	-2	1	-6	0	6	-6	3	-3
1DFJ	I	397	GLU	0	20.30683517	45.62050247	-25.3136673	-0.554874802	0.110966312	0.249292363	-0.138326051	-3.032102746	0.280793994	0.630820264	-0.350026269	-7.67256497	0	17	1	2	2	7	8	5	5	6	2	3	1	1	6	0	1	2	7	3	4	3	4	-4	-4	-6	-6	11	-6	-6	-6	-6	-5
1DFJ	I	430	TYR	1	6.646625519	103.1652298	-96.51860428	-0.935573007	0.029024566	0.450503187	-0.421478621	-4.085471647	0.127267241	1.975371428	-1.848104187	-17.91402191	0	23	12	2	2	7	8	5	5	6	2	3	1	1	6	0	1	2	7	3	4	3	4	-3	4	0	-3	-5	4	0	-3	1	-4
1DFJ	I	431	ASP	1	42.60103607	126.4557114	-83.85467529	-0.66311497	0.282126067	0.837455042	-0.555328975	-4.39148987	0.795276728	2.36067696	-1.565400233	-12.37903939	0	6	1	2	2	7	8	5	5	6	2	3	1	1	6	0	1	2	7	3	4	3	4	2	-2	0	1	-4	-1	2	1	-3	-4
1DFJ	I	433	TYR	1	7.09955883	166.3603363	-159.2607775	-0.95732421	0.03100244	0.726464351	-0.69546191	-4.180455064	0.135939848	3.185409035	-3.049469187	-18.33050626	4	42	4	2	2	7	8	5	5	6	2	3	1	1	6	0	1	2	7	3	4	3	4	2	1	1	-1	-3	4	-1	-1	3	-4
1DFJ	I	453	ARG	0	120.5170136	144.6309357	-24.11392212	-0.166727277	0.500070596	0.600128364	-0.100057768	-0.691814429	1.140567804	1.368780921	-0.228213116	-1.577899742	1	10	0	2	2	7	8	5	5	6	2	3	1	1	6	0	1	2	7	3	4	3	4	-5	-5	-2	8	-7	-4	-1	-5	-1	-7
1DZI	A	154	ASN	0	13.51248932	97.64179993	-84.12931061	-0.861611632	0.085522084	0.617986075	-0.532463991	-5.453238179	0.185728326	1.342080476	-1.156352149	-11.84279837	1	24	4	0	2	2	2	0	1	2	5	1	1	2	0	0	2	7	3	1	0	3	0	-3	-2	8	0	-5	-2	-2	-2	-1	-5
1DZI	A	157	TYR	1	39.47875977	130.9217529	-91.44299316	-0.698455307	0.172396331	0.571710711	-0.399314381	-3.050023176	0.595761911	1.975700205	-1.379938294	-10.54017581	0	12	3	0	2	2	2	0	1	2	5	1	1	2	0	0	2	7	3	1	0	3	0	-4	-4	-4	-5	-4	-3	-4	-5	1	-3
1DZI	A	215	GLN	1	29.30881882	64.53594971	-35.22713089	-0.545852832	0.155073115	0.341460051	-0.186386936	-2.88811022	0.476354638	1.04889928	-0.572544642	-8.871716382	0	12	3	0	2	2	2	0	1	2	5	1	1	2	0	0	2	7	3	1	0	3	0	-3	3	-2	-2	-5	8	0	-4	-1	-5
1DZI	A	219	ASP	0	47.55954361	113.3864975	-65.82695389	-0.580553729	0.314963865	0.750903957	-0.435940092	-3.844726679	0.972699826	2.319009352	-1.346309526	-11.87363183	4	35	5	0	2	2	2	0	1	2	5	1	1	2	0	0	2	7	3	1	0	3	0	-1	2	0	3	-3	0	2	-2	1	-2
1DZI	A	220	LEU	0	24.39408875	66.66107178	-42.26698303	-0.634057958	0.135522715	0.370339288	-0.234816572	-3.52254421	0.591266276	1.615737489	-1.024471213	-15.36835795	0	14	4	0	2	2	2	0	1	2	5	1	1	2	0	0	2	7	3	1	0	3	0	-1	0	-2	-1	-3	3	4	-3	-2	-2
1DZI	A	221	THR	1	0	5.357295513	-5.357295513	-1	0	0.036693805	-0.036693805	-6.849315068	0	0.177013392	-0.177013392	-33.04155838	1	8	0	0	2	2	2	0	1	2	5	1	1	2	0	0	2	7	3	1	0	3	0	-2	-3	-2	-3	-3	-3	-3	-3	-4	-3
1DZI	A	256	GLU	0	41.90657806	88.55262756	-46.6460495	-0.526760761	0.228997694	0.48389414	-0.254896445	-2.878474105	0.560914262	1.185265751	-0.624351489	-7.050626349	0	7	0	0	2	2	2	0	1	2	5	1	1	2	0	0	2	7	3	1	0	3	0	-3	-2	-2	0	-6	0	7	-4	-2	-5
1DZI	A	258	HIS	0	13.90889263	115.4981842	-101.5892916	-0.879574794	0.071695323	0.595351465	-0.523656142	-4.53389069	0.172255199	1.430391565	-1.258136366	-10.8931268	6	48	0	0	2	2	2	0	1	2	5	1	1	2	0	0	2	7	3	1	0	3	0	-4	-2	-1	-3	-5	-2	-2	-4	10	-6
1ES7	A	26	VAL	0	39.12715149	81.73464966	-42.60749817	-0.521290522	0.244544697	0.51084156	-0.266296864	-3.258065761	0.672702507	1.405241671	-0.732539164	-8.962406607	0	11	0	2	1	4	8	2	3	3	4	2	5	3	6	3	4	4	7	2	2	3	3	-1	-3	-4	-2	-2	-3	-3	-4	-4	2
1ES7	A	31	TRP	1	10.385602	97.64885712	-87.26325512	-0.893643384	0.040098849	0.377022614	-0.336923765	-3.450360556	0.480446936	4.517320637	-4.036873701	-41.34071632	0	10	5	2	1	4	8	2	3	3	4	2	5	3	6	3	4	4	7	2	2	3	3	-4	-4	-5	-6	-4	-3	-4	-4	-4	-4
1ES7	A	49	PHE	0	14.84335136	124.4258041	-109.5824528	-0.8807052	0.068088768	0.570760569	-0.502671802	-4.039932112	0.272736641	2.286240825	-2.013504184	-16.18236826	0	23	4	2	1	4	8	2	3	3	4	2	5	3	6	3	4	4	7	2	2	3	3	-3	-4	-4	-4	-3	-4	-4	-4	-2	-1
1ES7	A	50	PRO	0	0.214291826	79.4784317	-79.26413988	-0.997303774	0.001498544	0.555793229	-0.554294684	-6.974152265	0.003107513	1.152541634	-1.149434121	-14.46221443	0	8	5	2	1	4	8	2	3	3	4	2	5	3	6	3	4	4	7	2	2	3	3	-2	-3	-3	-2	-4	-2	-2	-3	-3	-4
1GL4	A	403	ARG	0	51.0161972	120.5467987	-69.5306015	-0.57679343	0.211685466	0.500194186	-0.28850872	-2.393333734	0.570061694	1.347005775	-0.776944081	-6.44516561	1	37	2	4	3	5	2	0	0	1	2	3	2	4	1	3	3	2	3	5	1	4	3	-4	8	-3	-5	-7	-1	-3	-5	-1	-6
1GL4	A	427	ASP	1	23.58283615	78.6063385	-55.02350235	-0.69998811	0.156177723	0.520571778	-0.364394055	-4.63568285	0.336285224	1.120906324	-0.7846211	-9.981651792	0	3	1	4	3	5	2	0	0	1	2	3	2	4	1	3	3	2	3	5	1	4	3	-3	-2	0	7	-5	0	1	-4	-2	-5
1GL4	A	429	HIS	1	1.690679431	80.73252869	-79.04184926	-0.979058262	0.008714842	0.416147055	-0.407432213	-5.046692074	0.022374065	1.068395802	-1.046021738	-12.95663291	2	48	7	4	3	5	2	0	0	1	2	3	2	4	1	3	3	2	3	5	1	4	3	-4	-2	-2	-4	-6	5	-2	-5	9	-4
1GL4	A	431	TYR	1	8.871244431	94.62163544	-85.75039101	-0.906245074	0.038739059	0.413194915	-0.374455856	-3.95740207	0.292032615	3.114850891	-2.822818276	-29.83269379	0	15	3	4	3	5	2	0	0	1	2	3	2	4	1	3	3	2	3	5	1	4	3	-4	-5	-5	-6	-5	-4	-5	-4	-2	-4
1GL4	A	440	TYR	0	22.01898575	122.8886337	-100.869648	-0.820821625	0.096152776	0.536631588	-0.440478812	-3.584373906	0.724843288	4.045372588	-3.3205293	-27.02063811	1	22	9	4	3	5	2	0	0	1	2	3	2	4	1	3	3	2	3	5	1	4	3	-5	-3	-5	-6	-6	1	-4	-6	3	-5
1GL4	A	616	GLU	1	88.06599426	117.8797913	-29.813797	-0.252916948	0.481234941	0.644151865	-0.162916923	-1.382059823	0.914183419	1.223670401	-0.309486983	-2.625445631	1	7	0	4	3	5	2	0	0	1	2	3	2	4	1	3	3	2	3	5	1	4	3	-4	-3	1	2	-6	0	7	-2	-2	-6
1GL4	A	620	ARG	1	24.5700798	107.5086746	-82.93859482	-0.77145956	0.101950539	0.446094086	-0.344143547	-3.201077012	0.274549302	1.201316063	-0.926766761	-8.620390537	1	31	0	4	3	5	2	0	0	1	2	3	2	4	1	3	3	2	3	5	1	4	3	-1	8	-4	-4	-6	-2	-3	-1	-4	-6
1UB4	C	453	PHE	0	51.23897171	125.1747131	-73.93574142	-0.590660362	0.235041155	0.574195932	-0.339154777	-2.709451204	0.918782828	2.244548887	-1.325766059	-10.59132492	0	10	9	4	2	3	7	1	4	7	3	1	4	7	5	2	3	6	1	2	1	1	7	-2	-2	-3	-4	-3	-2	-2	-4	0	-1
1UB4	C	455	LEU	1	95.42015076	136.8391571	-41.41900635	-0.302683875	0.530111949	0.760217539	-0.230105591	-1.681577084	1.632082129	2.340519703	-0.708437574	-5.177155345	0	5	4	4	2	3	7	1	4	7	3	1	4	7	5	2	3	6	1	2	1	1	7	-5	-1	-7	-7	-5	-6	-3	-4	-6	2
1UB4	C	458	LEU	1	7.728820324	86.40097809	-78.67215776	-0.910547074	0.042937891	0.480005434	-0.437067543	-5.058594854	0.132195028	1.4778167	-1.345621672	-15.5741486	0	5	3	4	2	3	7	1	4	7	3	1	4	7	5	2	3	6	1	2	1	1	7	-5	2	-7	-7	-6	-5	-5	-7	-6	-1
1FCC	C	25	THR	0	30.93754196	56.32138824	-25.38384628	-0.450696389	0.211900972	0.385762933	-0.173861961	-3.086961566	0.536483331	0.976660848	-0.440177517	-7.815459291	0	0	0	3	1	2	1	0	3	4	2	2	1	1	2	2	1	0	2	3	2	2	2	0	-2	-1	1	-2	0	1	-2	-2	0
1FCC	C	27	GLU	1	1.690679431	58.70304108	-57.01236165	-0.971199457	0.009238685	0.320781645	-0.31154296	-5.307100861	0.020365456	0.707120582	-0.686755126	-11.69879981	3	30	4	3	1	2	1	0	3	4	2	2	1	1	2	2	1	0	2	3	2	2	2	-1	2	-1	0	-4	1	5	0	-1	-3
1FCC	C	28	LYS	0	13.49955368	151.4288635	-137.9293098	-0.910852176	0.063978927	0.717672339	-0.653693412	-4.316834957	0.142147598	1.594515619	-1.452368021	-9.591091071	4	37	4	3	1	2	1	0	3	4	2	2	1	1	2	2	1	0	2	3	2	2	2	-1	1	1	1	-3	3	1	-2	0	-3
1FCC	C	31	LYS	1	3.567906618	66.1531601	-62.58525348	-0.946065969	0.01690951	0.313522086	-0.296612576	-4.483724969	0.037569342	0.696579533	-0.65901019	-9.961885257	0	21	0	3	1	2	1	0	3	4	2	2	1	1	2	2	1	0	2	3	2	2	2	-2	4	-1	-2	-4	0	0	-3	-1	-1
1FCC	C	35	ASN	1	31.34160233	104.8577576	-73.51615524	-0.701103637	0.198364572	0.663656693	-0.465292122	-4.437364794	0.408566321	1.366916336	-0.958350015	-9.139524223	8	50	4	3	1	2	1	0	3	4	2	2	1	1	2	2	1	0	2	3	2	2	2	0	-1	6	0	-3	0	-1	-1	0	-3
1FCC	C	40	ASP	0	72.57893372	110.2541428	-37.67520905	-0.341712412	0.48065519	0.730159886	-0.249504696	-2.262996105	0.910111508	1.382543928	-0.47243242	-4.284940306	0	7	0	3	1	2	1	0	3	4	2	2	1	1	2	2	1	0	2	3	2	2	2	-2	-2	0	5	-4	1	2	-2	1	-3
1FCC	C	42	GLU	0	101.7820663	139.4809265	-37.69886017	-0.27027968	0.556186155	0.762190855	-0.2060047	-1.476938141	1.226038595	1.680148628	-0.454110033	-3.255714202	0	9	0	3	1	2	1	0	3	4	2	2	1	1	2	2	1	0	2	3	2	2	2	-1	-1	-1	3	-3	1	4	-3	1	-1
1FCC	C	43	TRP	1	15.39209557	63.37377548	-47.98167992	-0.757122004	0.05942894	0.244686392	-0.185257451	-2.923250982	1.538700399	6.335281196	-4.796580798	-75.68715547	1	22	6	3	1	2	1	0	3	4	2	2	1	1	2	2	1	0	2	3	2	2	2	-3	-4	-5	-5	-4	-3	-4	-4	-3	-4
3SAK	C	8	GLU	0	125.0522461	150.3181	-25.26585388	-0.168082579	0.683345607	0.821410382	-0.138064775	-0.918484037	1.104535665	1.327698684	-0.223163019	-1.484605105	2	21	0	0	8	2	3	0	2	4	4	0	2	6	0	2	6	0	0	2	0	2	0	-2	-1	-1	1	-5	1	6	-2	-1	-4
3SAK	C	10	PHE	1	42.50851059	168.0539246	-125.545414	-0.747054342	0.194993168	0.770889562	-0.575896394	-3.426854778	1.830155981	7.235372185	-5.405216204	-32.16358213	6	78	23	0	8	2	3	0	2	4	4	0	2	6	0	2	6	0	0	2	0	2	0	-3	-3	-4	-4	-3	-4	-4	-4	-1	-1
3SAK	C	11	THR	0	95.45851898	130.0604858	-34.60196686	-0.266045191	0.653825472	0.890825245	-0.236999773	-1.822227339	0.991366701	1.350718994	-0.359352293	-2.762962871	0	12	0	0	8	2	3	0	2	4	4	0	2	6	0	2	6	0	0	2	0	2	0	-1	-2	0	-2	-2	-1	-2	-2	-2	-1
3SAK	C	12	LEU	1	19.08052444	130.5967407	-111.5162163	-0.853897392	0.106002914	0.725537448	-0.619534535	-4.743874399	0.253303809	1.733739134	-1.480435325	-11.33592857	6	46	8	0	8	2	3	0	2	4	4	0	2	6	0	2	6	0	0	2	0	2	0	-2	-3	-4	-5	-2	-3	-4	-5	-4	1
3SAK	C	13	GLN	0	101.4964828	168.9321289	-67.43564606	-0.399187807	0.537018428	0.893820788	-0.35680236	-2.112104799	0.841880604	1.401237547	-0.559356944	-3.311134165	0	37	8	0	8	2	3	0	2	4	4	0	2	6	0	2	6	0	0	2	0	2	0	-2	1	-1	-1	-4	6	1	-2	2	-4
3SAK	C	14	ILE	1	0.241525635	44.5135231	-44.27199747	-0.994574107	0.001327064	0.244579797	-0.243252733	-5.464692893	1	184.3014431	-183.3014431	-4117.88217	6	59	4	0	8	2	3	0	2	4	4	0	2	6	0	2	6	0	0	2	0	2	0	-2	-4	-4	-4	-2	-3	-4	-4	-4	5
3SAK	C	15	ARG	0	102.9773865	179.200592	-76.22320557	-0.425351304	0.42729206	0.743570921	-0.316278861	-1.764943172	1.292010561	2.24834855	-0.956337988	-5.336689892	7	85	8	0	8	2	3	0	2	4	4	0	2	6	0	2	6	0	0	2	0	2	0	-2	6	-1	-2	0	0	-1	-3	1	-4
3SAK	C	17	ARG	0	96.53585815	132.0617371	-35.52587891	-0.269009629	0.400563727	0.547974013	-0.147410286	-1.116222527	1.211191627	1.656918717	-0.445727089	-3.375141804	0	26	15	0	8	2	3	0	2	4	4	0	2	6	0	2	6	0	0	2	0	2	0	-2	6	-1	-2	-4	1	-1	-3	0	-3
3SAK	C	20	PHE	1	25.1186657	72.18893433	-47.07026863	-0.652042714	0.115223237	0.331141901	-0.215918663	-2.991021622	1.081455822	3.10801315	-2.026557328	-28.07296364	0	12	8	0	8	2	3	0	2	4	4	0	2	6	0	2	6	0	0	2	0	2	0	-3	-3	-3	-4	-3	-3	-3	-4	0	-1
3SAK	C	23	PHE	1	7.004242897	89.33009338	-82.32585049	-0.921591452	0.032129555	0.409771071	-0.377641516	-4.227483726	0.301559778	3.846006421	-3.544446643	-39.67808057	0	12	8	0	8	2	3	0	2	4	4	0	2	6	0	2	6	0	0	2	0	2	0	-2	-3	-4	-4	-2	-3	-4	-4	-3	1
3SAK	C	26	LEU	1	90.94622803	105.6792908	-14.73306274	-0.13941296	0.505256822	0.587107171	-0.081850349	-0.774516445	1.207358115	1.402947126	-0.195589012	-1.850778996	0	0	0	0	8	2	3	0	2	4	4	0	2	6	0	2	6	0	0	2	0	2	0	-2	-1	-4	-4	-2	-3	-3	-4	-3	3
3SAK	C	27	ASN	0	8.785964966	83.26790619	-74.48194122	-0.894485578	0.055607373	0.527012064	-0.471404691	-5.661301129	1.064935075	10.09279166	-9.027856581	-108.4194018	2	44	0	0	8	2	3	0	2	4	4	0	2	6	0	2	6	0	0	2	0	2	0	-2	-1	7	0	-4	-1	-1	-1	0	-4
3SAK	C	30	LEU	1	59.09207916	110.5370407	-51.44496155	-0.465409253	0.328289329	0.614094671	-0.285805342	-2.585606961	0.784477848	1.467436264	-0.682958415	-6.178548032	0	26	8	0	8	2	3	0	2	4	4	0	2	6	0	2	6	0	0	2	0	2	0	-2	-3	-4	-4	-2	-3	-4	-4	-3	1
3SAK	C	34	ASP	0	65.30951691	96.63050842	-31.32099152	-0.324131499	0.432513357	0.639937142	-0.207423785	-2.146566217	1.083732278	1.603466171	-0.519733893	-5.378569374	2	20	0	0	8	2	3	0	2	4	4	0	2	6	0	2	6	0	0	2	0	2	0	-2	-2	0	6	-4	0	3	-2	-2	-4
1FAK	T	10	LYS	0	96.4467926	99.97141266	-3.524620056	-0.035256279	0.457093804	0.473798164	-0.01670436	-0.167091372	0.810953425	0.840589483	-0.029636058	-0.296445323	0	0	0	1	9	5	7	4	8	10	4	0	3	8	8	1	9	4	7	10	2	3	3	-2	0	3	0	-4	2	2	-3	2	-2
1FAK	T	12	THR	0	33.3359375	78.46585846	-45.12992096	-0.5751536	0.228328339	0.537437387	-0.309109048	-3.939408218	0.792948023	1.866434604	-1.073486581	-13.68093847	0	4	2	1	9	5	7	4	8	10	4	0	3	8	8	1	9	4	7	10	2	3	3	-2	1	-1	-4	0	0	-3	-4	2	3
1FAK	T	13	ASN	0	0.718112826	11.78154564	-11.06343281	-0.939047656	0.004545018	0.074566745	-0.070021727	-5.943339593	0.010379944	0.170296056	-0.159916112	-13.57344076	0	3	1	1	9	5	7	4	8	10	4	0	3	8	8	1	9	4	7	10	2	3	3	-6	-5	9	2	-7	-4	-4	-5	-4	-8
1FAK	T	15	LYS	1	9.531814575	90.09325409	-80.56143951	-0.894200574	0.045174477	0.426982247	-0.38180777	-4.237917412	0.080146343	0.757530977	-0.677384634	-7.518705379	2	28	1	1	9	5	7	4	8	10	4	0	3	8	8	1	9	4	7	10	2	3	3	-4	1	1	-4	-6	4	0	-5	3	-6
1FAK	T	17	ILE	0	10.52207375	47.78965759	-37.26758385	-0.779825295	0.057813592	0.262580536	-0.204766944	-4.28475437	0.553568981	2.514226064	-1.960657083	-41.02680751	0	4	2	1	9	5	7	4	8	10	4	0	3	8	8	1	9	4	7	10	2	3	3	-4	-6	-6	-6	-5	-4	-5	-7	-3	7
1FAK	T	19	GLU	0	50.64334488	69.79055786	-19.14721298	-0.274352485	0.27673959	0.381369169	-0.104629579	-1.499193907	0.712250615	0.981538006	-0.269287391	-3.858507504	0	5	0	1	9	5	7	4	8	10	4	0	3	8	8	1	9	4	7	10	2	3	3	-3	1	-2	-3	-4	5	2	-4	6	-3
1FAK	T	37	SER	0	71.20029449	110.6015015	-39.40120697	-0.356244775	0.583608971	0.906569684	-0.322960713	-2.920039137	1.985935024	3.084922569	-1.098987546	-9.936461359	0	7	1	1	9	5	7	4	8	10	4	0	3	8	8	1	9	4	7	10	2	3	3	-2	2	2	-1	-4	3	-1	2	2	-4
1FAK	T	41	LYS	0	56.63933563	100.2888794	-43.64954376	-0.435238124	0.26843287	0.475302746	-0.206869876	-2.062739926	0.476240443	0.843258838	-0.367018395	-3.659612085	0	7	1	1	9	5	7	4	8	10	4	0	3	8	8	1	9	4	7	10	2	3	3	-1	0	-2	-4	-6	4	1	-5	-4	-3
1FAK	T	42	SER	0	15.56919765	34.18672943	-18.61753178	-0.544583588	0.127616374	0.280219094	-0.152602719	-4.463799902	0.434259649	0.953544136	-0.519284487	-15.18965095	0	2	0	1	9	5	7	4	8	10	4	0	3	8	8	1	9	4	7	10	2	3	3	-3	2	4	2	-5	0	1	-3	-1	-4
1FAK	T	43	LYS	0	24.69876289	50.25587082	-25.55710793	-0.508539749	0.117055748	0.238179483	-0.121123734	-2.41014099	0.207674572	0.422566365	-0.214891793	-4.275954027	1	10	0	1	9	5	7	4	8	10	4	0	3	8	8	1	9	4	7	10	2	3	3	-3	-1	0	-1	-5	3	2	-3	4	-1
1FAK	T	45	PHE	0	47.08094025	140.416153	-93.33521271	-0.664704243	0.215967616	0.644110793	-0.428143178	-3.049102034	2.165058197	6.457159551	-4.292101354	-30.56700574	0	13	8	1	9	5	7	4	8	10	4	0	3	8	8	1	9	4	7	10	2	3	3	-3	1	-2	-4	-4	0	-3	-4	-4	3
1FAK	T	53	ASP	1	12.00704384	67.48835754	-55.48131371	-0.822087183	0.079516847	0.446942765	-0.367425919	-5.444285977	0.225163953	1.265585899	-1.040421946	-15.41631747	1	17	4	1	9	5	7	4	8	10	4	0	3	8	8	1	9	4	7	10	2	3	3	-6	-6	3	8	-8	-4	0	-6	-5	-8
1FAK	T	123	GLU	0	66.33785248	72.98090363	-6.643051147	-0.091024512	0.362501926	0.398802752	-0.036300826	-0.497401706	0.93297898	1.026407194	-0.093428214	-1.280173435	0	0	0	1	9	5	7	4	8	10	4	0	3	8	8	1	9	4	7	10	2	3	3	-1	2	-1	-2	-4	3	0	-3	2	-2
1FAK	T	128	LEU	0	9.687436104	62.25658417	-52.56914806	-0.844394995	0.053819089	0.345869912	-0.292050823	-4.691083304	0.260741762	1.675664366	-1.414922604	-22.72727653	0	4	2	1	9	5	7	4	8	10	4	0	3	8	8	1	9	4	7	10	2	3	3	0	-2	-3	-4	-4	0	-3	-3	3	-3
1FAK	T	130	ARG	0	67.76006317	141.7812653	-74.02120209	-0.522080276	0.281162088	0.588304005	-0.307141917	-2.166308199	0.769389189	1.609871177	-0.840481988	-5.928018677	1	34	2	1	9	5	7	4	8	10	4	0	3	8	8	1	9	4	7	10	2	3	3	-3	5	1	-2	-5	-2	1	-4	2	0
1FAK	T	135	PHE	0	40.38544464	77.56531525	-37.17987061	-0.479336292	0.185254333	0.355804198	-0.170549865	-2.198790331	1.857159978	3.566908832	-1.709748854	-22.04269845	0	3	0	1	9	5	7	4	8	10	4	0	3	8	8	1	9	4	7	10	2	3	3	-2	-1	2	-2	-4	2	-1	-3	-2	-2
1FAK	T	198	THR	0	25.51946068	88.50989532	-62.99043465	-0.71167675	0.174790827	0.60623216	-0.431441333	-4.874498288	0.607020753	2.105347914	-1.498327161	-16.92835762	3	10	0	1	9	5	7	4	8	10	4	0	3	8	8	1	9	4	7	10	2	3	3	0	-1	-2	-2	-4	5	2	1	-1	1
1FAK	T	202	VAL	0	33.14070511	73.93441772	-40.79371262	-0.551755378	0.207129407	0.462090111	-0.254960704	-3.448471114	1.257480629	2.8053446	-1.547863971	-20.93563483	0	2	2	1	9	5	7	4	8	10	4	0	3	8	8	1	9	4	7	10	2	3	3	-1	1	-2	-3	-4	0	3	-4	-3	0
1IAR	A	5	ILE	0	41.04999542	114.2322693	-73.18227386	-0.64064449	0.225549425	0.627649831	-0.402100406	-3.520024669	0.976484129	2.717320596	-1.740836467	-15.23944571	0	11	3	2	4	3	5	0	2	1	1	1	2	3	1	0	2	0	3	2	1	4	2	-1	-1	0	-1	-2	-2	-2	-3	-1	4
1IAR	A	6	THR	0	15.64688206	33.46749496	-17.82061291	-0.532475255	0.107170425	0.229229418	-0.122058993	-3.647090786	0.314781904	0.673294638	-0.358512734	-10.71226677	1	14	1	2	4	3	5	0	2	1	1	1	2	3	1	0	2	0	3	2	1	4	2	1	-2	0	0	-2	-2	-2	-3	-3	1
1IAR	A	8	GLN	0	48.3660202	62.72357178	-14.35755157	-0.228902009	0.255904869	0.33187075	-0.075965881	-1.211121739	0.52973879	0.686992828	-0.157254038	-2.507096357	0	0	0	2	4	3	5	0	2	1	1	1	2	3	1	0	2	0	3	2	1	4	2	-2	3	-1	-2	-4	3	1	-2	-2	-4
1IAR	A	11	ILE	0	4.928712368	28.71431732	23.78560495	0.82835349	0.040399282	0.235363257	0.194963975	6.789782701	0.113528944	0.661411314	0.54788237	19.08045955	0	0	0	2	4	3	5	0	2	1	1	1	2	3	1	0	2	0	3	2	1	4	2	2	-1	0	0	-4	0	0	-2	-1	2
1IAR	A	13	THR	0	5.01399231	12.29991436	-7.28592205	-0.592355511	0.034342413	0.084245989	-0.049903576	-4.057229524	0.100870834	0.247448051	-0.146577216	-11.91692983	1	8	0	2	4	3	5	0	2	1	1	1	2	3	1	0	2	0	3	2	1	4	2	-2	0	0	-2	0	-1	-3	-2	-1	2
1IAR	A	15	ASN	0	20.87516403	61.67835999	40.80319595	0.661548004	0.091157922	0.269337817	0.178179895	2.888855914	0.574358988	1.697017584	1.122658596	18.20182308	0	0	0	2	4	3	5	0	2	1	1	1	2	3	1	0	2	0	3	2	1	4	2	-6	-4	-4	1	-7	-5	-5	-7	4	-4
1IAR	A	16	SER	0	44.47589874	49.14518738	4.669288635	0.095010089	0.304629443	0.336610872	0.031981429	0.650754035	0.89476025	0.988696381	0.093936131	1.911400411	0	0	0	2	4	3	5	0	2	1	1	1	2	3	1	0	2	0	3	2	1	4	2	-2	0	1	-3	-3	2	-1	-3	2	2
1IAR	A	19	GLU	0	0	132.7110596	132.7110596	1	0	0.737283664	0.737283664	5.555555556	0	3.945744836	3.945744836	29.73184638	0	0	0	2	4	3	5	0	2	1	1	1	2	3	1	0	2	0	3	2	1	4	2	-4	-2	-5	-6	-3	-4	-3	-5	-6	0
1IAR	A	77	LYS	0	4.285836697	100.0812988	95.79546213	0.957176448	0.035129809	0.820338515	0.785208706	7.845708591	0.098720818	2.305292605	2.206571788	22.04779328	0	0	0	2	4	3	5	0	2	1	1	1	2	3	1	0	2	0	3	2	1	4	2	-3	4	2	-2	-1	0	1	-3	-3	-2
1IAR	A	78	GLN	0	47.43857193	59.0217514	-11.58317947	-0.196252724	0.250997735	0.312284399	-0.061286664	-1.0383742	0.519580722	0.646447879	-0.126867157	-2.149498344	1	9	0	2	4	3	5	0	2	1	1	1	2	3	1	0	2	0	3	2	1	4	2	-2	-1	-2	0	7	0	-2	0	2	1
1IAR	A	81	ARG	0	69.78336334	117.8438873	-48.06052399	-0.407832133	0.289557524	0.488978786	-0.199421261	-1.692249517	0.87583203	1.479026607	-0.603194577	-5.118590284	2	13	0	2	4	3	5	0	2	1	1	1	2	3	1	0	2	0	3	2	1	4	2	-1	3	2	-2	-4	1	0	-1	2	-3
1IAR	A	82	PHE	0	14.25001144	21.25425529	-7.004243851	-0.329545484	0.065367025	0.097496584	-0.032129559	-1.511676533	0.352782755	0.526184471	-0.173401716	-8.158447045	0	0	0	2	4	3	5	0	2	1	1	1	2	3	1	0	2	0	3	2	1	4	2	-1	-1	0	0	0	0	1	-3	4	-1
1IAR	A	84	LYS	0	108.8230057	48.88110352	59.94190216	1.226279643	0.499188099	0.224225245	0.274962854	5.625135976	2.69409466	1.210133089	1.483961572	30.35859391	0	0	0	2	4	3	5	0	2	1	1	1	2	3	1	0	2	0	3	2	1	4	2	0	-1	0	1	1	0	0	-1	-2	0
1IAR	A	85	ARG	0	9.21831131	94.9733429	-85.75503159	-0.902937908	0.038250254	0.394080261	-0.355830007	-3.746630325	0.11569652	1.191984619	-1.076288098	-11.33252833	2	42	4	2	4	3	5	0	2	1	1	1	2	3	1	0	2	0	3	2	1	4	2	0	2	0	-2	-3	-1	-1	4	-2	-2
1IAR	A	88	ARG	0	34.09952545	159.2295227	-125.1299973	-0.785846714	0.141491807	0.660703414	-0.519211607	-3.260774749	0.427973878	1.998446471	-1.570472593	-9.862948568	2	32	3	2	4	3	5	0	2	1	1	1	2	3	1	0	2	0	3	2	1	4	2	-3	6	-3	-2	-4	0	-2	-4	0	0
1IAR	A	89	ASN	1	0.656152964	35.21026611	-34.55411315	-0.981364726	0.004152867	0.222849786	-0.218696919	-6.211169151	0.008946935	0.480107517	-0.471160582	-13.38134111	2	28	2	2	4	3	5	0	2	1	1	1	2	3	1	0	2	0	3	2	1	4	2	-1	-2	7	-1	-4	-2	-1	0	1	-3
1IAR	A	91	TRP	0	33.15249252	69.38014221	-36.22764969	-0.522161652	0.128001902	0.267876997	-0.139875095	-2.016068155	0.703355447	1.471952701	-0.768597254	-11.07805821	0	4	2	2	4	3	5	0	2	1	1	1	2	3	1	0	2	0	3	2	1	4	2	-1	2	0	-2	2	1	-1	-3	1	-1
1JCK	B	20	THR	0	18.63201141	85.10900116	-66.47698975	-0.781080601	0.127616517	0.582938364	-0.455321848	-5.349867128	0.415439135	1.897680773	-1.482241638	-17.41580347	1	19	0	1	0	5	0	0	2	2	4	0	0	1	3	0	1	1	3	4	0	4	2	0	0	1	-2	-2	-1	-2	1	-2	-1
1JCK	B	26	TYR	0	51.42996979	82.56887054	-31.13890076	-0.377126398	0.224585021	0.360562753	-0.135977733	-1.646840167	1.678957319	2.695502448	-1.01654513	-12.31148159	0	7	4	1	0	5	0	0	2	2	4	0	0	1	3	0	1	1	3	4	0	4	2	-1	-2	4	0	0	0	-2	-2	3	-2
1JCK	B	60	ASN	0	32.96112823	79.0536499	-46.09252167	-0.583053682	0.208614736	0.500339556	-0.291724821	-3.690213179	0.543730317	1.304077513	-0.760347196	-9.618116262	0	11	0	1	0	5	0	0	2	2	4	0	0	1	3	0	1	1	3	4	0	4	2	-1	-1	3	0	-2	1	1	0	-1	-2
1JCK	B	90	TYR	1	8.656952858	43.87407684	-35.21712399	-0.802686382	0.037803288	0.191589855	-0.153786568	-3.505180705	0.282610595	1.43229138	-1.149680785	-26.20410201	0	6	2	1	0	5	0	0	2	2	4	0	0	1	3	0	1	1	3	4	0	4	2	-1	-2	0	-3	-3	-1	-2	2	-1	-3
1JCK	B	91	VAL	1	21.46496773	88.82781982	-67.3628521	-0.758353095	0.134156048	0.555173874	-0.421017826	-4.739706845	0.831787372	3.442160256	-2.610372884	-29.38688452	0	9	4	1	0	5	0	0	2	2	4	0	0	1	3	0	1	1	3	4	0	4	2	0	-2	1	0	-2	-2	-1	0	2	-1
1JCK	B	103	LYS	0	8.594665527	47.52552032	-38.9308548	-0.819156835	0.040733012	0.225239433	-0.184506421	-3.88225988	0.099127217	0.548139137	-0.44901192	-9.447806511	2	18	1	1	0	5	0	0	2	2	4	0	0	1	3	0	1	1	3	4	0	4	2	0	0	2	0	-2	1	2	3	-1	-2
1JCK	B	176	PHE	0	108.3134384	153.4787292	-45.16529083	-0.294277201	0.496850635	0.704030868	-0.207180233	-1.349895417	2.659973437	3.76914766	-1.109174223	-7.226892145	0	11	0	1	0	5	0	0	2	2	4	0	0	1	3	0	1	1	3	4	0	4	2	-2	0	3	-2	-3	-1	-2	-2	2	-2
1GCQ	C	608	PRO	0	26.08476639	83.74061584	-57.65584946	-0.6885052	0.182410954	0.585598712	-0.403187758	-4.814721678	0.553611738	1.777274415	-1.223662676	-14.61253496	1	18	4	1	0	3	1	0	1	2	1	1	1	0	0	0	2	5	0	0	2	1	0	1	-2	-1	-2	-3	2	-2	-2	-2	-3
1GCQ	C	609	PRO	0	6.735484123	9.949861526	-3.214377403	-0.323057501	0.047101288	0.069579451	-0.022478164	-2.259143366	0.142950986	0.211171534	-0.068220548	-6.856431922	1	7	0	1	0	3	1	0	1	2	1	1	1	0	0	0	2	5	0	0	2	1	0	-3	-4	-4	-3	-4	-3	-3	-4	-1	-4
1GCQ	C	657	PRO	0	81.19992065	81.19992065	0	0	0.567831613	0.567831613	0	0	1.723351805	1.723351805	0	0	0	0	0	1	0	3	1	0	1	2	1	1	1	0	0	0	2	5	0	0	2	1	0	-3	-4	-4	-3	-5	-3	-3	-4	-4	-5
1AK4	D	85	PRO	0	72.57596588	106.2225647	-33.64659882	-0.316755662	0.507524237	0.742815138	-0.235290901	-2.21507456	1.150123048	1.683326131	-0.533203083	-5.019678114	0	5	2	4	3	3	0	0	3	0	2	3	2	1	0	1	2	3	0	1	1	0	1	-1	-2	-2	-1	-3	-1	-1	-2	-2	-3
1AK4	D	86	VAL	0	39.87894058	85.81829834	-45.93935776	-0.535309586	0.249243379	0.536364365	-0.287120986	-3.345684913	1.808581449	3.892013681	-2.083432232	-24.2772494	0	3	2	4	3	3	0	0	3	0	2	3	2	1	0	1	2	3	0	1	1	0	1	0	-3	-3	-3	-1	-2	-2	-3	-3	3
1AK4	D	87	HIS	0	91.23214722	148.5274963	-57.29534912	-0.38575584	0.4702688	0.765605651	-0.295336851	-1.988432165	1.654710509	2.693897016	-1.039186506	-6.996593439	1	17	1	4	3	3	0	0	3	0	2	3	2	1	0	1	2	3	0	1	1	0	1	-2	0	1	-1	-3	0	0	-2	8	-3
1AK4	D	89	GLY	1	10.74540424	60.2798996	-49.53449535	-0.821741504	0.126416521	0.709175289	-0.582758769	-9.667547105	0.430796198	2.416693777	-1.985897579	-32.94460661	1	19	1	4	3	3	0	0	3	0	2	3	2	1	0	1	2	3	0	1	1	0	1	0	-2	0	-1	-3	-2	-2	6	-2	-4
1AK4	D	90	PRO	1	0.48305127	131.1107483	-130.627697	-0.9963157	0.003377981	0.91685838	-0.913480399	-6.967242661	0.007654991	2.077733194	-2.070078203	-15.78877575	2	40	13	4	3	3	0	0	3	0	2	3	2	1	0	1	2	3	0	1	1	0	1	-1	-2	-2	-1	-3	-1	-1	-2	-2	-3
1AK4	D	91	ILE	0	66.96811676	97.03877258	-30.07065582	-0.309882895	0.367956685	0.533180069	-0.165223384	-1.702653272	3.034862258	4.397604752	-1.362742494	-14.04327835	0	10	2	4	3	3	0	0	3	0	2	3	2	1	0	1	2	3	0	1	1	0	1	-1	-3	-3	-3	-1	-3	-3	-4	-3	4
1AK4	D	93	PRO	0	71.29190826	125.7578735	-54.46596527	-0.433101831	0.498544813	0.879425689	-0.380880876	-3.028684132	1.129774379	1.992905324	-0.863130944	-6.863434632	0	6	5	4	3	3	0	0	3	0	2	3	2	1	0	1	2	3	0	1	1	0	1	-1	-2	-2	-1	-3	-1	-1	-2	-2	-3
2I9B	E	137	ARG	0	272.5426025	281.6589661	-9.116363525	-0.032366673	1.130882168	1.168709403	-0.037827235	-0.134301546	2.973290137	3.072744657	-0.09945452	-0.353102625	0	0	0	1	3	5	4	3	1	4	1	3	1	8	8	0	2	2	3	7	1	3	4	-1	0	0	0	-3	0	0	-1	2	0
2I9B	E	139	LYS	0	120.2334518	168.0771027	-47.84365082	-0.284652996	0.569826786	0.796573946	-0.22674716	-1.349066331	1.26440767	1.76754451	-0.50313684	-2.993488299	1	26	0	1	3	5	4	3	1	4	1	3	1	8	8	0	2	2	3	7	1	3	4	0	1	0	-1	-3	1	0	0	1	0
2I9B	E	142	ARG	0	99.93016815	90.59592438	9.334243774	0.103031608	0.661789193	0.599973009	0.061816184	0.68232853	1.548746034	1.404081282	0.144664752	1.596813028	0	0	0	1	3	5	4	3	1	4	1	3	1	8	8	0	2	2	3	7	1	3	4	-1	0	3	3	2	-1	-2	-1	0	-3
2I9B	E	143	HIS	0	61.62217712	10.95052338	50.67165375	4.627327115	0.440158408	0.078218024	0.361940384	33.05233654	3.467656744	0.616217375	2.851439369	260.3929758	0	0	0	1	3	5	4	3	1	4	1	3	1	8	8	0	2	2	3	7	1	3	4	-3	-7	-3	-7	11	1	-6	-3	0	-6
2I9B	E	145	ARG	0	76.7824707	10.74933624	66.03313446	6.142996458	0.479890442	0.067183352	0.41270709	38.39372786	2.538110387	0.355328524	2.182781863	203.0620137	0	0	0	1	3	5	4	3	1	4	1	3	1	8	8	0	2	2	3	7	1	3	4	-1	-2	0	-1	-3	0	1	1	-3	-1
1UUZ	D	64	CYS	0	0	0	0	0	0	0	0	0	0	0	0	0	1	20	3	3	5	6	4	1	2	2	3	1	0	1	2	1	4	5	4	1	1	0	1	-4	-7	-6	-7	12	-6	-7	-6	-7	-5
3BP8	A	136	PHE	0	2.789372444	30.72464561	-27.93527317	-0.909213845	0.012795286	0.140938741	-0.128143455	-4.17070571	0.110148977	1.21327946	-1.103130482	-35.90376586	0	17	11	3	3	0	1	1	3	1	4	3	4	3	2	0	1	0	2	3	1	0	4	-4	-5	-5	-6	-5	-5	-5	-5	-3	-2
2WPT	A	30	GLU	0	38.46398926	164.835144	-126.3711548	-0.766651769	0.210185734	0.900738492	-0.690552758	-4.189353929	0.515725109	2.210109358	-1.694384249	-10.27926574	3	46	12	3	3	4	4	1	1	3	3	0	3	0	3	0	1	4	5	2	0	4	2	-3	-3	-2	4	-7	-1	6	-4	0	-5
2WPT	A	37	VAL	1	0.96610254	23.42798615	-22.4618836	-0.958762886	0.006038141	0.146424913	-0.140386773	-5.992268036	0.045459261	1.102387061	-1.0569278	-45.11389895	0	3	3	3	3	4	4	1	1	3	3	0	3	0	3	0	1	4	5	2	0	4	2	-1	-4	-5	-5	-3	-2	-3	-5	-5	3
2WPT	A	41	GLU	1	20.37561417	67.23455811	-46.85894394	-0.696947303	0.111342154	0.367401957	-0.256059803	-3.808455208	0.273196203	0.901480852	-0.628284648	-9.344668368	3	23	0	3	3	4	4	1	1	3	3	0	3	0	3	0	1	4	5	2	0	4	2	-1	0	1	1	1	-1	3	-3	-2	2
2WPT	A	50	SER	1	0	39.3367691	-39.3367691	-1	0	0.322432534	-0.322432534	-8.196721311	0	1.326016802	-1.326016802	-33.70934706	3	13	0	3	3	4	4	1	1	3	3	0	3	0	3	0	1	4	5	2	0	4	2	0	-1	2	-2	-3	-2	-3	-1	-2	-3
2WPT	A	56	PRO	1	33.80145645	35.00908661	-1.207630157	-0.034494763	0.236373821	0.244818787	-0.008444966	-0.241222121	0.640016011	0.662881968	-0.022865957	-0.653143478	0	3	0	3	3	4	4	1	1	3	3	0	3	0	3	0	1	4	5	2	0	4	2	-1	-5	-3	-5	-3	-4	-4	-5	-2	-6
2WPT	B	54	ARG	0	49.31734467	68.78321838	-19.46587372	-0.283003241	0.204636285	0.285407545	-0.08077126	-1.174287306	0.584944957	0.815826501	-0.230881544	-3.356655143	2	15	0	3	3	4	4	1	1	3	3	0	3	0	3	0	1	4	5	2	0	4	2	-4	8	-4	-3	-6	-1	-2	-5	-3	-6
2WPT	B	72	ASN	0	20.56593323	85.77204132	-65.20610809	-0.760225676	0.130164134	0.542861021	-0.412696887	-4.811554911	0.380977929	1.588902107	-1.207924178	-14.08295943	3	32	2	3	3	4	4	1	1	3	3	0	3	0	3	0	1	4	5	2	0	4	2	-1	0	3	1	-3	-2	-2	0	-1	1
2WPT	B	74	SER	0	6.861763954	75.9972229	-69.13545895	-0.909710333	0.056243967	0.622928057	-0.56668409	-7.456642073	0.231305583	2.561816762	-2.33051118	-30.66574134	0	18	4	3	3	4	4	1	1	3	3	0	3	0	3	0	1	4	5	2	0	4	2	1	1	1	0	-3	1	-1	2	0	-1
2WPT	B	75	ASN	0	1.500042796	22.54337502	-21.04333222	-0.933459706	0.009493942	0.142679589	-0.133185647	-5.907972824	0.027787856	0.417609462	-0.389821606	-17.29206943	0	18	3	3	3	4	4	1	1	3	3	0	3	0	3	0	1	4	5	2	0	4	2	-3	-3	8	1	-6	-3	-2	-3	-3	-4
2WPT	B	77	SER	0	28.99987412	60.64191437	-31.64204025	-0.521784983	0.237703886	0.497064872	-0.259360986	-4.27692609	0.977566821	2.044199338	-1.066632517	-17.58903108	1	12	3	3	3	4	4	1	1	3	3	0	3	0	3	0	1	4	5	2	0	4	2	0	1	1	0	-3	1	1	2	-1	-1
2WPT	B	78	SER	0	1.714334607	19.97323036	-18.25889575	-0.914168386	0.014051923	0.163715003	-0.14966308	-7.493183488	0.0577891	0.673284554	-0.615495454	-30.81601938	0	6	1	3	3	4	4	1	1	3	3	0	3	0	3	0	1	4	5	2	0	4	2	-1	4	3	0	-3	0	1	-1	0	-1
2WPT	B	84	SER	0	1.500042796	6.09889698	-4.598854184	-0.754046871	0.012295433	0.049990959	-0.037695526	-6.180712057	0.050565463	0.205589835	-0.155024372	-25.41842767	1	6	0	3	3	4	4	1	1	3	3	0	3	0	3	0	1	4	5	2	0	4	2	6	-4	-4	-4	-4	-4	-4	-2	-5	-5
2WPT	B	86	PHE	0	4.105935574	97.50756836	-93.40163279	-0.957891109	0.018834567	0.447282424	-0.428447857	-4.393995913	0.306488803	7.278481933	-6.97199313	-71.50207155	0	23	13	3	3	4	4	1	1	3	3	0	3	0	3	0	1	4	5	2	0	4	2	-1	2	-3	-4	-4	-2	-3	-4	1	0
2WPT	B	87	THR	0	0.214291826	10.23511887	-10.02082704	-0.979063084	0.001467752	0.070103554	-0.068635802	-6.705911533	0.007958949	0.380139485	-0.372180537	-36.36308887	0	6	2	3	3	4	4	1	1	3	3	0	3	0	3	0	1	4	5	2	0	4	2	4	-4	-4	-4	-1	-3	-3	-3	-4	-2
2WPT	B	92	GLN	0	13.18789291	25.41395378	-12.22606087	-0.481076694	0.069777211	0.134465364	-0.064688153	-2.545379334	0.15864391	0.30571745	-0.14707354	-5.787117646	3	8	0	3	3	4	4	1	1	3	3	0	3	0	3	0	1	4	5	2	0	4	2	-1	3	-2	-3	-5	5	-1	-4	5	-4
2WPT	B	97	LYS	0	6.306558609	66.03062439	-59.72406578	-0.904490399	0.029888903	0.312941348	-0.283052444	-4.286684354	0.06172919	0.64631397	-0.58458478	-8.853237204	1	16	0	3	3	4	4	1	1	3	3	0	3	0	3	0	1	4	5	2	0	4	2	-1	2	-1	0	-3	0	1	-1	-2	1
2WPT	B	98	VAL	0	27.50668716	34.99398041	-7.487293243	-0.213959463	0.171916795	0.218712378	-0.046795583	-1.337246641	1.294307408	1.646616613	-0.352309206	-10.06770884	0	0	0	3	3	4	4	1	1	3	3	0	3	0	3	0	1	4	5	2	0	4	2	-1	3	-2	-3	-4	0	-1	-3	-3	-4
2PCC	B	87	LYS	0	75.02493286	141.8192749	-66.79434204	-0.470982115	0.355568402	0.672129265	-0.316560863	-2.232142725	0.65975997	1.247141143	-0.587381173	-4.141758399	1	12	0	3	2	4	2	1	2	3	1	0	0	1	5	0	1	0	0	2	0	2	2	-2	1	-1	-2	-5	0	-1	-3	-2	-4
2PCC	A	34	ASP	0	27.74681854	68.28594208	-40.53912354	-0.593667193	0.183753765	0.452224782	-0.268471017	-3.931570813	0.454851126	1.119405368	-0.664554242	-9.731933428	0	7	0	3	2	4	2	1	2	3	1	0	0	1	5	0	1	0	0	2	0	2	2	-1	-2	-1	4	-4	-1	1	0	-3	1
2PCC	A	197	VAL	1	2.789372444	36.84448624	-34.05511379	-0.924293355	0.017433578	0.230278039	-0.212844461	-5.776833468	0.100537161	1.327983313	-1.227446152	-33.31424257	0	6	2	3	2	4	2	1	2	3	1	0	0	1	5	0	1	0	0	2	0	2	2	-1	2	-2	-3	-3	-1	-2	-3	-3	2
2PCC	A	290	GLU	1	96.41792297	146.883255	-50.46533203	-0.34357444	0.526873896	0.802640738	-0.275766842	-1.877455954	1.219998244	1.858547744	-0.6385495	-4.347326724	2	17	0	3	2	4	2	1	2	3	1	0	0	1	5	0	1	0	0	2	0	2	2	-1	-2	3	5	-4	0	3	-3	0	-4
2JEL	P	62	THR	0	39.29492188	39.29492188	0	0	0.269143301	0.269143301	0	0	0.837671288	0.837671288	0	0	0	0	0	1	0	2	1	0	4	6	5	4	1	1	3	3	2	0	5	6	0	6	2	-1	-1	0	-3	-3	-2	-2	-2	-3	0
2JEL	P	68	GLU	0	134.7450714	195.4003906	-60.65531921	-0.310415547	0.736311866	1.067761697	-0.331449832	-1.696259822	1.815325854	2.632492434	-0.81716658	-4.182010985	0	5	1	1	0	2	1	0	4	6	5	4	1	1	3	3	2	0	5	6	0	6	2	0	-1	0	2	-4	0	4	-2	0	-4
2JEL	P	70	GLU	1	1.285750985	39.396698	-38.11094701	-0.967363991	0.007025962	0.215282503	-0.208256541	-5.286142028	0.017322021	0.530764084	-0.513442063	-13.03261667	1	9	0	1	0	2	1	0	4	6	5	4	1	1	3	3	2	0	5	6	0	6	2	2	-3	-3	-1	-5	0	7	-4	-3	-5
2JEL	P	76	HIS	0	55.81197739	67.32214355	-11.51016617	-0.170971475	0.287690605	0.347021359	-0.059330753	-0.881296262	1.238140168	1.493483191	-0.255343024	-3.79285344	2	5	0	1	0	2	1	0	4	6	5	4	1	1	3	3	2	0	5	6	0	6	2	3	0	-1	-2	-2	-1	1	-1	4	-3
2JEL	P	83	GLU	0	143.4127197	143.4127197	0	0	0.783676064	0.783676064	0	0	1.932099002	1.932099002	0	0	0	0	0	1	0	2	1	0	4	6	5	4	1	1	3	3	2	0	5	6	0	6	2	-2	0	3	1	-4	1	3	-2	-2	-3
2O3B	B	24	GLU	1	0.678960979	102.1510849	-101.4721239	-0.993353365	0.003710169	0.55820265	-0.55449248	-5.428160464	0.007984233	1.201244356	-1.193260123	-11.68132599	3	43	1	1	6	2	2	0	2	8	1	1	0	0	2	1	1	3	5	2	1	3	2	-4	-3	0	2	1	-1	7	-4	-3	-5
2O3B	B	74	GLN	1	58.33441925	76.47213745	-18.1377182	-0.237180741	0.308647721	0.404614484	-0.095966763	-1.254924554	0.898512988	1.177884508	-0.27937152	-3.653245865	0	0	0	1	6	2	2	0	2	8	1	1	0	0	2	1	1	3	5	2	1	3	2	1	0	0	0	0	2	2	-2	-1	-2
2O3B	B	76	TRP	1	43.34863281	138.5500641	-95.20143127	-0.687126577	0.167369239	0.534942332	-0.367573094	-2.652998367	2.735536252	8.743268205	-6.007731953	-43.361452	0	22	17	1	6	2	2	0	2	8	1	1	0	0	2	1	1	3	5	2	1	3	2	-2	-4	-2	0	-4	-1	0	0	-4	-4
2BTF	P	59	PHE	1	7.696650505	8.12523365	-0.428583145	-0.052747178	0.035305736	0.037271714	-0.001965978	-0.241959532	0.429455688	0.453369658	-0.02391397	-2.943173215	0	26	7	1	5	3	3	3	0	5	4	3	3	1	6	3	2	1	3	3	0	4	4	-2	-2	-2	-4	-3	-3	-3	-1	-1	0
2BTF	P	125	LYS	0	0	30.54911041	-30.54911041	-1	0	0.1933488	-0.1933488	-6.329113924	0	0.602248747	-0.602248747	-19.71411732	1	17	0	1	5	3	3	3	0	5	4	3	3	1	6	3	2	1	3	3	0	4	4	-1	-2	8	-1	-5	-3	-3	-4	-1	-5
1XD3	B	6	LYS	0	68.96687317	74.18069458	-5.213821411	-0.070285422	0.326857219	0.351567273	-0.024710054	-0.333106265	0.766603409	0.824557801	-0.057954393	-0.781259777	0	0	0	3	3	2	2	0	4	4	3	1	2	4	3	3	1	2	0	3	0	1	2	-1	2	0	-1	-3	1	1	-2	-1	-3
1XD3	B	8	LEU	1	14.6375742	168.4753876	-153.8378134	-0.913117433	0.081319857	0.935974375	-0.854654519	-5.072874626	1.533552052	17.65086024	-16.11730819	-95.66565431	0	14	5	3	3	2	2	0	4	4	3	1	2	4	3	3	1	2	0	3	0	1	2	-1	-2	-3	-4	-1	-2	-3	-4	-3	2
1XD3	B	24	GLU	0	109.3009644	109.3009644	0	0	0.597273029	0.597273029	0	0	1.211426626	1.211426626	0	0	0	0	0	3	3	2	2	0	4	4	3	1	2	4	3	3	1	2	0	3	0	1	2	-1	-1	0	4	-4	1	4	-2	0	-3
1XD3	B	27	LYS	0	11.86573219	15.36521435	-3.499482155	-0.227753553	0.056235698	0.072820921	-0.016585223	-1.079400723	0.131893913	0.170792515	-0.038898602	-2.531601648	0	2	0	3	3	2	2	0	4	4	3	1	2	4	3	3	1	2	0	3	0	1	2	-1	2	0	-1	-3	1	1	-2	-1	-3
1XD3	B	39	ASP	0	85.50552368	137.0731354	-51.56761169	-0.376205093	0.566261746	0.907769108	-0.341507362	-2.491424459	1.110319591	1.779943343	-0.669623751	-4.885156742	1	10	1	3	3	2	2	0	4	4	3	1	2	4	3	3	1	2	0	3	0	1	2	-2	-2	1	6	-3	0	2	-1	-1	-3
1XD3	B	44	ILE	1	0.48305127	28.74155045	-28.25849918	-0.983193277	0.002654128	0.157920607	-0.155266479	-5.402160864	0.053533636	3.185251301	-3.131717666	-108.9613336	0	7	6	3	3	2	2	0	4	4	3	1	2	4	3	3	1	2	0	3	0	1	2	-1	-3	-3	-3	-1	-3	-3	-4	-3	4
1XD3	B	51	GLU	0	118.6659927	118.6659927	0	0	0.648448048	0.648448048	0	0	1.315223008	1.315223008	0	0	0	0	0	3	3	2	2	0	4	4	3	1	2	4	3	3	1	2	0	3	0	1	2	-1	0	0	2	-4	2	5	-2	0	-3
1XD3	B	52	ASP	0	61.83302307	61.83302307	0	0	0.409490219	0.409490219	0	0	0.802923764	0.802923764	0	0	0	0	0	3	3	2	2	0	4	4	3	1	2	4	3	3	1	2	0	3	0	1	2	-2	-2	1	6	-3	0	2	-1	-1	-3
1XD3	B	58	ASP	0	74.95482636	74.95482636	0	0	0.496389579	0.496389579	0	0	0.973315039	0.973315039	0	0	0	0	0	3	3	2	2	0	4	4	3	1	2	4	3	3	1	2	0	3	0	1	2	-2	-2	1	6	-3	0	2	-1	-1	-3
1S1Q	A	43	VAL	0	16.85232735	99.05865479	-82.20632744	-0.829875265	0.105327046	0.619116592	-0.513789546	-5.186720409	0.670322429	3.940182072	-3.269859643	-33.00932816	1	18	3	2	1	3	1	0	2	1	2	1	2	1	3	1	3	1	3	3	1	1	2	-2	-3	-3	-4	-3	-3	-3	-4	-4	1
1S1Q	A	44	PHE	0	71.25005341	74.89302063	-3.642967224	-0.048642279	0.326835107	0.343545966	-0.016710859	-0.223129721	1.657676256	1.742432126	-0.08475587	-1.131692504	0	2	0	2	1	3	1	0	2	1	2	1	2	1	3	1	3	1	3	3	1	1	2	-3	-4	-4	-4	-2	-3	-4	-4	3	-2
1S1Q	A	45	ASN	0	73.41285706	172.8959198	-99.48306274	-0.575392773	0.464638336	1.094277973	-0.629639638	-3.641726412	1.234579503	2.907580051	-1.673000549	-9.676344881	0	26	4	2	1	3	1	0	2	1	2	1	2	1	3	1	3	1	3	3	1	1	2	-2	-1	6	1	-4	-1	0	-3	-1	-4
1S1Q	A	46	ASP	0	77.61196899	123.6042786	-45.99230957	-0.372093184	0.51398655	0.818571381	-0.304584832	-2.464193272	0.985063204	1.568804763	-0.583741559	-4.722664669	0	4	2	2	1	3	1	0	2	1	2	1	2	1	3	1	3	1	3	3	1	1	2	-3	-4	3	7	-5	-3	-1	-2	-1	-5
1S1Q	A	75	TRP	0	21.554842	30.58660698	-9.031764984	-0.295284959	0.083223328	0.118095008	-0.034871679	-1.140096366	0.916518661	1.300552148	-0.384033488	-12.55560932	0	1	0	2	1	3	1	0	2	1	2	1	2	1	3	1	3	1	3	3	1	1	2	-5	-5	-5	-6	-5	-5	-5	-5	-5	-5
1S1Q	A	88	PHE	0	7.004243374	30.67375565	-23.66951227	-0.771653545	0.032129557	0.140705301	-0.108575744	-3.539695159	0.162958024	0.713643765	-0.550685741	-17.95299368	0	3	3	2	1	3	1	0	2	1	2	1	2	1	3	1	3	1	3	3	1	1	2	-3	-3	-3	-4	-4	-3	-4	-4	0	-2
1LFD	A	20	ARG	0	94.27480316	108.7101669	-14.43536377	-0.132787615	0.391181756	0.451079531	-0.059897775	-0.550985953	0.931615842	1.074264918	-0.142649076	-1.312196275	0	6	0	0	2	3	4	0	1	1	1	0	4	2	3	2	0	1	2	1	0	3	0	-3	7	-2	-3	-5	0	-1	-4	1	-4
1LFD	A	32	LYS	0	15.43823242	66.80421448	-51.36598206	-0.768903316	0.073166978	0.316607652	-0.243440673	-3.644091547	0.199951364	0.865228186	-0.665276822	-9.958605561	0	16	3	0	2	3	4	0	1	1	1	0	4	2	3	2	0	1	2	1	0	3	0	-2	2	-1	-2	-4	0	0	-3	-2	-4
1LFD	A	48	LYS	0	0	73.06463623	73.06463623	1	0	0.859583956	0.859583956	11.76470588	0	2.084040813	2.084040813	28.52324901	0	0	0	0	2	3	4	0	1	1	1	0	4	2	3	2	0	1	2	1	0	3	0	1	-3	-1	-2	-1	-2	-3	6	-1	-4
1LFD	A	51	ASP	0	55.0471611	70.66680908	-15.61964798	-0.221032309	0.364550736	0.467992113	-0.103441377	-1.463790126	0.727808242	0.934324042	-0.2065158	-2.922387512	1	7	0	0	2	3	4	0	1	1	1	0	4	2	3	2	0	1	2	1	0	3	0	0	-1	-1	2	-1	2	3	-2	0	-1
1LFD	A	52	LYS	0	14.5007267	96.08326721	-81.58254051	-0.849081665	0.068723823	0.455370935	-0.386647111	-4.024083721	0.187809071	1.244441712	-1.056632641	-10.99705153	2	25	1	0	2	3	4	0	1	1	1	0	4	2	3	2	0	1	2	1	0	3	0	-2	1	-1	-2	-5	0	0	-3	-2	-4
1LFD	A	56	ASP	0	96.61010742	104.110321	-7.500213623	-0.072041019	0.639802036	0.689472325	-0.049670289	-0.477092841	1.277334398	1.376498773	-0.099164374	-0.952493214	0	1	0	0	2	3	4	0	1	1	1	0	4	2	3	2	0	1	2	1	0	3	0	-1	-1	-1	4	-3	1	5	-2	-1	-3
1LFD	A	57	GLU	0	74.64294434	181.1708527	106.5279083	0.587996947	0.511253043	1.240896251	0.729643208	4.027376352	1.665046163	4.041344239	2.376298076	13.11633765	0	0	0	0	2	3	4	0	1	1	1	0	4	2	3	2	0	1	2	1	0	3	0	1	-1	0	-1	-2	4	1	-2	-1	-2
1KTZ	A	25	ARG	0	104.0118942	134.8510895	-30.83919525	-0.228690739	0.431584623	0.559548089	-0.127963466	-0.948924226	1.018127088	1.319998526	-0.301871438	-2.238553941	2	18	0	0	2	0	2	1	0	2	1	1	2	1	1	0	1	0	2	1	1	2	2	-2	6	-1	-2	-3	1	0	-2	-1	-3
1KTZ	A	94	ARG	1	145.6909637	229.2944031	-83.60343933	-0.364611775	0.604526821	0.951429058	-0.346902238	-1.51291193	1.426105329	2.24446295	-0.81835762	-3.569025712	2	34	3	0	2	0	2	1	0	2	1	1	2	1	1	0	1	0	2	1	1	2	2	-2	5	1	-2	-4	0	0	1	-1	-4
1KTZ	B	27	LEU	1	40.28728485	76.51612854	-36.22884369	-0.473479832	0.223818249	0.425089603	-0.201271354	-2.630443511	0.774261112	1.47052508	-0.696263968	-9.099571309	0	2	1	0	2	0	2	1	0	2	1	1	2	1	1	0	1	0	2	1	1	2	2	-3	-4	-5	-5	-3	-4	-4	-5	-4	1
1KTZ	B	30	PHE	1	14.96743202	72.17103577	-57.20360374	-0.79261165	0.068657945	0.331059797	-0.262401852	-3.635833257	0.299462247	1.44396851	-1.144506263	-15.8582491	0	21	7	0	2	0	2	1	0	2	1	1	2	1	1	0	1	0	2	1	1	2	2	-4	-5	-5	-6	-4	-5	-5	-5	-4	-3
1KTZ	B	32	ASP	0	42.27851105	78.73535156	-36.45684052	-0.463030136	0.279990139	0.521426169	-0.24143603	-3.066424739	0.605928298	1.128421423	-0.522493125	-6.636067715	2	16	0	0	2	0	2	1	0	2	1	1	2	1	1	0	1	0	2	1	1	2	2	-4	-3	0	8	-6	-2	1	-3	-3	-5
1KTZ	B	47	ASN	0	137.9101257	137.9101257	0	0	0.872848897	0.872848897	0	0	1.879073698	1.879073698	0	0	0	0	0	0	2	0	2	1	0	2	1	1	2	1	1	0	1	0	2	1	1	2	2	-2	-2	7	1	-4	-1	1	-2	0	-4
1KTZ	B	49	SER	0	74.61125946	108.928772	-34.31751251	-0.315045436	0.6115677	0.892858787	-0.281291086	-2.582339643	1.321251041	1.928961586	-0.607710545	-5.578971781	0	7	1	0	2	0	2	1	0	2	1	1	2	1	1	0	1	0	2	1	1	2	2	-1	-1	4	2	-3	-1	0	0	-2	-4
1KTZ	B	50	ILE	0	21.01272964	79.46192932	-58.44919968	-0.735562302	0.115454558	0.436604007	-0.321149449	-4.041551112	0.691417201	2.61466957	-1.923252368	-24.20344415	0	7	4	0	2	0	2	1	0	2	1	1	2	1	1	0	1	0	2	1	1	2	2	-3	3	-4	-4	-3	-3	-3	-5	-3	5
1KTZ	B	51	THR	0	7.415460587	53.75767899	-46.3422184	-0.86205765	0.050790826	0.368203281	-0.317412455	-5.90450445	0.142661838	1.034213478	-0.89155164	-16.58463789	0	11	0	0	2	0	2	1	0	2	1	1	2	1	1	0	1	0	2	1	1	2	2	-1	-3	1	-2	-3	-2	-2	-3	-3	2
1KTZ	B	52	SER	0	0	29.05264664	-29.05264664	-1	0	0.238136448	-0.238136448	-8.196721311	0	0.51447784	-0.51447784	-17.70846721	2	18	1	0	2	0	2	1	0	2	1	1	2	1	1	0	1	0	2	1	1	2	2	2	-3	-1	-2	-3	-2	-2	-2	-3	-4
1KTZ	B	53	ILE	0	54.34326935	143.3555603	-89.01229095	-0.620919696	0.298589392	0.787667914	-0.489078522	-3.411646683	1.788148034	4.717069223	-2.928921189	-20.43116558	2	17	2	0	2	0	2	1	0	2	1	1	2	1	1	0	1	0	2	1	1	2	2	-3	-3	-4	-4	-3	-4	-4	-5	-3	5
1KTZ	B	55	GLU	0	123.0186691	163.2799072	-40.2612381	-0.246578031	0.672233165	0.89223993	-0.220006766	-1.347420937	1.380205881	1.831916163	-0.451710281	-2.766478061	0	7	2	0	2	0	2	1	0	2	1	1	2	1	1	0	1	0	2	1	1	2	2	0	-2	-1	0	-3	0	4	-2	-2	-2
1KTZ	B	62	VAL	0	0.241525635	0.241525635	0	0	0.001509535	0.001509535	0	0	0.007027255	0.007027255	0	0	0	0	0	0	2	0	2	1	0	2	1	1	2	1	1	0	1	0	2	1	1	2	2	0	-3	-4	-4	-2	-2	-3	-3	-3	2
1KTZ	B	75	GLU	0	16.48039436	16.48039436	0	0	0.0900568	0.0900568	0	0	0.184901506	0.184901506	0	0	0	0	0	0	2	0	2	1	0	2	1	1	2	1	1	0	1	0	2	1	1	2	2	-2	1	0	2	-5	2	6	-3	0	-5
1KTZ	B	77	VAL	0	2.633974075	5.049230099	-2.415256023	-0.478341445	0.016462338	0.031557688	-0.01509535	-2.989634034	0.076636205	0.146908748	-0.070272543	-13.91747678	0	1	0	0	2	0	2	1	0	2	1	1	2	1	1	0	1	0	2	1	1	2	2	-2	-2	-4	-4	-3	-3	-4	-5	-4	3
1KTZ	B	79	HIS	0	30.18951035	30.18951035	0	0	0.155616033	0.155616033	0	0	0.695165539	0.695165539	0	0	0	0	0	0	2	0	2	1	0	2	1	1	2	1	1	0	1	0	2	1	1	2	2	-5	-3	-2	-4	-6	-2	-3	-5	11	-6
1KTZ	B	110	PHE	0	0.218717664	0.218717664	0	0	0.001003292	0.001003292	0	0	0.004376013	0.004376013	0	0	0	0	0	0	2	0	2	1	0	2	1	1	2	1	1	0	1	0	2	1	1	2	2	0	-4	-4	-5	-3	-3	-4	-4	-3	1
1KTZ	B	112	MET	0	7.024320126	7.024320126	0	0	0.034432942	0.034432942	0	0	0.195645244	0.195645244	0	0	0	0	0	0	2	0	2	1	0	2	1	1	2	1	1	0	1	0	2	1	1	2	2	-2	-4	-4	-5	-3	-3	-4	-5	-4	5
1KTZ	B	118	ASP	0	78.4793396	96.0963974	-17.6170578	-0.183326933	0.519730726	0.636399983	-0.116669257	-1.214085649	1.124752304	1.377236925	-0.252484621	-2.627409854	0	1	0	0	2	0	2	1	0	2	1	1	2	1	1	0	1	0	2	1	1	2	2	-2	1	-1	4	-5	0	6	-4	-1	-5
1KTZ	B	119	GLU	0	24.41276932	73.59453583	-49.18176651	-0.668280137	0.133403111	0.402155933	-0.268752822	-3.651804029	0.273898653	0.825692652	-0.551793999	-7.497757719	2	17	0	0	2	0	2	1	0	2	1	1	2	1	1	0	1	0	2	1	1	2	2	-3	-2	-2	0	-6	0	7	-4	-2	-5
1KTZ	B	125	ILE	0	9.661025047	9.661025047	0	0	0.053082555	0.053082555	0	0	0.317892964	0.317892964	0	0	0	0	0	0	2	0	2	1	0	2	1	1	2	1	1	0	1	0	2	1	1	2	2	-2	-4	-4	-2	-3	-4	-3	-5	-3	5
1H9D	B	3	ARG	0	76.49706268	147.4541626	-70.95709991	-0.481214627	0.317415198	0.611842998	-0.2944278	-1.996741193	0.604036894	1.164329076	-0.560292183	-3.799771893	0	27	1	4	3	6	2	0	2	1	4	1	1	3	2	2	2	5	3	8	0	2	4	0	6	-1	-2	-4	0	-1	-3	-1	-4
1H9D	B	4	VAL	0	24.22880173	28.67803955	-4.449237823	-0.15514442	0.151430011	0.179237747	-0.027807736	-0.969652627	1.263020808	1.494954686	-0.231933878	-8.08750814	0	1	1	4	3	6	2	0	2	1	4	1	1	3	2	2	2	5	3	8	0	2	4	-1	-3	-3	-4	-2	-3	-3	-4	-4	2
1H9D	B	61	GLY	0	0.428583652	39.44625092	-39.01766726	-0.989134997	0.005042161	0.46407354	-0.45903138	-11.63688231	0.027573771	2.537851991	-2.51027822	-63.63794181	0	14	2	4	3	6	2	0	2	1	4	1	1	3	2	2	2	5	3	8	0	2	4	-1	-2	-1	3	-3	-2	-1	5	-2	-3
1H9D	B	67	GLN	0	39.47722244	112.7535858	-73.27636337	-0.649880559	0.208874193	0.596579819	-0.387705626	-3.438521476	0.608123836	1.736903938	-1.128780102	-10.01103507	0	12	4	4	3	6	2	0	2	1	4	1	1	3	2	2	2	5	3	8	0	2	4	-1	-1	1	1	-2	3	0	-2	2	-1
1H9D	B	103	LEU	0	1.449153781	15.216115	-13.76696122	-0.904761907	0.008050854	0.084533972	-0.076483118	-5.026455037	0.053340255	0.560072686	-0.506732431	-33.30235286	0	6	2	4	3	6	2	0	2	1	4	1	1	3	2	2	2	5	3	8	0	2	4	-2	-2	-2	0	-2	-2	-2	-3	-2	1
1H9D	B	104	ASN	1	3.062047243	75.09923553	-72.03718829	-0.959226652	0.019380046	0.475311617	-0.455931571	-6.071054761	0.052454956	1.286501092	-1.234046136	-16.43220636	3	46	5	4	3	6	2	0	2	1	4	1	1	3	2	2	2	5	3	8	0	2	4	-1	-1	4	0	-2	1	-1	2	-1	-2
1FFW	B	171	GLU	0	16.675457	23.53279495	-6.857337952	-0.291394965	0.091122716	0.128594508	-0.037471792	-1.592322211	0.18972867	0.267749537	-0.078020867	-3.315410129	0	1	0	5	0	0	2	1	1	4	1	1	4	1	4	0	1	0	1	0	0	1	2	-1	0	-1	1	-4	2	6	-3	0	-4
1FFW	B	178	GLU	0	23.69177055	50.80147552	-27.10970497	-0.53364011	0.129463227	0.277603691	-0.148140464	-2.916066173	0.269558316	0.578004931	-0.308446615	-6.071607405	2	6	0	5	0	0	2	1	1	4	1	1	4	1	4	0	1	0	1	0	0	1	2	-1	0	-1	1	-4	2	6	-3	0	-4
1FFW	B	181	HIS	0	66.71601868	138.0907898	-71.37477112	-0.51686844	0.343897003	0.711808195	-0.367911191	-2.66427031	1	2.069829593	-1.069829593	-7.747291436	1	13	1	5	0	0	2	1	1	4	1	1	4	1	4	0	1	0	1	0	0	1	2	-2	-1	6	1	-3	1	0	-1	3	-4
1FFW	B	202	ASP	0	103.1207581	103.5493469	0.428588867	0.004138982	0.682918928	0.685757264	0.002838337	0.027410476	1.592665039	1.599284448	0.006619409	0.063925167	0	0	0	5	0	0	2	1	1	4	1	1	4	1	4	0	1	0	1	0	0	1	2	0	-2	0	4	-2	-1	0	3	-2	-3
1FFW	B	207	ASP	0	44.14411926	99.04219055	-54.89807129	-0.554289753	0.292345161	0.655908547	-0.363563386	-3.670793063	0.681790909	1.529672951	-0.847882041	-8.560816724	1	18	2	5	0	0	2	1	1	4	1	1	4	1	4	0	1	0	1	0	0	1	2	-2	-2	1	7	-4	-1	1	-2	-1	-4
1FFW	B	213	CYS	0	39.36446762	58.1440239	-18.77955627	-0.32298343	0.281174769	0.415314456	-0.134139688	-2.3070245	1	1.477068722	-0.477068722	-8.204948512	0	7	0	5	0	0	2	1	1	4	1	1	4	1	4	0	1	0	1	0	0	1	2	-1	-4	-3	-4	10	-3	-4	-3	-4	-2
1FFW	B	214	PHE	1	28.21337318	199.7446747	-171.5313015	-0.858752814	0.129419143	0.916259976	-0.786840833	-3.939233093	0.840169368	5.948220232	-5.108050863	-25.57290136	0	17	8	5	0	0	2	1	1	4	1	1	4	1	4	0	1	0	1	0	0	1	2	-3	-3	-3	-4	-3	-4	-4	-4	-2	0
1FFW	B	216	ILE	0	1.932205081	3.003664255	-1.071459174	-0.356717357	0.010616511	0.01650365	-0.005887138	-1.959985478	0.101944473	0.158475398	-0.056530925	-18.82065384	1	5	0	5	0	0	2	1	1	4	1	1	4	1	4	0	1	0	1	0	0	1	2	-2	-3	-4	-4	-2	-3	-4	-4	-4	5
3NPS	A	25	GLN	0	3.642961025	3.642961025	0	0	0.019274926	0.019274926	0	0	0.061552714	0.061552714	0	0	0	0	0	0	4	3	6	4	5	0	7	4	4	0	1	0	3	1	6	2	1	3	1	-4	-2	-3	-3	-6	9	-1	-5	-3	-6
3NPS	A	36	ILE	0	34.6327858	51.39983368	-16.76704788	-0.326208213	0.190290032	0.282416669	-0.092126637	-1.792352818	1.522363663	2.259397772	-0.737034109	-14.3392314	0	4	0	0	4	3	6	4	5	0	7	4	4	0	1	0	3	1	6	2	1	3	1	-1	4	-3	-4	-3	-1	-3	-4	-3	3
3NPS	A	82	ARG	0	132.6417999	132.6417999	0	0	0.550380913	0.550380913	0	0	1.613983487	1.613983487	0	0	0	0	0	0	4	3	6	4	5	0	7	4	4	0	1	0	3	1	6	2	1	3	1	1	-2	-3	-2	-2	-1	1	-3	-3	1
3NPS	A	89	PHE	0	34.75682449	34.75682449	0	0	0.159434975	0.159434975	0	0	1.3255932	1.3255932	0	0	0	0	0	0	4	3	6	4	5	0	7	4	4	0	1	0	3	1	6	2	1	3	1	-3	7	0	0	-5	3	-1	-4	0	-5
3NPS	A	90	ASN	0	67.81864166	67.81864166	0	0	0.429231909	0.429231909	0	0	1.191074229	1.191074229	0	0	0	0	0	0	4	3	6	4	5	0	7	4	4	0	1	0	3	1	6	2	1	3	1	-4	-6	-6	-6	-4	-5	-6	-6	-6	7
3NPS	A	91	ASP	0	48.59427643	98.66044617	-50.06616974	-0.507459389	0.3218164	0.653380438	-0.331564038	-3.360658206	0.623381393	1.265644658	-0.642263265	-6.509835399	3	22	0	0	4	3	6	4	5	0	7	4	4	0	1	0	3	1	6	2	1	3	1	-3	-5	-4	-5	-3	-4	-5	-6	2	7
3NPS	A	92	PHE	0	31.72172928	185.6483917	-153.9266624	-0.829130061	0.14551252	0.851598127	-0.706085608	-3.803348906	1.20983747	7.080458276	-5.870620806	-31.62225512	2	28	8	0	4	3	6	4	5	0	7	4	4	0	1	0	3	1	6	2	1	3	1	0	0	-2	-3	-2	0	-2	-3	-3	2
3NPS	A	93	THR	0	46.90328598	58.45854568	-11.5552597	-0.197665877	0.321255383	0.400400998	-0.079145614	-1.35387587	0.913998923	1.139174936	-0.225176013	-3.851892145	0	12	0	0	4	3	6	4	5	0	7	4	4	0	1	0	3	1	6	2	1	3	1	-5	-4	-1	-4	-6	-3	-3	-5	11	-7
3NPS	A	138	HIS	0	30.34797287	60.70650101	-30.35852814	-0.500086937	0.15643285	0.312920108	-0.156487258	-2.577767716	1.141450561	2.283298128	-1.141847567	-18.8093128	3	15	2	0	4	3	6	4	5	0	7	4	4	0	1	0	3	1	6	2	1	3	1	1	-5	-5	-5	9	-4	-5	-5	-5	2
3NPS	A	140	GLN	0	112.6730347	112.6730347	0	0	0.596153623	0.596153623	0	0	1.903762078	1.903762078	0	0	0	2	0	0	4	3	6	4	5	0	7	4	4	0	1	0	3	1	6	2	1	3	1	-3	-5	-6	-6	-3	-5	-5	-6	-6	5
3NPS	A	141	TYR	0	34.91649628	143.3050232	-108.3885269	-0.756348413	0.152473783	0.625786127	-0.473312345	-3.302831499	1.404424754	5.764069806	-4.359645052	-30.42213703	0	27	4	0	4	3	6	4	5	0	7	4	4	0	1	0	3	1	6	2	1	3	1	-3	-4	-3	-4	-4	-3	-4	-4	-5	-4
3NPS	A	145	THR	0	74.44174194	92.79768372	-18.35594177	-0.197806034	0.509874945	0.635600573	-0.125725629	-1.354835849	1.450637638	1.808337758	-0.35770012	-3.854623365	0	0	0	0	4	3	6	4	5	0	7	4	4	0	1	0	3	1	6	2	1	3	1	-3	-5	-3	-4	-5	-5	-5	7	-5	-7
3NPS	A	164	GLU	0	78.61567688	78.61567688	0	0	0.429593863	0.429593863	0	0	0.93825348	0.93825348	0	0	0	0	0	0	4	3	6	4	5	0	7	4	4	0	1	0	3	1	6	2	1	3	1	-3	-5	-5	-5	-3	-4	-5	-6	-5	6
3NPS	A	170	GLN	0	42.63238907	86.48857117	-43.8561821	-0.507074883	0.225568196	0.457611488	-0.232043292	-2.682935888	0.720331407	1.461340439	-0.741009032	-8.567710416	1	8	0	0	4	3	6	4	5	0	7	4	4	0	1	0	3	1	6	2	1	3	1	-4	-5	-6	-7	12	-6	-7	-6	-7	-5
3NPS	A	212	ASP	0	72.86673737	72.86673737	0	0	0.482561175	0.482561175	0	0	0.934755522	0.934755522	0	0	0	0	0	0	4	3	6	4	5	0	7	4	4	0	1	0	3	1	6	2	1	3	1	-3	-5	-5	-7	-5	-5	-6	-6	-5	1
3NPS	A	217	ARG	0	176.5514526	176.5514526	0	0	0.732578642	0.732578642	0	0	2.148275501	2.148275501	0	0	0	0	0	0	4	3	6	4	5	0	7	4	4	0	1	0	3	1	6	2	1	3	1	-3	-5	-3	-4	-5	-5	-5	7	-5	-7
3NPS	A	219	LYS	0	68.16229248	68.16229248	0	0	0.32304404	0.32304404	0	0	0.707176341	0.707176341	0	0	0	0	0	0	4	3	6	4	5	0	7	4	4	0	1	0	3	1	6	2	1	3	1	-3	-5	-5	-6	-3	-5	-5	-6	-6	0
2FTL	I	12	GLY	1	15.51208687	21.297966	-5.785879135	-0.27166346	0.18249514	0.250564306	-0.068069166	-3.196040706	0.534870711	0.734373029	-0.199502318	-9.367200515	0	3	0	1	2	1	2	6	1	0	7	2	2	1	2	0	1	1	4	1	1	4	3	-4	-2	0	-2	-6	9	-1	-5	-3	-6
2FTL	I	15	LYS	1	0.241525635	206.1644287	-205.9229031	-0.998828481	0.001144671	0.977082601	-0.975937929	-4.733784268	0.002624711	2.240433204	-2.237808493	-10.854484	8	108	11	1	2	1	2	6	1	0	7	2	2	1	2	0	1	1	4	1	1	4	3	-1	-4	-1	-3	-2	-3	-3	-3	-4	-5
2FTL	I	18	ILE	1	7.245769024	67.86869812	-60.6229291	-0.893238426	0.039811918	0.372904935	-0.333093017	-4.907903441	0.431212728	4.039025588	-3.607812859	-53.15871616	0	11	1	1	2	1	2	6	1	0	7	2	2	1	2	0	1	1	4	1	1	4	3	-4	-5	-5	-5	-6	-4	-4	-4	-5	-6
2FTL	I	36	GLY	1	0	1.714334607	-1.714334607	-1	0	0.020168642	-0.020168642	-11.76470588	0	0.0591118	-0.0591118	-34.4808997	0	4	0	1	2	1	2	6	1	0	7	2	2	1	2	0	1	1	4	1	1	4	3	6	-4	-4	-4	-3	-3	-4	0	-4	-3
1Z7X	W	206	GLU	0	31.37188721	32.2290535	0.85716629	0.026596074	0.171431078	0.176115046	0.004683969	0.145333737	0.415949757	0.427314649	0.011364892	0.352628786	0	0	0	3	6	7	4	5	6	6	4	1	2	2	3	1	0	1	6	3	5	2	3	-5	0	-2	-3	-5	7	4	-5	-2	-7
1Z7X	W	261	TRP	0	15.49389458	64.94519806	-49.45130348	-0.761431252	0.059821987	0.25075366	-0.190931674	-2.939889005	0.691625702	2.899062464	-2.207436762	-33.98922211	1	10	2	3	6	7	4	5	6	6	4	1	2	2	3	1	0	1	6	3	5	2	3	-4	4	1	-4	-5	1	-2	-4	3	-4
1Z7X	W	263	TRP	1	21.97883224	63.31596756	-41.33713531	-0.652870625	0.084860356	0.244463195	-0.159602839	-2.520736004	0.981104215	2.826335902	-1.845231687	-29.14322813	0	25	8	3	6	7	4	5	6	6	4	1	2	2	3	1	0	1	6	3	5	2	3	-5	-1	-1	-3	-6	6	5	-6	-3	-7
1Z7X	W	287	GLU	0	39.33149719	68.50241852	-29.17092133	-0.425837831	0.214926214	0.374330156	-0.159403942	-2.326982684	0.521483664	0.908251523	-0.386767859	-5.646046769	3	16	1	3	6	7	4	5	6	6	4	1	2	2	3	1	0	1	6	3	5	2	3	-4	-3	7	-3	-4	-1	-2	-4	-1	-6
1Z7X	W	289	SER	0	1.500042796	4.714420319	-3.214377522	-0.681818189	0.012295433	0.038642789	-0.026347357	-5.588673678	0.037257427	0.117094775	-0.079837347	-16.93471132	0	1	0	3	6	7	4	5	6	6	4	1	2	2	3	1	0	1	6	3	5	2	3	-2	-3	2	-1	-1	-3	-2	-3	7	-4
1Z7X	W	318	TRP	0	14.07163239	40.96693039	-26.895298	-0.656512405	0.054330627	0.158173476	-0.103842849	-2.534796931	0.628137914	1.828706258	-1.200568344	-29.30579208	0	9	1	3	6	7	4	5	6	6	4	1	2	2	3	1	0	1	6	3	5	2	3	-2	3	3	-3	-1	2	-2	-3	1	-4
1Z7X	W	320	LYS	0	23.08058929	72.05667114	-48.97608185	-0.679688377	0.109386679	0.341500811	-0.232114132	-3.221271928	0.31358628	0.979003749	-0.665417469	-9.234640718	0	8	0	3	6	7	4	5	6	6	4	1	2	2	3	1	0	1	6	3	5	2	3	-5	1	-1	-2	-8	6	6	-6	-3	-7
1Z7X	W	344	GLU	0	32.7121048	35.71218872	3.000083923	0.084007282	0.178754671	0.195148572	0.016393901	0.459056188	0.433719271	0.473496418	0.039777147	1.113825524	0	0	0	3	6	7	4	5	6	6	4	1	2	2	3	1	0	1	6	3	5	2	3	-5	-2	7	-2	-6	-1	-3	-4	-1	-7
1Z7X	W	375	TRP	0	43.71614075	88.39837646	-44.68223572	-0.505464438	0.168788188	0.341306473	-0.172518285	-1.951600148	1.951427149	3.945979421	-1.994552272	-22.5632229	0	11	4	3	6	7	4	5	6	6	4	1	2	2	3	1	0	1	6	3	5	2	3	-1	3	1	-3	-5	1	-2	-1	-1	-2
1Z7X	W	401	GLU	0	42.57310486	59.93074417	-17.35763931	-0.289628296	0.232639917	0.327490405	-0.094850488	-1.582668284	0.564463097	0.794602451	-0.230139354	-3.840088375	1	12	0	3	6	7	4	5	6	6	4	1	2	2	3	1	0	1	6	3	5	2	3	-5	-2	8	-2	-7	-2	-3	-5	-2	-6
1Z7X	W	434	TYR	1	3.081787109	92.9466095	-89.86482239	-0.966843469	0.013457586	0.405880391	-0.392422805	-4.222023883	0.067484517	2.03533108	-1.967846562	-21.171795	1	40	16	3	6	7	4	5	6	6	4	1	2	2	3	1	0	1	6	3	5	2	3	-5	0	-1	-3	-7	7	5	-5	-1	-7
1Z7X	W	435	ASP	1	42.26012421	119.6058884	-77.34576416	-0.646671876	0.279868372	0.792091976	-0.512223604	-4.282595203	0.737187671	2.086410959	-1.349223288	-11.28057579	0	18	2	3	6	7	4	5	6	6	4	1	2	2	3	1	0	1	6	3	5	2	3	-2	0	-2	3	-2	-1	1	-4	-4	-1
1Z7X	W	437	TYR	1	18.91915321	195.0812683	-176.1621151	-0.903019119	0.08261639	0.851883268	-0.769266878	-3.943314931	0.414288813	4.271860702	-3.857571888	-19.77417884	2	52	12	3	6	7	4	5	6	6	4	1	2	2	3	1	0	1	6	3	5	2	3	-2	5	-2	-2	-1	-1	3	0	-2	-4
1Z7X	W	457	ARG	0	107.6770096	141.16362	-33.48661041	-0.237218417	0.446792571	0.585741162	-0.138948591	-0.984308782	1.074857667	1.409129022	-0.334271355	-2.367970978	0	18	1	3	6	7	4	5	6	6	4	1	2	2	3	1	0	1	6	3	5	2	3	-1	1	2	-3	-1	1	-2	-3	-1	-2
1Z7X	W	459	ILE	0	9.177973747	28.98307419	-19.80510044	-0.683333325	0.050428427	0.15924766	-0.108819233	-3.754578706	0.729575294	2.303921917	-1.574346623	-54.31951809	0	1	0	3	6	7	4	5	6	6	4	1	2	2	3	1	0	1	6	3	5	2	3	-2	0	-2	-4	-3	4	0	-4	-2	-5
1PPF	I	13	LYS	0	75.30558777	79.89866638	4.593078613	0.057486299	0.35689852	0.378666665	0.021768145	0.272446914	0.731576954	0.776197686	0.044620732	0.558466545	0	0	0	2	2	2	1	5	0	1	3	2	1	4	0	0	3	1	2	1	0	1	2	-4	-6	-4	-5	-6	-6	-6	7	-6	-8
1PPF	I	14	PRO	0	109.9271622	136.4484558	-26.52129364	-0.194368588	0.768721414	0.954185006	-0.185463592	-1.359220893	2.203952744	2.735683726	-0.531730982	-3.896936605	0	5	1	2	2	2	1	5	0	1	3	2	1	4	0	0	3	1	2	1	0	1	2	-6	-7	-7	-6	-8	-6	-6	-7	-7	-8
1PPF	I	17	THR	1	29.00635147	101.5858994	-72.57954788	-0.714464786	0.19867364	0.695793831	-0.497120191	-4.893594427	0.587208248	2.056517797	-1.469309548	-14.46371551	0	17	5	2	2	2	1	5	0	1	3	2	1	4	0	0	3	1	2	1	0	1	2	-5	-8	-8	-9	12	-8	-9	-8	-3	-6
1PPF	I	18	LEU	0	0	160.0813904	-160.0813904	-1	0	0.889341058	-0.889341058	-5.555555556	0	5.062279248	-5.062279248	-31.62315892	5	61	13	2	2	2	1	5	0	1	3	2	1	4	0	0	3	1	2	1	0	1	2	-4	2	7	2	-6	0	-1	1	0	-6
1PPF	I	19	GLU	0	41.58692932	94.83743286	-53.25050354	-0.561492461	0.22725098	0.518237338	-0.290986358	-3.068264812	0.509029352	1.160822349	-0.651792997	-6.872739776	0	25	0	2	2	2	1	5	0	1	3	2	1	4	0	0	3	1	2	1	0	1	2	-3	-2	5	-2	-6	-3	-3	5	-2	-6
1PPF	I	20	TYR	1	24.13467026	139.1115417	-114.9768715	-0.826508498	0.105391573	0.607473981	-0.502082408	-3.609207417	0.475047615	2.73816072	-2.263113105	-16.26833458	1	19	4	2	2	2	1	5	0	1	3	2	1	4	0	0	3	1	2	1	0	1	2	-2	2	-4	-4	-4	2	-1	-4	-2	0
1PPF	I	21	ARG	0	114.5855865	161.5853729	-46.99978638	-0.29086659	0.475458865	0.670478726	-0.19501986	-1.20691531	0.776039784	1.094349487	-0.318309703	-1.969916568	0	3	1	2	2	2	1	5	0	1	3	2	1	4	0	0	3	1	2	1	0	1	2	4	-5	-5	-5	-4	-4	-5	-3	-5	2
1PPF	I	32	GLY	0	1.818165302	24.86777687	-23.04961157	-0.926886697	0.02139018	0.292562081	-0.271171901	-10.90454938	0.061135026	0.836168302	-0.775033276	-31.16616656	0	2	2	2	2	2	1	5	0	1	3	2	1	4	0	0	3	1	2	1	0	1	2	-3	-3	-2	-3	11	-3	-4	-3	-3	-3
1PPF	I	36	ASN	0	39.52336121	65.93645477	-26.41309357	-0.400584072	0.250147856	0.417319334	-0.167171478	-2.53534223	0.548941103	0.91579332	-0.366852218	-5.563723723	0	7	4	2	2	2	1	5	0	1	3	2	1	4	0	0	3	1	2	1	0	1	2	-2	3	-1	-3	-4	2	-1	-3	0	-1
2J0T	D	2	THR	1	1.340218544	133.8327942	-132.4925756	-0.989985873	0.009179579	0.916662974	-0.907483395	-6.78072516	0.023100719	2.306813129	-2.28371241	-17.06392237	3	49	3	2	1	2	1	4	1	2	2	4	0	1	0	1	1	3	4	3	0	3	3	-3	1	-1	-4	-5	-1	-2	-5	-1	-3
2J0T	D	4	VAL	0	48.80825424	124.8734894	-76.06523514	-0.609138381	0.305051589	0.780459309	-0.47540772	-3.807114881	1.367374904	3.49836064	-2.130985736	-17.06515728	1	18	2	2	1	2	1	4	1	2	2	4	0	1	0	1	1	3	4	3	0	3	3	3	-2	-2	-2	-4	-1	-1	-1	-3	-2
2J0T	D	66	MET	0	53.37691116	86.62802887	-33.25111771	-0.383837866	0.261651525	0.4246472	-0.162995675	-1.881558165	1.185059249	1.923291263	-0.738232013	-8.521860914	0	6	0	2	1	2	1	4	1	2	2	4	0	1	0	1	1	3	4	3	0	3	3	0	0	1	2	-3	-1	0	-1	-1	-2
2J0T	D	68	SER	1	10.52805996	83.51228333	-72.98422337	-0.873933995	0.086295573	0.684526913	-0.598231339	-7.163393398	0.265939447	2.109525451	-1.843586004	-22.07562685	2	29	5	2	1	2	1	4	1	2	2	4	0	1	0	1	1	3	4	3	0	3	3	2	-1	2	-1	-1	-2	-1	0	-3	-3
3BK3	C	18	ILE	0	27.26516342	61.56180191	-34.29663849	-0.557109075	0.14980859	0.338251659	-0.188443069	-3.061038871	0.974626007	2.200600534	-1.225974527	-19.91453285	0	1	0	3	0	2	0	1	1	2	0	0	3	2	2	1	0	1	1	1	0	0	3	-2	-3	-1	-3	-2	-3	-3	-4	0	4
3BK3	C	21	ILE	0	0.642875493	86.70412445	-86.06124896	-0.99258541	0.003532283	0.476396288	-0.472864005	-5.453765992	0.022980356	3.099343044	-3.076362688	-35.48115741	0	6	2	3	0	2	0	1	1	2	0	0	3	2	2	1	0	1	1	1	0	0	3	-2	-3	-1	-3	-2	-3	-3	-3	-3	5
3BK3	C	27	ILE	0	11.77313137	56.21384811	-44.44071674	-0.790565283	0.064687535	0.308867297	-0.244179762	-4.343765291	0.420844718	2.009431503	-1.588586785	-28.25970536	0	2	2	3	0	2	0	1	1	2	0	0	3	2	2	1	0	1	1	1	0	0	3	-2	-1	-4	-4	-3	-3	-4	-4	-3	5
1EAW	A	23	GLN	0	20.5613308	91.61766052	-71.05632973	-0.775574593	0.10879011	0.484749527	-0.375959417	-4.103569273	0.367200991	1.636182798	-1.268981806	-13.85084272	1	17	0	3	5	2	5	6	2	0	13	3	4	0	3	0	5	1	3	3	2	3	3	-1	1	1	-1	-3	3	0	-3	3	-1
1EAW	A	26	ILE	0	0	39.54013824	-39.54013824	-1	0	0.217253507	-0.217253507	-5.494505495	0	1.99679461	-1.99679461	-50.50044585	0	11	0	3	5	2	5	6	2	0	13	3	4	0	3	0	5	1	3	3	2	3	3	-2	4	-3	-4	-3	-1	-3	-4	-3	3
1EAW	A	45	ILE	0	52.24555588	56.15419769	-3.908641815	-0.069605514	0.287063494	0.308539548	-0.021476054	-0.382447881	2.638423866	2.83581202	-0.197388154	-3.51510951	0	0	0	3	5	2	5	6	2	0	13	3	4	0	3	0	5	1	3	3	2	3	3	-2	3	-2	0	-3	4	-1	-3	-1	1
1EAW	A	46	ASP	0	88.45267487	88.45267487	0	0	0.585779304	0.585779304	0	0	1.58062089	1.58062089	0	0	0	0	0	3	5	2	5	6	2	0	13	3	4	0	3	0	5	1	3	3	2	3	3	-2	-2	2	6	-4	0	1	0	-2	-1
1EAW	A	47	ASP	0	47.51748657	78.11391449	-30.59642792	-0.391689856	0.314685342	0.517310692	-0.20262535	-2.593972556	0.849122223	1.395870563	-0.54674834	-6.999371923	2	8	0	3	5	2	5	6	2	0	13	3	4	0	3	0	5	1	3	3	2	3	3	0	-1	1	4	-2	-1	1	-1	0	-2
1EAW	A	48	ARG	0	72.34319305	227.7359772	-155.3927841	-0.682337442	0.300179224	0.944962561	-0.644783337	-2.831275693	0.644779774	2.029763213	-1.384983439	-6.081531148	3	62	3	3	5	2	5	6	2	0	13	3	4	0	3	0	5	1	3	3	2	3	3	0	2	1	1	-2	1	0	0	0	-1
1EAW	A	50	PHE	0	18.01389122	35.10290146	-17.08901024	-0.486826146	0.082632529	0.161022484	-0.078389955	-2.23314746	0.41401116	0.806765888	-0.392754728	-11.18866851	0	0	0	3	5	2	5	6	2	0	13	3	4	0	3	0	5	1	3	3	2	3	3	0	-1	-1	-1	-1	-1	-1	-1	0	1
1EAW	A	51	ARG	0	151.403656	151.403656	0	0	0.628230938	0.628230938	0	0	1.349429173	1.349429173	0	0	0	0	0	3	5	2	5	6	2	0	13	3	4	0	3	0	5	1	3	3	2	3	3	-1	5	1	-1	-2	0	0	-1	-1	-2
1EAW	A	52	TYR	0	1.932205081	40.38928986	-38.45708478	-0.952160459	0.008437577	0.176372445	-0.167934868	-4.157905935	0.043573944	0.910835341	-0.867261396	-21.47255868	2	20	1	3	5	2	5	6	2	0	13	3	4	0	3	0	5	1	3	3	2	3	3	-1	-3	-2	-3	-3	-2	-3	-3	2	-2
1EAW	A	82	ARG	0	121.5335236	121.5335236	0	0	0.50428848	0.50428848	0	0	1.083202919	1.083202919	0	0	0	0	0	3	5	2	5	6	2	0	13	3	4	0	3	0	5	1	3	3	2	3	3	-3	7	0	0	-6	3	-1	-4	0	-5
1EAW	A	89	PHE	0	40.88882446	42.33647156	-1.447647095	-0.034193853	0.187563415	0.194203998	-0.006640583	-0.156852538	0.939743081	0.973014185	-0.033271104	-0.785873338	0	0	0	3	5	2	5	6	2	0	13	3	4	0	3	0	5	1	3	3	2	3	3	-5	-5	-5	-6	-5	-5	-5	-6	1	-4
1EAW	A	90	ASN	0	63.62170029	63.62170029	0	0	0.402668989	0.402668989	0	0	1.174233358	1.174233358	0	0	0	0	0	3	5	2	5	6	2	0	13	3	4	0	3	0	5	1	3	3	2	3	3	-3	-1	6	3	-4	-2	1	-2	3	-5
1EAW	A	91	ASP	0	94.810112	110.5343628	-15.72425079	-0.142256674	0.627881536	0.732015648	-0.104134111	-0.942097178	1.69422625	1.975213561	-0.280987311	-2.542081071	0	1	0	3	5	2	5	6	2	0	13	3	4	0	3	0	5	1	3	3	2	3	3	-1	-1	-1	4	-4	2	1	-3	1	-3
1EAW	A	92	PHE	0	121.5665665	171.1218567	-49.55529022	-0.289590653	0.5576448	0.784962645	-0.227317845	-1.328397491	2.79395021	3.932873662	-1.138923452	-6.655628183	1	29	5	3	5	2	5	6	2	0	13	3	4	0	3	0	5	1	3	3	2	3	3	-2	-3	-1	1	-4	-2	-1	-4	0	-2
1EAW	A	93	THR	0	76.92292786	77.6467514	-0.723823547	-0.009322007	0.526869369	0.531827064	-0.004957696	-0.063849362	1.410183462	1.423452899	-0.013269438	-0.170894949	0	0	0	3	5	2	5	6	2	0	13	3	4	0	3	0	5	1	3	3	2	3	3	1	-3	-1	-3	-3	-3	-2	-3	-4	0
1EAW	A	138	HIS	0	4.93142128	56.38744354	-51.45602226	-0.912543982	0.025419697	0.290656925	-0.265237228	-4.703834959	0.183878792	2.102528741	-1.918649949	-34.02619145	0	6	3	3	5	2	5	6	2	0	13	3	4	0	3	0	5	1	3	3	2	3	3	5	-2	-2	-3	-3	-2	-3	-2	4	-3
1EAW	A	140	GLN	0	113.0630646	113.0630646	0	0	0.598217273	0.598217273	0	0	2.019172289	2.019172289	0	0	0	0	0	3	5	2	5	6	2	0	13	3	4	0	3	0	5	1	3	3	2	3	3	-1	4	-2	-3	-4	4	0	-4	-1	-3
1EAW	A	141	TYR	0	105.1743164	141.39151	-36.2171936	-0.256148291	0.459276491	0.617430175	-0.158153684	-1.118551488	2.371828886	3.188577583	-0.816748698	-5.776504526	0	7	0	3	5	2	5	6	2	0	13	3	4	0	3	0	5	1	3	3	2	3	3	-3	-3	3	0	-6	0	7	-4	-2	-6
1EAW	A	144	THR	0	102.1298141	102.9869766	-0.857162476	-0.008323018	0.699519275	0.705390251	-0.005870976	-0.057006974	1.872286701	1.888000564	-0.015713863	-0.152581069	0	0	0	3	5	2	5	6	2	0	13	3	4	0	3	0	5	1	3	3	2	3	3	0	0	0	-1	-3	0	1	-1	2	-1
1EAW	A	147	LEU	0	107.0896683	107.0896683	0	0	0.594942602	0.594942602	0	0	3.225208271	3.225208271	0	0	0	0	0	3	5	2	5	6	2	0	13	3	4	0	3	0	5	1	3	3	2	3	3	-2	0	5	-1	-4	0	-2	-3	-2	-2
1EAW	A	163	GLU	0	79.28295898	79.28295898	0	0	0.433240213	0.433240213	0	0	0.872765183	0.872765183	0	0	0	0	0	3	5	2	5	6	2	0	13	3	4	0	3	0	5	1	3	3	2	3	3	-3	-1	7	0	0	-1	2	-2	-1	-3
1EAW	A	168	GLN	0	188.7129669	188.7129669	0	0	0.998481306	0.998481306	0	0	3.370189856	3.370189856	0	0	0	0	0	3	5	2	5	6	2	0	13	3	4	0	3	0	5	1	3	3	2	3	3	-2	-3	1	3	-4	1	-1	4	0	-2
1EAW	A	169	GLN	0	80.75408936	80.75408936	0	0	0.427270314	0.427270314	0	0	1.442172296	1.442172296	0	0	0	0	0	3	5	2	5	6	2	0	13	3	4	0	3	0	5	1	3	3	2	3	3	2	1	-2	-2	-3	5	0	-2	-2	-2
1EAW	A	214	ASP	1	65.02266693	71.58583832	-6.563171387	-0.091682539	0.430613688	0.474078399	-0.043464711	-0.60716913	1.161934174	1.279215939	-0.117281765	-1.638337519	0	0	0	3	5	2	5	6	2	0	13	3	4	0	3	0	5	1	3	3	2	3	3	-3	-2	-1	6	-5	-1	4	-4	-2	-3
1EAW	A	218	GLN	0	84.69268036	84.69268036	0	0	0.44810942	0.44810942	0	0	1.512510862	1.512510862	0	0	0	0	0	3	5	2	5	6	2	0	13	3	4	0	3	0	5	1	3	3	2	3	3	-3	6	-3	-3	-5	4	-1	-4	-2	-3
1EAW	A	219	ARG	0	173.2838135	173.2838135	0	0	0.719019973	0.719019973	0	0	1.544442448	1.544442448	0	0	0	0	0	3	5	2	5	6	2	0	13	3	4	0	3	0	5	1	3	3	2	3	3	-2	6	-3	-4	-3	0	-2	-4	-2	-4
1EAW	A	221	LYS	0	62.09774017	62.09774017	0	0	0.294302086	0.294302086	0	0	0.691615382	0.691615382	0	0	0	0	0	3	5	2	5	6	2	0	13	3	4	0	3	0	5	1	3	3	2	3	3	-3	3	-2	-3	-5	-1	-2	-4	-1	-5
3BN9	A	23	GLN	0	69.2219162	69.2219162	0	0	0.366253525	0.366253525	0	0	1.350635784	1.350635784	0	0	0	0	0	3	3	5	6	4	6	0	12	2	4	2	1	2	5	4	10	4	1	5	3	-1	1	1	-1	-3	3	0	-3	3	0
3BN9	A	26	ILE	0	35.52206421	47.22836304	-11.70629883	-0.24786586	0.195176177	0.2594965	-0.064320323	-1.361900331	2.154890737	2.865035135	-0.710144398	-15.03639662	0	1	0	3	3	5	6	4	6	0	12	2	4	2	1	2	5	4	10	4	1	5	3	-1	4	-3	-4	-3	-1	-3	-4	-3	3
3BN9	A	45	ILE	0	45.76363754	62.46635437	-16.70271683	-0.267387412	0.251448558	0.343221727	-0.091773169	-1.469161604	2.776179843	3.789424162	-1.013244319	-16.22064117	0	2	1	3	3	5	6	4	6	0	12	2	4	2	1	2	5	4	10	4	1	5	3	-2	3	-2	0	-4	4	-1	-3	-2	1
3BN9	A	46	ASP	0	62.68371201	77.40603638	-14.72232437	-0.190196076	0.415123921	0.512622757	-0.097498837	-1.259576662	1.138616246	1.406039428	-0.267423182	-3.454810429	0	0	0	3	3	5	6	4	6	0	12	2	4	2	1	2	5	4	10	4	1	5	3	-2	-2	2	6	-4	0	1	0	-2	-1
3BN9	A	47	ASP	0	37.91112137	86.97592163	-49.06480026	-0.564119349	0.251067029	0.575999481	-0.324932452	-3.735889726	0.68863533	1.579871297	-0.891235967	-10.24692754	0	20	0	3	3	5	6	4	6	0	12	2	4	2	1	2	5	4	10	4	1	5	3	0	-1	1	4	-2	-1	1	-1	0	-2
3BN9	A	48	ARG	0	138.689209	215.6223602	-76.93315125	-0.356795794	0.575473896	0.89469859	-0.319224694	-1.480480473	1.540992272	2.395805653	-0.85481338	-3.964400443	3	16	2	3	3	5	6	4	6	0	12	2	4	2	1	2	5	4	10	4	1	5	3	0	2	1	1	-2	1	0	0	0	-2
3BN9	A	50	PHE	0	41.36598206	41.36598206	0	0	0.189752211	0.189752211	0	0	1.5694124	1.5694124	0	0	0	0	0	3	3	5	6	4	6	0	12	2	4	2	1	2	5	4	10	4	1	5	3	0	-1	-1	-1	-1	-1	-1	-1	0	1
3BN9	A	51	ARG	0	148.5807648	148.5807648	0	0	0.616517696	0.616517696	0	0	1.650898523	1.650898523	0	0	0	0	0	3	3	5	6	4	6	0	12	2	4	2	1	2	5	4	10	4	1	5	3	-1	5	0	-1	-2	0	-1	-1	-1	-2
3BN9	A	52	TYR	0	26.4266777	26.4266777	0	0	0.115400339	0.115400339	0	0	0.8534701	0.8534701	0	0	0	0	0	3	3	5	6	4	6	0	12	2	4	2	1	2	5	4	10	4	1	5	3	-1	-3	-2	-3	-3	-2	-3	-3	2	-2
3BN9	A	82	ARG	0	108.47229	108.47229	0	0	0.45009249	0.45009249	0	0	1.205248497	1.205248497	0	0	0	0	0	3	3	5	6	4	6	0	12	2	4	2	1	2	5	4	10	4	1	5	3	-3	7	0	0	-6	3	-1	-4	0	-5
3BN9	A	89	PHE	0	40.75698471	40.75698471	0	0	0.186958645	0.186958645	0	0	1.546307232	1.546307232	0	0	0	0	0	3	3	5	6	4	6	0	12	2	4	2	1	2	5	4	10	4	1	5	3	-5	-5	-5	-6	-5	-5	-5	-6	1	-4
3BN9	A	90	ASN	0	31.4955349	64.00128174	-32.50574684	-0.507892123	0.199338828	0.405071403	-0.205732575	-3.214507106	0.516909869	1.050399502	-0.533489633	-8.335608574	6	26	1	3	3	5	6	4	6	0	12	2	4	2	1	2	5	4	10	4	1	5	3	-3	-1	6	3	-4	-2	1	-2	3	-5
3BN9	A	93	THR	0	25.84290314	58.84786606	-33.00496292	-0.560852332	0.177006186	0.403067576	-0.22606139	-3.84145433	0.509126023	1.159350397	-0.650224374	-11.04924303	0	10	3	3	3	5	6	4	6	0	12	2	4	2	1	2	5	4	10	4	1	5	3	1	-3	-1	-3	-3	-3	-2	-3	-4	0
3BN9	A	138	HIS	0	51.13665009	57.82880783	-6.692157745	-0.115723599	0.26359098	0.298086638	-0.034495658	-0.596513395	1.849814505	2.091896269	-0.242081764	-4.186179402	0	0	0	3	3	5	6	4	6	0	12	2	4	2	1	2	5	4	10	4	1	5	3	5	-2	-2	-3	-3	-2	-3	-2	4	-3
3BN9	A	140	GLN	0	121.4466934	121.4466934	0	0	0.642575097	0.642575097	0	0	2.369628855	2.369628855	0	0	0	0	0	3	3	5	6	4	6	0	12	2	4	2	1	2	5	4	10	4	1	5	3	-1	4	-2	-3	-4	4	0	-4	-1	-3
3BN9	A	141	TYR	0	56.88955688	163.9989777	-107.1094208	-0.653110296	0.248426013	0.716152741	-0.467726728	-2.852010024	1.837292465	5.296474474	-3.459182009	-21.09270471	4	39	7	3	3	5	6	4	6	0	12	2	4	2	1	2	5	4	10	4	1	5	3	-3	-3	3	0	-6	0	7	-4	-2	-6
1DQJ	C	20	TYR	1	0.214291826	66.4783783	-66.26408647	-0.996776518	0.000935772	0.290298595	-0.289362823	-4.352735888	0.013218809	4.100786274	-4.087567465	-61.48717176	0	19	2	0	3	8	3	0	1	0	4	1	1	1	4	0	0	0	8	2	4	6	0	1	-3	0	7	-4	-2	0	-1	-3	-4
1DQJ	C	21	ARG	0	40.97659302	154.9414368	-113.9648438	-0.735534962	0.170027357	0.642910526	-0.472883169	-3.052012289	0.400414431	1.514054311	-1.11363988	-7.187489047	3	56	1	0	3	8	3	0	1	0	4	1	1	1	4	0	0	0	8	2	4	6	0	-2	-3	-3	-4	-2	-3	-4	-4	0	-2
1DQJ	C	62	TRP	0	89.64515686	110.1748352	-20.52967834	-0.186337273	0.346120297	0.425385464	-0.079265167	-0.71944893	2.820738007	3.466716507	-0.6459785	-5.863212764	0	1	1	0	3	8	3	0	1	0	4	1	1	1	4	0	0	0	8	2	4	6	0	-3	0	-1	-3	-5	-1	-1	-4	-3	-5
1DQJ	C	63	TRP	0	27.94207764	54.99295044	-27.0508728	-0.491897099	0.10788447	0.212327994	-0.104443524	-1.8992166	0.879214038	1.730385788	-0.85117175	-15.47783385	0	7	3	0	3	8	3	0	1	0	4	1	1	1	4	0	0	0	8	2	4	6	0	-2	-4	-2	3	-5	-3	-3	6	-4	-6
1DQJ	C	75	LEU	0	0	53.69323349	-53.69323349	-1	0	0.298295742	-0.298295742	-5.555555556	0	2.983711955	-2.983711955	-55.56960833	0	5	4	0	3	8	3	0	1	0	4	1	1	1	4	0	0	0	8	2	4	6	0	-1	-3	-1	-2	-3	-2	-2	-2	-3	-4
1DQJ	C	89	THR	0	34.21354294	54.74321747	-20.52967453	-0.375017682	0.234339335	0.374953544	-0.140614209	-2.568614262	0.631359189	1.010203282	-0.378844093	-6.920384129	0	4	1	0	3	8	3	0	1	0	4	1	1	1	4	0	0	0	8	2	4	6	0	-3	-4	-5	-6	-3	-4	-5	-6	-5	0
1DQJ	C	93	ASN	0	28.19600487	99.55134583	-71.35534096	-0.716769225	0.178455727	0.630071809	-0.451616082	-4.53651408	0.557145764	1.967108847	-1.409963083	-14.1631745	2	24	1	0	3	8	3	0	1	0	4	1	1	1	4	0	0	0	8	2	4	6	0	-3	-4	-5	-6	-3	-4	-5	-6	-5	0
1DQJ	C	96	LYS	1	0.437435329	38.73703003	-38.2995947	-0.988707567	0.002073153	0.18358782	-0.181514667	-4.685817852	0.005162113	0.457130282	-0.451968169	-11.66759992	10	45	2	0	3	8	3	0	1	0	4	1	1	1	4	0	0	0	8	2	4	6	0	-3	-4	-5	-5	-3	-4	-5	-5	-4	0
1DQJ	C	97	LYS	1	16.00383759	102.397995	-86.39415741	-0.843709463	0.075847571	0.485298554	-0.409450983	-3.998623049	0.188859052	1.208384439	-1.019525387	-9.956497554	2	31	10	0	3	8	3	0	1	0	4	1	1	1	4	0	0	0	8	2	4	6	0	-1	-3	-1	-2	-3	-2	-2	-2	-3	-4
1DQJ	C	100	SER	0	0	50.60507965	-50.60507965	-1	0	0.414795735	-0.414795735	-8.196721311	0	1.010273208	-1.010273208	-19.96386954	1	25	1	0	3	8	3	0	1	0	4	1	1	1	4	0	0	0	8	2	4	6	0	-2	-4	-5	-5	-3	-4	-4	-5	-5	1
1DQJ	C	101	ASP	0	0.214291826	72.99678802	-72.7824962	-0.997064366	0.001419151	0.483422437	-0.482003286	-6.603075274	0.00340904	1.161262198	-1.157853158	-15.86170007	5	55	7	0	3	8	3	0	1	0	4	1	1	1	4	0	0	0	8	2	4	6	0	-2	-3	-2	-3	-3	-3	-3	-4	-4	-3
1DQJ	A	31	ASN	1	16.27326012	69.27437592	-53.0011158	-0.765089762	0.102995317	0.438445417	-0.3354501	-4.842340267	0.321555411	1.368843752	-1.047288341	-15.11797583	4	38	2	0	3	8	3	0	1	0	4	1	1	1	4	0	0	0	8	2	4	6	0	-1	0	4	0	-2	-1	-1	-1	1	-2
1DQJ	A	32	ASN	1	0	28.91002655	-28.91002655	-1	0	0.182974852	-0.182974852	-6.329113924	0	0.571254648	-0.571254648	-19.75974137	6	28	2	0	3	8	3	0	1	0	4	1	1	1	4	0	0	0	8	2	4	6	0	-1	-2	1	-1	-3	-2	-2	-3	1	-2
1DQJ	A	50	TYR	1	15.57591629	66.25335693	-50.67744064	-0.764903742	0.068017102	0.289315969	-0.221298867	-3.340191013	0.960816214	4.086905602	-3.126089389	-47.18386409	3	42	3	0	3	8	3	0	1	0	4	1	1	1	4	0	0	0	8	2	4	6	0	1	0	0	0	-2	-1	-1	1	0	-2
1DQJ	A	91	SER	0	5.714913845	23.98418617	-18.26927233	-0.761721586	0.046843556	0.19659169	-0.149748134	-6.243619556	0.114091794	0.478817164	-0.364725369	-15.20691037	0	3	0	0	3	8	3	0	1	0	4	1	1	1	4	0	0	0	8	2	4	6	0	-1	-1	0	-1	-2	-1	-2	0	3	-2
1DQJ	A	96	TYR	0	5.418920517	21.2600174	-15.84109688	-0.745112132	0.023663408	0.092838504	-0.069175096	-3.253764767	0.334271615	1.311445762	-0.977174147	-45.96299849	0	13	0	0	3	8	3	0	1	0	4	1	1	1	4	0	0	0	8	2	4	6	0	-2	0	-3	-4	-3	-2	-3	-3	0	0
1DQJ	B	32	ASP	1	12.42892647	60.10011673	-47.67119026	-0.793196301	0.082310771	0.398014018	-0.315703247	-5.252955634	0.19772435	0.956096775	-0.758372425	-12.61848507	1	14	0	0	3	8	3	0	1	0	4	1	1	1	4	0	0	0	8	2	4	6	0	6	-4	-4	-4	-1	-3	-3	-2	-4	-2
1DQJ	B	33	TYR	1	0	82.4556427	-82.4556427	-1	0	0.360068309	-0.360068309	-4.366812227	0	5.086360053	-5.086360053	-61.6860155	1	29	2	0	3	8	3	0	1	0	4	1	1	1	4	0	0	0	8	2	4	6	0	-3	2	-2	-3	-5	2	-1	-4	4	-4
1DQJ	B	50	TYR	1	0	24.53820419	-24.53820419	-1	0	0.10715373	-0.10715373	-4.366812227	0	1.513664044	-1.513664044	-61.6860155	3	42	3	0	3	8	3	0	1	0	4	1	1	1	4	0	0	0	8	2	4	6	0	-2	-4	-1	-3	-4	-3	-3	-3	-4	-5
1DQJ	B	53	TYR	0	42.08429718	155.2574158	-113.1731186	-0.72893857	0.183774223	0.677979982	-0.494205758	-3.183137859	2.596012608	9.577211355	-6.981198747	-44.96531591	0	31	11	0	3	8	3	0	1	0	4	1	1	1	4	0	0	0	8	2	4	6	0	-5	-5	2	-5	-2	-4	-5	-6	-1	-4
1DQJ	B	98	TRP	1	42.8812294	97.17887878	-54.29764938	-0.558739204	0.165564592	0.375208026	-0.209643434	-2.157294224	1.349283305	3.057791033	-1.708507728	-17.5810603	0	21	9	0	3	8	3	0	1	0	4	1	1	1	4	0	0	0	8	2	4	6	0	-2	-5	-5	-5	-3	-5	-5	-6	-6	6
2G2U	B	31	GLU	0	44.35403824	75.51163483	-31.15759659	-0.412619812	0.242371794	0.412631884	-0.170260091	-2.254753073	0.77684729	1.322562978	-0.545715688	-7.22690866	2	15	0	2	6	2	5	0	2	6	5	3	0	1	3	2	2	1	8	4	3	5	3	-1	-1	-1	0	-3	1	4	-2	-2	-3
2G2U	B	35	SER	0	53.61026382	112.7597809	-59.14951706	-0.524562185	0.439428392	0.924260499	-0.484832107	-4.299690042	1.567493869	3.296948244	-1.729454375	-15.33751096	0	7	1	2	6	2	5	0	2	6	5	3	0	1	3	2	2	1	8	4	3	5	3	1	-2	1	1	-3	-1	0	0	0	-1
2G2U	B	36	PHE	1	0	52.66908646	-52.66908646	-1	0	0.241601314	-0.241601314	-4.587155963	0	3.664980617	-3.664980617	-69.58504246	4	12	3	2	6	2	5	0	2	6	5	3	0	1	3	2	2	1	8	4	3	5	3	-1	0	0	3	-3	0	1	-1	0	0
2G2U	B	39	SER	0	7.928797722	24.59267044	-16.66387272	-0.677595089	0.064990145	0.201579266	-0.136589121	-5.554058108	0.231827656	0.71905746	-0.487229804	-19.81199255	4	24	0	2	6	2	5	0	2	6	5	3	0	1	3	2	2	1	8	4	3	5	3	0	-1	1	1	-2	0	0	1	-2	1
2G2U	B	41	HIS	0	0.214291826	2.629548073	-2.415256247	-0.918506215	0.001104597	0.013554372	-0.012449774	-4.734568117	0.005224006	0.064103121	-0.058879115	-22.3913437	0	1	1	2	6	2	5	0	2	6	5	3	0	1	3	2	2	1	8	4	3	5	3	-2	0	0	-2	2	1	0	-1	3	0
2G2U	B	48	GLY	0	6.792492867	51.24234009	-44.44984722	-0.867443742	0.079911681	0.60285106	-0.522939379	-10.20522049	0.327640477	2.471708851	-2.144068374	-41.84173421	0	10	2	2	6	2	5	0	2	6	5	3	0	1	3	2	2	1	8	4	3	5	3	0	-1	1	1	-2	-1	-1	2	-1	-2
2G2U	B	50	TYR	0	6.241696835	75.70269012	-69.46099329	-0.917549867	0.027256318	0.330579433	-0.303323115	-4.00676798	0.177890351	2.157550816	-1.979660465	-26.1504639	0	13	6	2	6	2	5	0	2	6	5	3	0	1	3	2	2	1	8	4	3	5	3	0	-1	-1	1	-2	0	0	1	1	0
2G2U	B	51	TYR	0	46.59515762	75.29376221	-28.69860458	-0.381155141	0.203472304	0.328793721	-0.125321417	-1.664432932	1.327976855	2.14589624	-0.817919385	-10.86304311	0	2	0	2	6	2	5	0	2	6	5	3	0	1	3	2	2	1	8	4	3	5	3	0	-2	0	-2	-2	-1	0	-1	-1	0
2G2U	B	53	TYR	1	2.306321144	37.68952179	-35.38320065	-0.938807365	0.010071271	0.164583065	-0.154511793	-4.099595481	0.065730888	1.074163393	-1.008432505	-26.75630936	1	15	3	2	6	2	5	0	2	6	5	3	0	1	3	2	2	1	8	4	3	5	3	0	-2	1	0	-2	-1	1	-1	1	-2
2G2U	B	71	SER	0	3.35054636	22.4095993	-19.05905294	-0.85048611	0.027463495	0.18368524	-0.156221745	-6.971197625	0.097965585	0.65522732	-0.557261735	-24.86709947	1	8	1	2	6	2	5	0	2	6	5	3	0	1	3	2	2	1	8	4	3	5	3	2	0	0	0	-3	2	1	-1	-2	-1
2G2U	B	73	GLU	0	12.09635735	58.04008865	-45.94373131	-0.791586167	0.066100313	0.317158954	-0.251058641	-4.32560747	0.211863965	1.016554239	-0.804690274	-13.8643874	2	16	0	2	6	2	5	0	2	6	5	3	0	1	3	2	2	1	8	4	3	5	3	1	-1	-1	0	-3	2	2	-1	-2	0
2G2U	B	74	LYS	0	6.444932461	24.35289001	-17.90795755	-0.735352459	0.030544704	0.11541654	-0.084871837	-3.485082744	0.122830428	0.464128357	-0.341297929	-14.01467869	0	20	1	2	6	2	5	0	2	6	5	3	0	1	3	2	2	1	8	4	3	5	3	-1	-2	0	-1	-3	1	1	3	0	-1
2G2U	B	112	TRP	0	18.81619072	84.61056519	-65.79437447	-0.777614171	0.072649385	0.326681719	-0.254032334	-3.002371315	0.477935721	2.149128486	-1.671192765	-19.75158494	0	8	3	2	6	2	5	0	2	6	5	3	0	1	3	2	2	1	8	4	3	5	3	-1	1	-1	-1	-2	1	-1	-3	-2	2
2G2U	B	113	SER	0	11.28292274	27.73966217	-16.45673943	-0.593256663	0.092482973	0.22737428	-0.134891307	-4.862759537	0.329897877	0.811071375	-0.481173498	-17.3460475	0	7	0	2	6	2	5	0	2	6	5	3	0	1	3	2	2	1	8	4	3	5	3	2	-1	0	-1	-2	0	0	0	-2	-1
2G2U	B	141	GLY	0	17.87289619	21.73014832	-3.857252121	-0.177506939	0.210269367	0.255648804	-0.045379437	-2.088316935	0.862111208	1.048168367	-0.186057159	-8.562167	1	10	0	2	6	2	5	0	2	6	5	3	0	1	3	2	2	1	8	4	3	5	3	0	0	3	0	-2	-1	0	3	-1	-1
2G2U	B	142	PHE	0	23.04721832	156.3657837	-133.3185654	-0.852607023	0.105721185	0.717274237	-0.611553052	-3.911041391	1.603741666	10.8807197	-9.276978032	-59.32869591	0	18	11	2	6	2	5	0	2	6	5	3	0	1	3	2	2	1	8	4	3	5	3	0	0	0	0	-1	0	0	-1	-1	-1
2G2U	B	143	TYR	0	37.53787231	64.0680542	-26.53018188	-0.414093767	0.16392084	0.279773162	-0.115852323	-1.808269723	1.069841335	1.825959981	-0.756118646	-11.80180443	0	2	1	2	6	2	5	0	2	6	5	3	0	1	3	2	2	1	8	4	3	5	3	-1	-1	0	2	-2	-1	-1	-1	-1	0
2G2U	B	144	ARG	0	128.4623108	141.7462158	-13.28390503	-0.093716118	0.533038634	0.588158572	-0.055119938	-0.388863558	1.479574472	1.632572863	-0.15299839	-1.079382539	0	1	0	2	6	2	5	0	2	6	5	3	0	1	3	2	2	1	8	4	3	5	3	0	-1	-2	-2	-3	-1	-1	5	-2	-3
2G2U	B	148	HIS	0	3.864410162	36.41011429	-32.54570413	-0.893864377	0.01991964	0.187681001	-0.167761361	-4.607548335	0.094206588	0.887605734	-0.793399147	-21.790625	0	9	0	2	6	2	5	0	2	6	5	3	0	1	3	2	2	1	8	4	3	5	3	-1	0	4	1	-3	1	0	-2	1	-1
2G2U	B	150	TRP	0	21.64079666	74.68928528	-53.04848862	-0.710255673	0.083555199	0.288375619	-0.204820419	-2.742299898	0.549681384	1.897125616	-1.347444232	-18.04066309	0	16	10	2	6	2	5	0	2	6	5	3	0	1	3	2	2	1	8	4	3	5	3	-2	-2	0	-1	-2	-2	-2	-3	2	0
2G2U	B	160	ARG	0	87.01048279	125.5287933	-38.51831055	-0.306848409	0.361039348	0.520866362	-0.159827015	-1.273229914	1.002149878	1.445787461	-0.443637582	-3.53414998	1	5	0	2	6	2	5	0	2	6	5	3	0	1	3	2	2	1	8	4	3	5	3	3	0	1	-2	-2	-1	0	0	-2	-3
2G2U	B	162	TRP	0	42.64944458	97.99386597	-55.34442139	-0.564774344	0.16466967	0.378354695	-0.213685025	-2.180595924	1.083306039	2.48906751	-1.405761471	-14.34540271	0	7	1	2	6	2	5	0	2	6	5	3	0	1	3	2	2	1	8	4	3	5	3	0	0	-2	-3	-3	-2	-3	-3	-2	-1
[truncated: 2,278 more columns]
