# Supplementary material for: Developing a machine learning model to identify protein–protein interaction hotspots to facilitate drug discovery
Source: PeerJ. 2020 Dec 7;8:e10381. doi: 10.7717/peerj.10381 (PMC7727375; doi:10.7717/peerj.10381)
Supplement: Supplemental Information 3 — This code works standing alone. [file peerj-08-10381-s003.zip › Rohit_Code/train_x.csv]

	SASA comp	SASA mon	SASA del	SASA rel	SASA comp/res	SASA mon/res	SASA del/res	SASA rel/res	SASA comp/ave	SASA mon/ave	SASA del/ave	SASA rel/ave	#Dist-2.5	#Dist-4.0	#Hydrophobic	#ALA_I	#ARG_I	#ASN_I	#ASP_I	#CYS_I	#GLN_I	#GLU_I	#GLY_I	#HIS_I	#ILE_I	#LEU_I	#LYS_I	#MET_I	#PHE_I	#PRO_I	#SER_I	#THR_I	#TRP_I	#TYR_I	#VAL_I	A_x	R_x	N_x	D_x	C_x	Q_x	E_x	G_x	H_x	I_x	L_x	K_x	M_x	F_x
94	-0.669657692	-1.081955633	0.549265744	-0.114627358	-0.752516703	-1.248835036	0.605267258	0.054613682	-0.777981823	-0.204079107	0.131508712	0.070887502	-0.588874794	-0.760095351	-0.312437791	-1.283131324	-0.319801075	-0.856198357	0.554756689	0.115767275	-0.775242205	-0.020620669	-0.685804767	-1.142895848	0.750444557	-0.069374759	0.072566505	0.283886329	-0.111042701	-0.37690606	-0.881156393	0.003626557	-1.056383688	-0.712434724	-1.709589236	-0.712994545	0.650165527	-1.083192238	-0.854954574	0.347762551	0.706026789	-0.706607992	-0.97784164	-0.662383946	1.783813939	1.591754988	-0.414749525	1.681048261	2.106652318
223	1.379116947	1.0365416	0.077293522	0.336200712	2.04742493	1.829856274	-0.157413179	0.208906738	0.212483288	-0.107312687	0.118912225	0.098002222	-0.588874794	-0.127569514	-0.635756501	-1.283131324	1.812206089	-0.856198357	-0.477810571	-0.810370922	-0.311879048	0.297090375	-0.050404359	-1.142895848	-0.060425406	1.887228605	-1.388127021	1.357492811	1.568730516	-0.996640925	-1.584053919	-0.499255998	-1.056383688	-0.712434724	-1.709589236	0.379475918	-0.365362105	0.32276087	-0.221542102	0.347762551	-0.069949814	-0.368346859	0.161604081	-0.294981651	0.411522494	0.09785747	-0.042102004	0.384417711	0.123920725
210	0.263520924	0.933400556	-0.892416708	-0.239328719	0.054809036	0.537958004	-0.626497042	-0.033558708	0.118544396	-0.008962403	0.012250935	0.059349064	-0.588874794	-0.254074681	2.274111885	1.917963913	-0.746202507	-0.338497025	1.587323949	-0.347301824	0.614847266	1.250223508	-0.368104563	-0.378515345	1.56131452	2.376379446	1.04636219	1.357492811	0.308900603	2.721768266	-1.232605156	-0.499255998	-0.451905539	-1.290159568	4.13351388	-0.166759313	-0.365362105	-0.731703961	-0.854954574	0.004130197	-0.457938115	-0.368346859	-0.5980264	0.43982294	0.411522494	1.218280609	0.330545518	0.816627894	2.106652318
217	-0.238461288	0.504499717	-0.882072493	-0.435140131	-0.119701659	0.902972228	-1.205705015	-0.505772492	-0.541783736	-0.105530454	0.05280196	0.066517445	4.693538453	2.276028666	0.657518337	1.117690104	-1.17260394	-0.856198357	-1.510377831	-0.810370922	0.151484109	0.297090375	-0.685804767	0.385865158	-0.871295369	-0.5585256	-0.414331337	1.357492811	-0.530986005	-0.996640925	-0.881156393	0.003626557	0.15257261	-0.712434724	-0.040131203	0.92571115	-0.026852894	2.431690531	0.411870369	0.004130197	0.318038487	-0.030085726	0.541419321	0.43982294	-0.274623228	-0.64909129	0.70319304	-0.480002655	-0.536989806
250	-0.010298063	-0.071657048	0.013739498	-0.041955692	-0.182081429	-0.353115217	0.147717047	0.10599752	1.333003009	0.136540088	-0.030128532	0.002807	-0.588874794	-0.696842767	-0.635756501	-0.482857515	2.238607522	0.69690564	1.587323949	1.041905471	2.468299894	2.20335664	-0.050404359	-1.142895848	0.750444557	2.865530287	2.507055716	0.283886329	2.828560428	1.482298536	0.876087421	3.523804441	0.15257261	-0.13470988	0.794597814	-0.166759313	-0.026852894	1.025737424	-0.221542102	-0.339502158	1.09401509	-0.030085726	-0.21821116	-0.294981651	0.068449633	0.844806229	0.330545518	0.816627894	2.106652318
32	0.996307939	1.286706805	-0.588937034	0.037966381	1.023909849	1.359182986	-0.615470328	0.058390119	0.422284448	-0.031593851	0.060853858	0.080838532	0.731728518	0.378451156	0.010880918	0.317416294	-0.319801075	-0.338497025	-0.477810571	-0.810370922	-0.775242205	0.297090375	-0.368104563	-0.378515345	-1.682165332	-0.5585256	-0.414331337	-0.789720153	0.308900603	-0.37690606	-0.52970763	-1.002138553	0.757050759	-0.13470988	-0.040131203	0.379475918	-0.703871315	0.674249147	1.04528284	-0.683134513	0.318038487	2.337742208	0.921234561	0.072420645	-0.96076895	-1.022565669	0.330545518	-0.912212839	-0.867445072
502	-1.023758876	-1.653587632	0.870804516	-0.820586016	-1.058283511	-1.749549281	0.873694221	-0.58699386	-1.063794046	-0.24888217	0.152074891	0.001085536	-0.588874794	-0.823347934	-0.312437791	0.317416294	0.959403224	-0.856198357	0.554756689	-0.810370922	-0.311879048	0.932512464	0.267295845	1.150245661	-1.682165332	-0.5585256	0.072566505	1.357492811	-0.111042701	-0.37690606	1.227536183	0.506509112	0.757050759	1.020739809	0.794597814	-0.166759313	0.311656316	0.32276087	-0.221542102	1.722291969	0.706026789	0.308175408	0.541419321	1.542029827	0.754595356	0.471331849	1.448488084	0.384417711	-0.206534541
468	2.719315338	1.427513719	0.93034873	0.807887963	1.869910957	0.710637575	0.930862134	0.706895104	1.066057037	-0.074283201	0.15857327	0.11164457	-0.588874794	-0.886600518	-0.635756501	1.117690104	-0.319801075	0.69690564	1.071040319	1.041905471	1.54157358	-0.973753801	2.491197271	0.385865158	1.56131452	-0.069374759	-0.901229179	1.357492811	1.148787212	1.482298536	1.930433709	0.506509112	-0.451905539	1.020739809	0.794597814	0.379475918	2.00420237	0.32276087	0.095164133	0.347762551	0.318038487	-0.030085726	0.541419321	0.072420645	0.068449633	0.09785747	1.448488084	0.816627894	0.123920725
183	-0.490309743	-0.213444174	-0.28974549	-0.430574145	-0.671153747	-0.688734417	0.053440981	-0.030161556	0.767736284	0.262486158	-0.204663829	-0.117720634	-0.588874794	-0.633590183	0.334199628	0.317416294	-0.746202507	1.732308304	2.103607579	1.504974569	1.078210423	0.932512464	-0.685804767	1.150245661	-0.871295369	-0.5585256	1.533260032	-0.789720153	-0.530986005	0.242828805	0.876087421	0.003626557	1.361528908	-0.13470988	1.62932683	1.471946381	-1.042380526	-0.380215684	-0.854954574	2.065924324	0.318038487	-0.706607992	2.060680281	-1.029786242	0.411522494	-0.27561691	-0.787397047	1.248838078	-0.867445072
232	-0.807507805	0.048727427	-0.905882376	-0.777998409	-0.798954082	0.345440275	-1.233773222	-0.840256583	0.307696333	0.854598895	-0.837814476	-0.423684819	0.731728518	1.896513164	-0.635756501	-1.283131324	1.812206089	-0.856198357	-0.477810571	-0.810370922	-0.311879048	0.297090375	-0.050404359	-1.142895848	-0.060425406	1.887228605	-1.388127021	1.357492811	1.568730516	-0.996640925	-1.584053919	-0.499255998	-1.056383688	-0.712434724	-1.709589236	-0.166759313	-0.026852894	2.783178808	0.411870369	-0.339502158	-0.069949814	-0.030085726	0.541419321	0.43982294	-0.617696089	-0.64909129	0.330545518	-0.480002655	-0.536989806
200	-0.767151247	0.352316314	-1.220984879	-0.776505233	-0.872745123	-0.266540685	-0.616252494	-0.236038514	-0.448755008	0.241116217	-0.286968975	-0.092478493	-0.588874794	-0.254074681	0.980837047	0.317416294	-1.17260394	0.179204307	2.103607579	0.115767275	0.151484109	-0.020620669	-0.050404359	0.385865158	2.372184483	0.419776082	1.533260032	2.431099293	0.728843908	1.482298536	0.876087421	-0.499255998	0.15257261	-0.13470988	0.794597814	-1.259229777	-1.042380526	-1.434680515	-1.488367045	-0.339502158	-0.845926417	-1.044869126	-0.5980264	-1.029786242	-0.617696089	-0.27561691	-1.160044569	-0.480002655	0.784831256
508	-0.723991333	-0.483844102	-0.202319232	-0.595561958	-0.749027668	-0.510793997	-0.221969861	-0.475230832	-0.79635821	-0.14408165	0.0697611	0.043188058	0.731728518	0.125440821	-0.635756501	0.317416294	0.959403224	-0.856198357	0.554756689	-0.810370922	-0.311879048	0.932512464	0.267295845	1.150245661	-1.682165332	-0.5585256	0.072566505	1.357492811	-0.111042701	-0.37690606	1.227536183	0.506509112	0.757050759	1.020739809	0.794597814	1.471946381	-0.026852894	-0.028727407	0.411870369	0.004130197	1.09401509	0.984697674	0.541419321	-0.294981651	0.754595356	0.844806229	0.330545518	1.681048261	0.784831256
219	1.538651015	1.235411696	0.000944655	0.328693137	1.582847705	1.305007377	-0.015087421	0.303269279	0.51619838	-0.071064741	0.10845399	0.095569223	-0.588874794	-0.317327265	-0.635756501	1.117690104	-1.17260394	-0.856198357	-1.510377831	-0.810370922	0.151484109	0.297090375	-0.685804767	0.385865158	-0.871295369	-0.5585256	-0.414331337	1.357492811	-0.530986005	-0.996640925	-0.881156393	0.003626557	0.15257261	-0.712434724	-0.040131203	0.379475918	-0.026852894	-0.028727407	1.361989076	0.004130197	0.706026789	1.661219941	-0.21821116	0.807225236	0.411522494	0.09785747	0.330545518	-0.047792472	-0.206534541
337	0.928873979	0.900247916	-0.20351685	0.148181956	1.382057942	1.535048945	-0.467755885	0.033466736	0.204325229	-0.083316178	0.094146799	0.088326039	-0.588874794	-0.633590183	0.010880918	0.317416294	-1.17260394	-0.338497025	-1.510377831	-0.810370922	-0.311879048	-0.656042757	-0.685804767	-0.378515345	-0.060425406	-0.5585256	0.072566505	0.283886329	0.308900603	-0.37690606	-0.52970763	0.003626557	-0.451905539	-1.290159568	-0.040131203	-0.712994545	-1.042380526	1.377225701	2.628814019	-0.683134513	-0.845926417	-0.030085726	0.161604081	0.072420645	-0.96076895	-1.396040049	-0.787397047	-1.344423022	-0.867445072
165	-1.029165152	-0.636961897	-0.321720325	-0.965071166	-1.063539289	-0.822773729	-0.174387352	-0.588296988	-1.070555016	-0.189145342	0.091579247	0.052630648	1.392030174	2.086270915	0.980837047	-0.482857515	-0.319801075	1.214606972	-0.477810571	-0.810370922	-0.775242205	-0.973753801	-0.368104563	-0.378515345	-0.871295369	-0.069374759	-0.414331337	-0.789720153	-0.950929309	-0.996640925	0.524638658	-0.499255998	0.757050759	1.598464654	-0.874860219	-0.712994545	-0.703871315	-1.434680515	-1.17166081	0.347762551	-0.845926417	-1.044869126	-0.97784164	-1.029786242	1.097668217	2.712178128	-1.160044569	1.248838078	0.45437599
517	-0.48319876	-0.132371443	-0.377475466	-0.451366317	-0.665975648	-0.628234613	-0.009649341	-0.042535781	-0.359150981	-0.047190233	0.009858355	0.022567366	-0.588874794	0.125440821	2.597430595	0.317416294	0.959403224	-0.856198357	0.554756689	-0.810370922	-0.311879048	0.932512464	0.267295845	1.150245661	-1.682165332	-0.5585256	0.072566505	1.357492811	-0.111042701	-0.37690606	1.227536183	0.506509112	0.757050759	1.020739809	0.794597814	-0.166759313	-0.365362105	0.32276087	0.095164133	0.347762551	-0.457938115	-0.368346859	-0.21821116	1.174627531	0.754595356	0.844806229	-0.414749525	2.545468627	0.123920725
310	-0.335210721	-0.970358684	0.745761694	0.428546581	-0.245542714	-0.912471785	0.715982276	0.341444945	0.604552671	-0.07475435	0.119689558	0.06193446	-0.588874794	-0.886600518	-0.635756501	1.117690104	-0.319801075	0.179204307	0.038473059	-0.347301824	-0.775242205	-0.020620669	-0.368104563	-1.142895848	0.750444557	-1.047676441	0.072566505	-0.789720153	-0.530986005	1.482298536	0.173189895	-0.499255998	-1.056383688	0.443014965	-0.040131203	0.379475918	1.327183948	-0.380215684	-0.538248338	-0.339502158	0.318038487	-0.030085726	-0.21821116	-0.662383946	-0.617696089	-0.64909129	2.193783127	-0.480002655	-0.867445072
38	-0.908165854	0.299000704	-1.296521079	-0.875678483	-0.912410773	0.765466662	-1.815971613	-1.011690737	-0.954792517	-0.060735468	-0.02735037	0.024202984	2.712633485	1.959765748	0.334199628	0.317416294	-0.319801075	-0.338497025	-0.477810571	-0.810370922	-0.775242205	0.297090375	-0.368104563	-0.378515345	-1.682165332	-0.5585256	-0.414331337	-0.789720153	0.308900603	-0.37690606	-0.52970763	-1.002138553	0.757050759	-0.13470988	-0.040131203	-0.166759313	-1.380889737	-0.380215684	2.945520255	-1.370399222	-1.233914718	0.308175408	-0.21821116	-1.397188537	-1.303841811	-1.769514429	-1.160044569	-1.776633205	-1.197900337
105	-0.726323381	0.081468236	-0.864784478	-0.714154478	-0.749716192	0.09665446	-0.906267436	-0.582165363	-0.587729986	0.034115429	-0.09118819	-0.020091131	1.392030174	0.315198572	0.010880918	-1.283131324	-0.319801075	-0.856198357	0.554756689	0.115767275	-0.775242205	-0.020620669	-0.685804767	-1.142895848	0.750444557	-0.069374759	0.072566505	0.283886329	-0.111042701	-0.37690606	-0.881156393	0.003626557	-1.056383688	-0.712434724	-1.709589236	0.379475918	-0.026852894	-0.380215684	0.728576605	0.004130197	-0.457938115	0.646436541	-0.5980264	-0.294981651	2.1268868	0.471331849	-0.414749525	1.248838078	0.123920725
265	1.716283859	-0.677194744	2.408118824	2.982031652	1.311645498	-0.889978402	2.193459486	2.244163379	2.416173599	-0.122781697	0.322355349	0.261542533	-0.588874794	-0.886600518	-0.635756501	0.317416294	0.106600358	-0.338497025	0.554756689	-0.810370922	-0.311879048	-0.656042757	-1.003504971	-0.378515345	-0.060425406	0.419776082	-0.901229179	-0.789720153	-0.111042701	-0.996640925	-0.52970763	-0.499255998	-0.451905539	0.443014965	-0.040131203	0.92571115	-0.026852894	0.32276087	0.728576605	1.378659615	0.318038487	0.308175408	0.541419321	-0.294981651	0.754595356	1.218280609	0.330545518	1.248838078	1.115286521
167	-1.029165152	-0.805533663	-0.124857857	-0.965071166	-1.063539289	-0.373395625	-0.680125318	-1.533150235	-1.070555016	-0.162533784	0.064886499	0.013720945	0.731728518	0.694714074	-0.312437791	-0.482857515	-0.319801075	1.214606972	-0.477810571	-0.810370922	-0.775242205	-0.973753801	-0.368104563	-0.378515345	-0.871295369	-0.069374759	-0.414331337	-0.789720153	-0.950929309	-0.996640925	0.524638658	-0.499255998	0.757050759	1.598464654	-0.874860219	-0.166759313	-0.026852894	-0.028727407	1.995401548	-0.683134513	0.318038487	1.999481074	-0.21821116	0.072420645	-0.617696089	-0.64909129	0.330545518	-0.480002655	-0.536989806
37	-0.887227814	1.106567048	-2.219157276	-0.890285238	-0.886259093	1.799132579	-2.954039153	-1.026601323	-0.934760666	0.017765154	-0.10438221	0.023444333	0.731728518	1.074229576	1.627474466	0.317416294	-0.319801075	-0.338497025	-0.477810571	-0.810370922	-0.775242205	0.297090375	-0.368104563	-0.378515345	-1.682165332	-0.5585256	-0.414331337	-0.789720153	0.308900603	-0.37690606	-0.52970763	-1.002138553	0.757050759	-0.13470988	-0.040131203	-0.712994545	-1.380889737	0.674249147	2.945520255	-1.026766867	-1.233914718	-0.030085726	-0.5980264	0.43982294	-1.303841811	-1.396040049	-1.160044569	-1.776633205	-1.197900337
89	-0.519746429	-0.727327965	0.281615746	-0.195286677	-0.643992951	-0.976236893	0.403213288	0.031653835	-0.012818257	-0.048815319	0.041023058	-0.001434431	1.392030174	0.631461491	-0.635756501	-0.482857515	0.533001791	0.179204307	0.554756689	-0.810370922	-0.311879048	-0.656042757	-0.050404359	0.385865158	-0.871295369	-0.5585256	-0.414331337	0.283886329	-0.530986005	-0.996640925	-1.232605156	0.506509112	0.757050759	2.753914342	-0.874860219	-0.712994545	-0.703871315	-0.731703961	-0.854954574	-0.339502158	-0.845926417	-0.706607992	-0.5980264	0.807225236	-0.274623228	-0.27561691	-0.787397047	-0.047792472	1.445741787
214	-0.986511725	-0.469848853	-0.475198308	-0.914008982	-1.019580739	-0.496012839	-0.499706798	-0.743458775	-1.044197805	-0.17812939	0.082777383	0.053880819	1.392030174	1.010976993	0.657518337	1.117690104	-1.17260394	-0.856198357	-1.510377831	-0.810370922	0.151484109	0.297090375	-0.685804767	0.385865158	-0.871295369	-0.5585256	-0.414331337	1.357492811	-0.530986005	-0.996640925	-0.881156393	0.003626557	0.15257261	-0.712434724	-0.040131203	0.379475918	0.988674738	-0.028727407	0.411870369	-0.339502158	0.706026789	1.999481074	0.921234561	0.072420645	-0.274623228	-0.27561691	0.330545518	-0.047792472	0.784831256
194	0.170694208	0.684545576	-0.692507742	-0.22141007	0.435088946	1.258955025	-1.070923918	-0.343813069	0.188324402	-0.000769337	0.009983591	0.053017572	2.052331829	1.327239911	0.980837047	-1.283131324	-0.746202507	-0.856198357	-0.994094201	-0.810370922	-0.775242205	-0.338331713	0.267295845	-0.378515345	-0.871295369	-0.069374759	-1.388127021	-0.789720153	-0.111042701	3.341503132	-0.52970763	-1.002138553	-1.056383688	-0.13470988	-1.709589236	0.379475918	0.988674738	0.32276087	1.361989076	0.004130197	0.318038487	0.984697674	0.161604081	0.807225236	0.068449633	0.471331849	0.330545518	-0.047792472	0.123920725
260	-1.029165152	1.092496504	4.202124031	2.580847093	-1.063539289	1.203382052	4.316382719	2.225148056	-1.070555016	0.178224337	0.594057791	0.258447918	-0.588874794	-0.886600518	-0.635756501	0.317416294	0.106600358	-0.338497025	0.554756689	-0.810370922	-0.311879048	-0.656042757	-1.003504971	-0.378515345	-0.060425406	0.419776082	-0.901229179	-0.789720153	-0.111042701	-0.996640925	-0.52970763	-0.499255998	-0.451905539	0.443014965	-0.040131203	-1.259229777	-0.365362105	-1.434680515	-1.488367045	0.004130197	-1.233914718	-0.706607992	-0.97784164	-1.764590833	0.754595356	1.965229368	-1.532692091	1.681048261	2.106652318
119	-0.335842676	-0.659865307	0.38254195	0.015248036	-0.167921033	-0.415866321	0.232003972	-0.129942148	-0.410408138	-0.15443064	0.113054822	0.070672872	-0.588874794	-0.823347934	-0.312437791	-0.482857515	-0.319801075	0.179204307	1.071040319	-0.810370922	1.078210423	-0.338331713	1.220396456	-0.378515345	-0.060425406	-0.5585256	0.559464348	1.357492811	-0.530986005	0.242828805	-0.178258868	0.506509112	0.15257261	-1.867884413	-0.874860219	0.379475918	0.988674738	0.32276087	-0.221542102	0.347762551	0.706026789	-0.030085726	1.301049801	0.807225236	0.754595356	0.844806229	0.330545518	0.816627894	0.784831256
330	-1.016978459	-1.10235053	0.233681399	-0.935273534	-1.050910695	-1.160511938	0.217896573	-0.769437298	-1.001271162	0.094545378	-0.187068586	-0.42636065	-0.588874794	-0.443832432	1.304155756	1.117690104	-0.319801075	-0.856198357	-0.994094201	-0.810370922	0.614847266	0.297090375	-0.368104563	-0.378515345	-0.060425406	0.908926923	0.072566505	2.431099293	-0.530986005	0.242828805	-1.584053919	0.003626557	-1.056383688	-1.290159568	-0.040131203	0.379475918	-0.703871315	-0.731703961	-0.538248338	0.691394906	-0.845926417	-0.706607992	-0.5980264	-0.662383946	2.1268868	1.591754988	-0.787397047	1.248838078	0.784831256
293	-0.95879327	-1.060486424	0.24165001	-0.804111024	-1.002658091	-1.229800667	0.342442336	-0.432898422	-0.927998929	-0.122435494	0.036822809	-0.065633119	-0.588874794	0.188693405	2.920749304	1.117690104	-0.319801075	-1.891601022	-1.510377831	-0.347301824	0.151484109	-0.656042757	-0.050404359	1.150245661	1.56131452	0.419776082	-0.414331337	-0.789720153	-0.530986005	-0.996640925	-0.881156393	0.003626557	-0.451905539	-1.867884413	1.62932683	-1.259229777	-1.380889737	-1.434680515	-1.488367045	-0.683134513	-1.621903019	-1.383130259	-0.97784164	-0.662383946	0.068449633	0.09785747	-1.532692091	-0.047792472	3.758928645
74	-1.029165152	-1.709098674	0.93034873	0.807887963	-1.063539289	-1.804853286	0.930862134	0.706895104	-1.070555016	-0.255935593	0.15857327	0.11164457	-0.588874794	-0.886600518	-0.635756501	-1.283131324	1.812206089	-0.338497025	1.071040319	1.968043667	1.54157358	2.521067685	-0.050404359	-1.142895848	0.750444557	2.376379446	2.507055716	0.283886329	2.828560428	0.862563671	1.227536183	1.512274221	0.15257261	-0.712434724	0.794597814	-1.805465008	-1.042380526	3.134667085	-0.538248338	-1.370399222	-1.233914718	-0.706607992	0.921234561	0.807225236	-1.646914672	-1.769514429	-1.160044569	-1.776633205	-1.197900337
269	-0.192775115	-0.244450042	0.037214956	-0.117883305	-0.454493982	-0.71187227	0.288572012	0.155932847	-0.160264224	-0.093973046	0.07374462	0.05694578	-0.588874794	-0.633590183	0.010880918	0.317416294	0.106600358	-0.338497025	0.554756689	-0.810370922	-0.311879048	-0.656042757	-1.003504971	-0.378515345	-0.060425406	0.419776082	-0.901229179	-0.789720153	-0.111042701	-0.996640925	-0.52970763	-0.499255998	-0.451905539	0.443014965	-0.040131203	0.379475918	0.988674738	0.32276087	-0.221542102	1.722291969	0.706026789	-0.030085726	-0.21821116	0.807225236	0.411522494	1.218280609	0.70319304	1.248838078	0.123920725
343	0.359596103	-0.217287877	0.545271716	0.416006713	0.671028027	0.104629428	0.455871395	0.306862442	-0.128617132	-0.153129639	0.135780505	0.09721505	0.071426862	-0.443832432	-0.635756501	-1.283131324	-0.746202507	-0.338497025	0.038473059	-0.810370922	-0.775242205	-0.656042757	-1.003504971	-1.142895848	1.56131452	-0.069374759	0.072566505	1.357492811	-0.950929309	-0.37690606	-0.881156393	-1.002138553	-1.056383688	-0.13470988	-1.709589236	0.92571115	-0.026852894	-0.028727407	1.04528284	0.691394906	1.09401509	1.322958808	0.161604081	0.43982294	0.411522494	0.844806229	-0.042102004	0.384417711	0.123920725
388	-0.228871228	2.210029398	-2.86446275	-0.662125749	-0.371176784	1.669803354	-2.311400615	-0.332505123	0.495230697	0.523144504	-0.489356234	-0.044492821	0.731728518	0.884471825	1.950793176	-1.283131324	0.106600358	-0.338497025	1.071040319	1.041905471	1.078210423	-0.973753801	0.902696252	1.914626164	1.56131452	-1.047676441	-0.901229179	-0.789720153	0.308900603	-0.37690606	0.524638658	-0.499255998	-0.451905539	-0.13470988	-0.874860219	0.92571115	0.311656316	-0.380215684	-0.538248338	0.347762551	0.318038487	-0.368346859	-0.21821116	-0.662383946	1.440741078	1.218280609	0.330545518	0.384417711	0.123920725
102	-0.674321812	0.327029051	-1.100740788	-0.706526273	-0.771297922	-0.086357515	-0.721130388	-0.312463789	-0.653408858	-0.012733978	-0.049796829	0.014995207	0.071426862	0.568208907	1.627474466	-1.283131324	-0.319801075	-0.856198357	0.554756689	0.115767275	-0.775242205	-0.020620669	-0.685804767	-1.142895848	0.750444557	-0.069374759	0.072566505	0.283886329	-0.111042701	-0.37690606	-0.881156393	0.003626557	-1.056383688	-0.712434724	-1.709589236	-0.166759313	0.988674738	-0.028727407	0.411870369	-0.339502158	-0.069949814	0.646436541	-0.21821116	0.807225236	0.411522494	0.09785747	0.70319304	-0.047792472	1.115286521
479	1.232454123	0.616745819	0.424222905	0.477519594	0.583334233	-0.069212518	0.566885731	0.510280121	2.580076889	0.125515682	0.087277824	0.082694492	-0.588874794	-0.823347934	-0.312437791	-1.283131324	-0.319801075	2.250009636	-0.477810571	-0.810370922	-0.775242205	-0.973753801	-0.050404359	-0.378515345	-0.871295369	-0.5585256	0.559464348	-0.789720153	-0.950929309	-0.996640925	1.227536183	-0.499255998	1.361528908	1.598464654	-1.709589236	-0.712994545	0.311656316	-0.028727407	-0.538248338	-0.683134513	-0.069949814	-0.030085726	-0.5980264	-0.662383946	-0.96076895	-1.022565669	2.939078171	-0.480002655	-0.867445072
66	-0.114751264	-0.94394545	0.93034873	0.807887963	0.462637641	-0.49612677	0.930862134	0.706895104	0.585584728	-0.115132425	0.15857327	0.11164457	-0.588874794	-0.823347934	-0.635756501	-1.283131324	1.812206089	-0.338497025	1.071040319	1.968043667	1.54157358	2.521067685	-0.050404359	-1.142895848	0.750444557	2.376379446	2.507055716	0.283886329	2.828560428	0.862563671	1.227536183	1.512274221	0.15257261	-0.712434724	0.794597814	-1.805465008	-1.042380526	-1.083192238	-0.538248338	-1.714031576	-0.457938115	3.014264474	-1.35765688	-1.029786242	-1.646914672	-1.769514429	-0.787397047	-1.776633205	-1.528355603
267	-0.168882827	1.652314191	-2.154527811	-0.585386143	-0.390307721	0.890922374	-1.453297001	-0.184227456	-0.51666625	-0.036041652	-0.01475687	0.06294548	0.731728518	1.13748216	0.334199628	0.317416294	0.106600358	-0.338497025	0.554756689	-0.810370922	-0.311879048	-0.656042757	-1.003504971	-0.378515345	-0.060425406	0.419776082	-0.901229179	-0.789720153	-0.111042701	-0.996640925	-0.52970763	-0.499255998	-0.451905539	0.443014965	-0.040131203	-0.712994545	2.34271158	-0.731703961	-0.221542102	-0.339502158	0.318038487	-0.368346859	-0.5980264	0.43982294	0.754595356	1.218280609	0.330545518	0.384417711	-0.206534541
454	0.97103067	-0.035396751	0.93034873	0.807887963	0.997859139	-0.037163886	0.930862134	0.706895104	0.058987825	-0.159903111	0.15857327	0.11164457	-0.588874794	-0.886600518	-0.635756501	1.117690104	0.533001791	-0.856198357	0.554756689	1.968043667	-0.311879048	-0.973753801	2.808897475	1.150245661	1.56131452	-1.047676441	0.072566505	-0.789720153	1.148787212	-0.37690606	-0.52970763	0.003626557	0.15257261	-0.13470988	0.794597814	-0.712994545	-0.026852894	2.783178808	0.411870369	1.03502726	-0.069949814	0.984697674	0.161604081	0.072420645	-0.274623228	-1.022565669	0.70319304	-0.912212839	-0.536989806
500	-1.029165152	-0.597228577	-0.368121923	-0.965071166	-1.063539289	-0.819081262	-0.178542919	-0.546708251	-1.070555016	0.147331165	-0.245923827	-0.231937092	2.052331829	-0.127569514	0.334199628	0.317416294	0.959403224	-0.856198357	0.554756689	-0.810370922	-0.311879048	0.932512464	0.267295845	1.150245661	-1.682165332	-0.5585256	0.072566505	1.357492811	-0.111042701	-0.37690606	1.227536183	0.506509112	0.757050759	1.020739809	0.794597814	0.379475918	0.311656316	0.32276087	1.361989076	0.004130197	0.318038487	0.646436541	0.541419321	0.43982294	0.754595356	0.471331849	0.330545518	1.681048261	0.45437599
53	-1.010885112	-1.561235681	0.775533767	-0.781661604	-1.022979216	-1.468636417	0.591621004	-2.175629775	-1.039902076	-0.230743495	0.135918343	-0.033056515	-0.588874794	-0.760095351	-0.635756501	-0.482857515	-1.17260394	0.179204307	-0.994094201	-0.347301824	-0.775242205	-0.338331713	-0.368104563	-1.142895848	-0.060425406	-0.069374759	0.072566505	-0.789720153	-0.530986005	1.482298536	1.227536183	0.003626557	-1.056383688	0.443014965	0.794597814	0.379475918	-0.026852894	-0.731703961	-0.854954574	0.347762551	-0.069949814	-0.706607992	3.200126001	-1.029786242	-0.96076895	-1.022565669	0.330545518	-0.047792472	-0.867445072
115	-0.32077395	0.64989266	-1.132302108	-0.519567649	-0.430353414	0.355987769	-0.88991905	-0.262845249	-0.631883569	-0.107512184	0.047106178	0.067018469	-0.588874794	0.378451156	1.304155756	-0.482857515	-0.319801075	0.179204307	1.071040319	-0.810370922	1.078210423	-0.338331713	1.220396456	-0.378515345	-0.060425406	-0.5585256	0.559464348	1.357492811	-0.530986005	0.242828805	-0.178258868	0.506509112	0.15257261	-1.867884413	-0.874860219	0.92571115	0.311656316	-0.380215684	-0.221542102	0.347762551	-0.069949814	-0.368346859	0.161604081	0.072420645	1.440741078	1.218280609	0.70319304	0.816627894	0.45437599
65	0.798263496	-0.179962972	0.93034873	0.807887963	1.090536407	0.042308682	0.930862134	0.706895104	2.446554583	0.043085173	0.15857327	0.11164457	-0.588874794	-0.696842767	0.010880918	-1.283131324	1.812206089	-0.338497025	1.071040319	1.968043667	1.54157358	2.521067685	-0.050404359	-1.142895848	0.750444557	2.376379446	2.507055716	0.283886329	2.828560428	0.862563671	1.227536183	1.512274221	0.15257261	-0.712434724	0.794597814	-0.166759313	2.681220791	-0.731703961	-0.854954574	-1.026766867	0.318038487	-0.706607992	-0.97784164	-0.662383946	-1.303841811	-0.64909129	1.075840562	-0.047792472	-0.536989806
340	1.349253487	0.585825957	0.574468317	0.57246095	0.797740971	0.035623386	0.655818538	0.556318615	0.135153032	-0.137731603	0.142829356	0.105165497	-0.588874794	-0.507085016	-0.635756501	-1.283131324	-0.746202507	-0.338497025	0.038473059	-0.810370922	-0.775242205	-0.656042757	-1.003504971	-1.142895848	1.56131452	-0.069374759	0.072566505	1.357492811	-0.950929309	-0.37690606	-0.881156393	-1.002138553	-1.056383688	-0.13470988	-1.709589236	-0.712994545	2.681220791	-0.380215684	-0.538248338	-0.683134513	0.318038487	-0.030085726	-0.5980264	0.807225236	-0.617696089	-0.64909129	0.70319304	-0.480002655	-0.536989806
170	-0.744298031	-0.42527366	-0.290563024	-0.635885575	-0.723502619	-0.234390396	-0.508405909	-0.701614802	-0.827565529	-0.144670013	0.067689952	0.044787558	-0.588874794	-0.5703376	-0.635756501	-0.482857515	-0.319801075	1.214606972	-0.477810571	-0.810370922	-0.775242205	-0.973753801	-0.368104563	-0.378515345	-0.871295369	-0.069374759	-0.414331337	-0.789720153	-0.950929309	-0.996640925	0.524638658	-0.499255998	0.757050759	1.598464654	-0.874860219	-0.166759313	-0.365362105	-0.380215684	-0.538248338	0.004130197	-0.457938115	-0.368346859	-0.21821116	-0.662383946	-0.274623228	-0.27561691	1.448488084	-0.480002655	-0.536989806
257	-0.902669288	-1.449441484	0.750726173	-0.242334147	-0.900134799	-1.46111617	0.701710735	-0.401887022	-0.94000681	-0.22870828	0.142395815	0.052803784	0.071426862	-0.380579848	-0.635756501	0.317416294	0.106600358	-0.338497025	0.554756689	-0.810370922	-0.311879048	-0.656042757	-1.003504971	-0.378515345	-0.060425406	0.419776082	-0.901229179	-0.789720153	-0.111042701	-0.996640925	-0.52970763	-0.499255998	-0.451905539	0.443014965	-0.040131203	-0.166759313	0.311656316	0.32276087	-0.221542102	1.03502726	-0.069949814	-0.706607992	0.161604081	0.072420645	1.440741078	1.218280609	-0.414749525	1.681048261	-0.206534541
437	1.202369505	0.158180422	0.93034873	0.807887963	1.723654742	0.585220015	0.930862134	0.706895104	0.975102908	-0.08201602	0.15857327	0.11164457	-0.588874794	-0.886600518	-0.635756501	1.117690104	0.533001791	-0.856198357	0.554756689	1.968043667	-0.311879048	-0.973753801	2.808897475	1.150245661	1.56131452	-1.047676441	0.072566505	-0.789720153	1.148787212	-0.37690606	-0.52970763	0.003626557	0.15257261	-0.13470988	0.794597814	-0.166759313	-0.365362105	1.025737424	2.312107783	-0.339502158	0.318038487	0.646436541	0.921234561	-0.294981651	0.411522494	-0.27561691	-0.042102004	-0.480002655	-0.206534541
327	1.728342074	0.598297979	0.93034873	0.807887963	1.778342989	0.632116255	0.930862134	0.706895104	0.4972874	-0.122639366	0.15857327	0.11164457	-0.588874794	-0.886600518	-0.635756501	1.117690104	-0.319801075	-0.856198357	-0.994094201	-0.810370922	0.614847266	0.297090375	-0.368104563	-0.378515345	-0.060425406	0.908926923	0.072566505	2.431099293	-0.530986005	0.242828805	-1.584053919	0.003626557	-1.056383688	-1.290159568	-0.040131203	0.379475918	-0.026852894	0.32276087	1.678695312	-0.339502158	0.706026789	1.661219941	0.161604081	0.43982294	-0.274623228	-0.27561691	0.330545518	-0.047792472	-0.206534541
408	-0.674157965	-0.844266798	0.267288907	-0.356081699	-0.805028963	-1.15948019	0.454027882	0.014171778	-0.257611628	-0.054718582	0.026068774	-0.033055101	-0.588874794	-0.317327265	-0.312437791	1.117690104	0.959403224	1.732308304	0.038473059	1.504974569	1.54157358	0.932512464	-0.050404359	-0.378515345	-0.060425406	-0.069374759	0.072566505	0.283886329	-0.950929309	-0.37690606	0.524638658	0.003626557	1.966007057	-0.712434724	0.794597814	-0.166759313	1.327183948	1.377225701	-0.538248338	0.691394906	1.09401509	-0.368346859	-0.21821116	0.807225236	-0.617696089	-0.64909129	2.193783127	-0.912212839	-0.867445072
460	0.537472144	-0.3981851	0.93034873	0.807887963	0.336778224	-0.604053678	0.930862134	0.706895104	-0.175458352	-0.179835465	0.15857327	0.11164457	-0.588874794	-0.886600518	-0.635756501	1.117690104	0.533001791	-0.856198357	0.554756689	1.968043667	-0.311879048	-0.973753801	2.808897475	1.150245661	1.56131452	-1.047676441	0.072566505	-0.789720153	1.148787212	-0.37690606	-0.52970763	0.003626557	0.15257261	-0.13470988	0.794597814	-0.712994545	1.327183948	-0.380215684	-0.538248338	-0.683134513	-0.069949814	-0.368346859	-0.5980264	0.072420645	-0.96076895	-0.64909129	2.939078171	-0.912212839	1.115286521
92	-0.270606198	-0.906102172	0.73385285	0.436386584	0.109115072	-0.532719593	0.630871212	0.237521659	-0.445158573	-0.188670527	0.144435716	0.095016983	-0.588874794	-0.886600518	-0.635756501	-0.482857515	0.533001791	0.179204307	0.554756689	-0.810370922	-0.311879048	-0.656042757	-0.050404359	0.385865158	-0.871295369	-0.5585256	-0.414331337	0.283886329	-0.530986005	-0.996640925	-1.232605156	0.506509112	0.757050759	2.753914342	-0.874860219	0.92571115	0.311656316	1.025737424	0.411870369	0.347762551	-0.069949814	-0.030085726	0.921234561	0.072420645	0.068449633	-0.27561691	-0.042102004	-0.047792472	-0.206534541
306	-0.925578262	0.349333639	-1.372316596	-0.890413824	-0.973922616	0.020130581	-1.036520448	-0.493920404	-0.673893646	0.54493353	-0.610912649	-0.241402575	-0.588874794	0.568208907	3.567386723	1.117690104	-0.319801075	0.179204307	0.038473059	-0.347301824	-0.775242205	-0.020620669	-0.368104563	-1.142895848	0.750444557	-1.047676441	0.072566505	-0.789720153	-0.530986005	1.482298536	0.173189895	-0.499255998	-1.056383688	0.443014965	-0.040131203	0.379475918	0.988674738	-0.731703961	-0.854954574	-0.339502158	-0.457938115	-0.706607992	-0.5980264	0.807225236	0.754595356	0.09785747	0.70319304	-0.047792472	2.437107583
159	-0.107902582	1.616353305	-2.052941833	-0.554075664	-0.342586381	0.862082572	-1.374785873	-0.164201623	-0.611675032	-0.087638654	0.028895365	0.074816079	2.052331829	3.414575173	-0.635756501	-0.482857515	-0.319801075	1.214606972	-0.477810571	-0.810370922	-0.775242205	-0.973753801	-0.368104563	-0.378515345	-0.871295369	-0.069374759	-0.414331337	-0.789720153	-0.950929309	-0.996640925	0.524638658	-0.499255998	0.757050759	1.598464654	-0.874860219	-0.166759313	-1.042380526	-1.083192238	-0.854954574	0.347762551	-1.233914718	-1.044869126	-0.97784164	-1.029786242	2.813032522	1.591754988	-1.160044569	1.248838078	0.45437599
174	0.694975562	-0.266391117	0.93034873	0.807887963	2.762014353	1.475633656	0.930862134	0.706895104	1.633261215	-0.026060129	0.15857327	0.11164457	1.392030174	1.390492495	-0.635756501	-0.482857515	-0.319801075	1.214606972	-0.477810571	-0.810370922	-0.775242205	-0.973753801	-0.368104563	-0.378515345	-0.871295369	-0.069374759	-0.414331337	-0.789720153	-0.950929309	-0.996640925	0.524638658	-0.499255998	0.757050759	1.598464654	-0.874860219	-0.712994545	0.311656316	-0.028727407	-0.538248338	-0.683134513	-0.069949814	-0.030085726	-0.5980264	-0.662383946	-0.96076895	-1.022565669	2.939078171	-0.480002655	-0.867445072
512	-0.578257508	-1.250364647	0.835254453	0.493175415	-0.063057502	-0.761765256	0.722485053	0.136188301	0.045199327	-0.14060307	0.138038487	0.069368192	0.071426862	-0.254074681	-0.635756501	0.317416294	0.959403224	-0.856198357	0.554756689	-0.810370922	-0.311879048	0.932512464	0.267295845	1.150245661	-1.682165332	-0.5585256	0.072566505	1.357492811	-0.111042701	-0.37690606	1.227536183	0.506509112	0.757050759	1.020739809	0.794597814	0.92571115	0.311656316	1.377225701	0.411870369	0.347762551	-0.069949814	0.308175408	2.060680281	0.072420645	0.411522494	0.09785747	-0.042102004	-0.047792472	0.123920725
316	2.370260555	2.41589885	-0.565009501	0.257533885	2.439903089	2.551785313	-0.591116832	0.243331837	1.278860799	0.033723972	0.068384114	0.090995559	-0.588874794	-0.5703376	-0.312437791	-0.482857515	-1.599005373	-0.856198357	-1.510377831	-0.810370922	0.614847266	0.932512464	0.267295845	1.914626164	-0.871295369	-0.5585256	0.072566505	2.431099293	-0.111042701	-0.996640925	0.173189895	1.512274221	-1.056383688	1.598464654	-0.040131203	0.92571115	-0.026852894	0.32276087	1.04528284	-0.339502158	0.318038487	1.661219941	0.161604081	0.43982294	-0.617696089	-0.64909129	0.330545518	-0.480002655	-0.536989806
285	0.660344789	0.339437132	0.189005625	0.258478255	0.687233862	0.370606721	0.172175628	0.2415846	2.857198984	0.227943586	0.008169914	0.04230477	-0.588874794	-0.254074681	0.010880918	1.917963913	-0.319801075	-0.338497025	-2.026661461	-0.810370922	0.151484109	-0.973753801	-0.685804767	1.150245661	-0.060425406	-0.5585256	-1.388127021	0.283886329	-0.111042701	0.862563671	-1.584053919	-1.002138553	-0.451905539	-1.867884413	-0.874860219	0.379475918	-0.703871315	-0.731703961	-0.538248338	0.691394906	-0.845926417	-0.706607992	-0.5980264	-0.662383946	2.1268868	1.591754988	-0.787397047	1.248838078	0.784831256
289	1.491930269	0.203425464	1.160469327	0.990558794	2.085317075	0.643132605	1.21471484	0.893365619	0.933850098	-0.101441104	0.17453965	0.119528961	-0.588874794	-0.886600518	-0.635756501	-0.482857515	-0.319801075	0.69690564	0.038473059	0.578836373	-0.775242205	0.297090375	-1.003504971	1.150245661	-0.871295369	2.865530287	2.507055716	-0.789720153	-0.111042701	0.242828805	-0.52970763	2.015156776	-0.451905539	-0.13470988	1.62932683	0.379475918	0.311656316	1.377225701	1.361989076	1.722291969	-0.069949814	-0.368346859	0.541419321	0.43982294	-0.274623228	-0.27561691	-0.042102004	-0.912212839	-0.206534541
156	0.002129903	1.038072317	-1.270086537	-0.408139942	-0.214186793	0.513764387	-0.858868242	-0.111618635	1.21920994	0.363795817	-0.267781681	-0.034928517	2.712633485	0.441703739	-0.635756501	-0.482857515	-0.319801075	1.214606972	-0.477810571	-0.810370922	-0.775242205	-0.973753801	-0.368104563	-0.378515345	-0.871295369	-0.069374759	-0.414331337	-0.789720153	-0.950929309	-0.996640925	0.524638658	-0.499255998	0.757050759	1.598464654	-0.874860219	-1.805465008	-1.380889737	1.025737424	-1.17166081	0.347762551	-1.233914718	-1.383130259	-1.35765688	0.072420645	-0.617696089	-0.64909129	-1.532692091	-0.912212839	1.115286521
503	-0.857800259	-0.627347889	-0.16548995	-0.730054338	-0.683311859	0.654875512	-1.470414497	-2.082044001	-0.646518903	0.016032562	-0.07806357	-0.094952309	-0.588874794	-0.254074681	0.010880918	0.317416294	0.959403224	-0.856198357	0.554756689	-0.810370922	-0.311879048	0.932512464	0.267295845	1.150245661	-1.682165332	-0.5585256	0.072566505	1.357492811	-0.111042701	-0.37690606	1.227536183	0.506509112	0.757050759	1.020739809	0.794597814	0.92571115	-0.026852894	0.674249147	0.728576605	0.347762551	-0.069949814	-0.030085726	1.680865041	0.072420645	0.068449633	0.09785747	0.70319304	0.384417711	0.45437599
303	-0.297539746	-0.428918293	0.150265698	-0.117215486	0.067478568	0.223250936	-0.260093259	-0.461926915	0.194623324	-0.031007353	0.040851022	0.024797335	0.071426862	-0.127569514	0.334199628	1.117690104	-0.319801075	0.179204307	0.038473059	-0.347301824	-0.775242205	-0.020620669	-0.368104563	-1.142895848	0.750444557	-1.047676441	0.072566505	-0.789720153	-0.530986005	1.482298536	0.173189895	-0.499255998	-1.056383688	0.443014965	-0.040131203	0.92571115	0.650165527	0.674249147	0.411870369	0.004130197	0.706026789	0.646436541	1.680865041	0.072420645	0.411522494	0.09785747	0.70319304	0.384417711	0.123920725
471	-0.000924638	-0.848698854	0.93034873	0.807887963	-0.173972148	-1.042032094	0.930862134	0.706895104	0.930693771	-0.085791636	0.15857327	0.11164457	-0.588874794	-0.886600518	-0.635756501	1.117690104	-0.319801075	0.69690564	1.071040319	1.041905471	1.54157358	-0.973753801	2.491197271	0.385865158	1.56131452	-0.069374759	-0.901229179	1.357492811	1.148787212	1.482298536	1.930433709	0.506509112	-0.451905539	1.020739809	0.794597814	-1.805465008	-1.380889737	-1.434680515	-1.488367045	-0.683134513	-1.621903019	-1.383130259	-1.35765688	0.807225236	-0.617696089	-0.64909129	-1.532692091	-0.912212839	2.437107583
104	0.06297368	0.14260026	-0.164874542	-0.090063624	-0.087345796	-0.108693143	-0.035933549	0.050918451	-0.428994809	-0.145415868	0.102427508	0.083008381	-0.588874794	-0.127569514	-0.635756501	-1.283131324	-0.319801075	-0.856198357	0.554756689	0.115767275	-0.775242205	-0.020620669	-0.685804767	-1.142895848	0.750444557	-0.069374759	0.072566505	0.283886329	-0.111042701	-0.37690606	-0.881156393	0.003626557	-1.056383688	-0.712434724	-1.709589236	0.379475918	0.650165527	-0.380215684	0.095164133	-0.339502158	2.257979994	-0.030085726	-0.21821116	-0.294981651	-0.274623228	-0.27561691	2.193783127	1.681048261	-0.536989806
36	0.722656312	1.675255289	-1.310106513	-0.197146906	0.379223309	1.051548059	-0.891418604	0.030401706	0.912406177	0.133297716	-0.062744043	0.049884436	-0.588874794	1.327239911	2.920749304	0.317416294	-0.319801075	-0.338497025	-0.477810571	-0.810370922	-0.775242205	0.297090375	-0.368104563	-0.378515345	-1.682165332	-0.5585256	-0.414331337	-0.789720153	0.308900603	-0.37690606	-0.52970763	-1.002138553	0.757050759	-0.13470988	-0.040131203	-0.166759313	-0.703871315	-0.731703961	0.411870369	0.347762551	-0.069949814	-0.706607992	0.541419321	1.174627531	-0.274623228	0.09785747	-0.414749525	-0.047792472	1.776197052
286	0.769427873	0.945711356	-0.412421047	0.040016118	1.30858468	1.78334426	-0.818098421	-0.120800448	0.391612114	-0.036651358	0.063311112	0.077755818	-0.588874794	-0.507085016	0.980837047	1.917963913	-0.319801075	-0.338497025	-2.026661461	-0.810370922	0.151484109	-0.973753801	-0.685804767	1.150245661	-0.060425406	-0.5585256	-1.388127021	0.283886329	-0.111042701	0.862563671	-1.584053919	-1.002138553	-0.451905539	-1.867884413	-0.874860219	0.379475918	-0.365362105	-0.380215684	0.095164133	0.004130197	-0.069949814	-0.030085726	0.161604081	-0.294981651	-0.274623228	-0.27561691	-0.042102004	-0.047792472	-0.536989806
137	-0.656277437	-1.23901735	0.745761671	0.211747104	-0.756436962	-1.408103732	0.780727716	0.305630066	-0.216936784	-0.146598266	0.121697457	0.037558387	-0.588874794	-0.760095351	-0.635756501	-0.482857515	-0.319801075	-0.338497025	0.038473059	-0.810370922	-0.775242205	-0.973753801	0.902696252	-0.378515345	-0.871295369	-0.069374759	-0.901229179	-0.789720153	-0.530986005	-0.996640925	-0.881156393	0.003626557	0.15257261	1.020739809	-0.874860219	0.379475918	-0.703871315	-0.028727407	0.095164133	0.004130197	-0.845926417	-0.706607992	3.200126001	-0.662383946	-0.617696089	-0.64909129	-0.414749525	-0.912212839	-0.536989806
86	0.119376781	0.431003099	-0.446561696	-0.168881104	-0.164724256	-0.088540979	-0.133288579	0.082164516	-0.12342125	-0.076623847	0.059484395	0.067916623	-0.588874794	-0.443832432	-0.635756501	-0.482857515	0.533001791	0.179204307	0.554756689	-0.810370922	-0.311879048	-0.656042757	-0.050404359	0.385865158	-0.871295369	-0.5585256	-0.414331337	0.283886329	-0.530986005	-0.996640925	-1.232605156	0.506509112	0.757050759	2.753914342	-0.874860219	0.379475918	-0.703871315	-0.028727407	-0.221542102	-0.339502158	-0.845926417	-0.706607992	3.579941242	-0.662383946	-0.96076895	-1.022565669	-0.787397047	-0.912212839	-0.536989806
82	-0.021772201	0.672742276	-0.866801817	-0.337604768	0.194697777	1.24384708	-1.285914865	-0.462424701	-0.147551443	-0.034204254	0.014877601	0.054667575	0.731728518	0.378451156	-0.312437791	-0.482857515	0.533001791	0.179204307	0.554756689	-0.810370922	-0.311879048	-0.656042757	-0.050404359	0.385865158	-0.871295369	-0.5585256	-0.414331337	0.283886329	-0.530986005	-0.996640925	-1.232605156	0.506509112	0.757050759	2.753914342	-0.874860219	-0.166759313	-0.703871315	-1.083192238	-1.17166081	0.347762551	-0.845926417	-1.044869126	-0.97784164	-1.029786242	1.097668217	2.712178128	-0.787397047	1.248838078	0.784831256
326	-0.659880061	1.847498907	-2.862272321	-0.811031925	-0.676611623	2.01407195	-2.993611725	-0.679448134	0.91418587	1.686231619	-1.620264069	-0.36071218	-0.588874794	-0.001064346	0.980837047	1.117690104	-0.319801075	-0.856198357	-0.994094201	-0.810370922	0.614847266	0.297090375	-0.368104563	-0.378515345	-0.060425406	0.908926923	0.072566505	2.431099293	-0.530986005	0.242828805	-1.584053919	0.003626557	-1.056383688	-1.290159568	-0.040131203	0.379475918	-0.365362105	-0.731703961	-0.854954574	0.691394906	-0.457938115	-0.706607992	-0.5980264	-0.662383946	1.440741078	2.338703748	-0.414749525	1.681048261	0.784831256
374	-0.608467188	-1.212309898	0.761292217	0.291256601	-0.62996868	-1.280167115	0.758796035	0.271736483	-0.825005966	-0.226474458	0.149962252	0.09527447	-0.588874794	-0.823347934	-0.635756501	2.718237722	-1.599005373	-1.891601022	-0.994094201	-0.347301824	-0.775242205	0.297090375	-1.003504971	-0.378515345	1.56131452	-0.5585256	0.559464348	-0.789720153	-0.530986005	-0.996640925	-1.232605156	-1.505021108	-1.056383688	-1.290159568	-0.040131203	0.379475918	0.311656316	-0.028727407	0.728576605	-0.339502158	1.09401509	2.337742208	-0.21821116	0.43982294	-0.617696089	-0.27561691	0.70319304	-0.047792472	-0.536989806
124	1.683252777	0.834296809	0.610681909	0.61707657	1.643130756	0.796090847	0.615833339	0.551276895	0.672371261	-0.089882811	0.140647628	0.104988323	-0.588874794	-0.886600518	-0.635756501	-0.482857515	-0.319801075	0.179204307	1.071040319	-0.810370922	1.078210423	-0.338331713	1.220396456	-0.378515345	-0.060425406	-0.5585256	0.559464348	1.357492811	-0.530986005	0.242828805	-0.178258868	0.506509112	0.15257261	-1.867884413	-0.874860219	0.379475918	0.650165527	0.674249147	1.04528284	0.347762551	1.09401509	0.308175408	0.921234561	0.807225236	0.068449633	0.471331849	0.70319304	0.384417711	0.123920725
485	-0.625411187	0.45257293	-1.199558689	-0.687974433	-0.70264928	0.175242478	-0.94928902	-0.385870721	-0.826131435	-0.122974105	0.046050148	0.062483574	0.731728518	1.074229576	2.597430595	-1.283131324	-0.319801075	2.250009636	-0.477810571	-0.810370922	-0.775242205	-0.973753801	-0.050404359	-0.378515345	-0.871295369	-0.5585256	0.559464348	-0.789720153	-0.950929309	-0.996640925	1.227536183	-0.499255998	1.361528908	1.598464654	-1.709589236	0.379475918	-0.703871315	-0.028727407	-0.221542102	0.004130197	-0.457938115	-0.368346859	0.161604081	-0.662383946	-0.617696089	-0.64909129	-0.414749525	-0.480002655	-0.536989806
52	-0.155048418	-0.811358326	0.736131658	0.479447018	0.28775555	-0.382623249	0.634350276	0.291926369	0.069512303	-0.136969923	0.136467624	0.088389316	-0.588874794	-0.696842767	-0.312437791	-0.482857515	-1.17260394	0.179204307	-0.994094201	-0.347301824	-0.775242205	-0.338331713	-0.368104563	-1.142895848	-0.060425406	-0.069374759	0.072566505	-0.789720153	-0.530986005	1.482298536	1.227536183	0.003626557	-1.056383688	0.443014965	0.794597814	1.471946381	0.650165527	0.674249147	1.678695312	-0.339502158	0.318038487	0.984697674	0.541419321	0.072420645	-0.617696089	0.09785747	0.70319304	-0.480002655	-0.206534541
292	-1.029165152	-1.709098674	0.93034873	0.807887963	-1.063539289	-1.804853286	0.930862134	0.706895104	-1.070555016	-0.255935593	0.15857327	0.11164457	0.071426862	0.378451156	0.334199628	1.117690104	0.533001791	1.214606972	0.038473059	-0.347301824	-0.311879048	-0.338331713	-0.368104563	-0.378515345	-1.682165332	-0.5585256	-0.414331337	0.283886329	0.728843908	2.102033401	-0.178258868	-1.002138553	-0.451905539	-1.867884413	-0.874860219	-1.259229777	-2.057908158	-1.786168792	-1.805073281	5.158615515	-2.00989132	-2.059652526	-1.35765688	-2.131993128	-0.96076895	-1.022565669	-2.277987135	-1.344423022	-1.197900337
0	-0.03103293	1.011546017	-1.271515177	-0.420793428	-0.282430459	0.377041064	-0.770857166	-0.078955793	-0.479119036	-0.092140329	0.044714921	0.072120499	0.071426862	2.33928125	-0.312437791	0.317416294	1.812206089	1.214606972	0.554756689	0.115767275	1.54157358	1.885645596	-0.368104563	1.914626164	0.750444557	-0.069374759	0.072566505	-0.789720153	-0.950929309	0.242828805	1.578984946	-1.002138553	2.570485205	-0.13470988	0.794597814	0.92571115	2.34271158	-0.731703961	-0.854954574	-0.683134513	1.09401509	-0.706607992	-0.21821116	-0.662383946	-0.617696089	-0.27561691	-0.042102004	2.545468627	-0.867445072
67	1.396693719	0.320784906	0.93034873	0.807887963	0.934346066	-0.091627586	0.930862134	0.706895104	2.439976345	0.042525898	0.15857327	0.11164457	0.731728518	1.010976993	-0.635756501	-1.283131324	1.812206089	-0.338497025	1.071040319	1.968043667	1.54157358	2.521067685	-0.050404359	-1.142895848	0.750444557	2.376379446	2.507055716	0.283886329	2.828560428	0.862563671	1.227536183	1.512274221	0.15257261	-0.712434724	0.794597814	-2.35170024	-2.057908158	-2.137657069	-1.805073281	-1.026766867	-2.397879622	-2.059652526	-1.73747212	-1.397188537	-0.274623228	-0.27561691	-2.277987135	-0.912212839	3.758928645
239	-0.76370826	-0.7002357	0.011577071	-0.574710414	-0.788456681	-0.733482678	-0.009403789	-0.464066271	-0.354119608	0.020710834	-0.057820807	-0.090928543	-0.588874794	-0.633590183	0.010880918	-0.482857515	2.238607522	0.69690564	1.587323949	1.041905471	2.468299894	2.20335664	-0.050404359	-1.142895848	0.750444557	2.865530287	2.507055716	0.283886329	2.828560428	1.482298536	0.876087421	3.523804441	0.15257261	-0.13470988	0.794597814	-1.259229777	-1.719398947	-1.786168792	-1.488367045	-0.683134513	-1.233914718	-1.383130259	-1.73747212	-0.662383946	3.156105384	0.844806229	-1.905339613	0.384417711	-0.206534541
41	-0.758490185	-0.648671942	-0.043541314	-0.586391706	-0.698902427	-0.340885353	-0.364813778	-0.828215862	0.223656604	0.259231029	-0.247796949	-0.250273129	0.071426862	-0.06431693	-0.312437791	-0.482857515	-1.17260394	0.179204307	-0.994094201	-0.347301824	-0.775242205	-0.338331713	-0.368104563	-1.142895848	-0.060425406	-0.069374759	0.072566505	-0.789720153	-0.530986005	1.482298536	1.227536183	0.003626557	-1.056383688	0.443014965	0.794597814	-0.712994545	0.311656316	-1.083192238	-0.854954574	3.096821388	-1.233914718	-0.706607992	-0.97784164	-0.294981651	1.097668217	0.471331849	-0.414749525	-0.047792472	2.767562849
192	-0.033172428	1.054723368	-1.324029522	-0.43044475	-0.243261036	0.527817908	-0.902742924	-0.1266321	-0.299513027	-0.03854448	0.006272046	0.059601617	-0.588874794	-0.127569514	0.334199628	-1.283131324	-0.746202507	-0.856198357	-0.994094201	-0.810370922	-0.775242205	-0.338331713	0.267295845	-0.378515345	-0.871295369	-0.069374759	-1.388127021	-0.789720153	-0.111042701	3.341503132	-0.52970763	-1.002138553	-1.056383688	-0.13470988	-1.709589236	-1.259229777	-1.042380526	-1.083192238	-1.17166081	-0.339502158	-0.845926417	-1.044869126	-0.97784164	0.807225236	-0.274623228	-0.27561691	-1.160044569	-0.480002655	1.445741787
459	3.342537976	1.949007122	0.93034873	0.807887963	2.357626607	1.128863268	0.930862134	0.706895104	0.928280346	-0.085996823	0.15857327	0.11164457	-0.588874794	-0.886600518	-0.635756501	1.117690104	0.533001791	-0.856198357	0.554756689	1.968043667	-0.311879048	-0.973753801	2.808897475	1.150245661	1.56131452	-1.047676441	0.072566505	-0.789720153	1.148787212	-0.37690606	-0.52970763	0.003626557	0.15257261	-0.13470988	0.794597814	-0.166759313	2.34271158	-0.731703961	-0.854954574	0.004130197	0.318038487	-0.368346859	-0.5980264	-0.294981651	-0.617696089	-0.64909129	0.330545518	-0.912212839	-0.867445072
296	-0.515117508	-0.289744369	-0.22488231	-0.42777112	-0.533762657	-0.305794507	-0.244934613	-0.333900601	-0.716981315	-0.156743456	0.089230661	0.065504529	1.392030174	0.568208907	-0.635756501	1.117690104	-0.319801075	0.179204307	0.038473059	-0.347301824	-0.775242205	-0.020620669	-0.368104563	-1.142895848	0.750444557	-1.047676441	0.072566505	-0.789720153	-0.530986005	1.482298536	0.173189895	-0.499255998	-1.056383688	0.443014965	-0.040131203	0.379475918	0.311656316	0.674249147	0.728576605	1.378659615	-0.069949814	1.322958808	-0.21821116	-0.294981651	1.440741078	0.09785747	0.330545518	-0.047792472	-0.206534541
513	-0.44771675	1.591859264	-2.356403638	-0.703749443	-0.560507766	1.121740387	-1.877318147	-0.361935921	1.005026083	0.941296539	-0.865309548	-0.181295568	-0.588874794	0.251945988	2.920749304	0.317416294	0.959403224	-0.856198357	0.554756689	-0.810370922	-0.311879048	0.932512464	0.267295845	1.150245661	-1.682165332	-0.5585256	0.072566505	1.357492811	-0.111042701	-0.37690606	1.227536183	0.506509112	0.757050759	1.020739809	0.794597814	0.92571115	0.311656316	0.32276087	0.411870369	0.691394906	0.318038487	0.308175408	0.541419321	0.072420645	0.411522494	0.844806229	0.70319304	0.384417711	0.784831256
373	-0.951914074	-0.123717193	-0.845610969	-0.892781687	-0.971327175	0.134494177	-1.16272246	-0.952236322	-1.002667202	-0.114378739	0.022373892	0.030509249	1.392030174	2.023018332	0.980837047	1.917963913	-0.319801075	1.214606972	-0.994094201	-0.810370922	-0.311879048	-0.656042757	-0.050404359	-0.378515345	-0.871295369	0.419776082	-0.414331337	1.357492811	-0.111042701	2.102033401	-0.52970763	2.518039331	-1.056383688	-0.712434724	1.62932683	0.379475918	-0.026852894	1.728713978	0.411870369	0.347762551	0.706026789	-0.030085726	1.680865041	0.072420645	0.068449633	0.09785747	-0.042102004	-0.047792472	-0.206534541
519	0.046819422	0.359599619	-0.434077954	-0.193433866	-0.280025227	-0.261105583	-0.050354574	0.110969788	0.331472249	0.017942577	0.00342199	0.040813007	-0.588874794	-0.443832432	-0.312437791	0.317416294	0.959403224	-0.856198357	0.554756689	-0.810370922	-0.311879048	0.932512464	0.267295845	1.150245661	-1.682165332	-0.5585256	0.072566505	1.357492811	-0.111042701	-0.37690606	1.227536183	0.506509112	0.757050759	1.020739809	0.794597814	0.92571115	0.311656316	-0.380215684	-0.538248338	0.004130197	-0.457938115	-0.706607992	-0.21821116	-0.294981651	0.411522494	0.844806229	-0.414749525	1.248838078	2.437107583
462	-0.132994205	-0.712084902	0.641748974	0.368431924	-0.134872346	-0.746066038	0.635510712	0.334707449	1.718329616	0.059311212	0.080195953	0.03740117	-0.588874794	-0.823347934	-0.635756501	1.117690104	-0.319801075	0.69690564	1.071040319	1.041905471	1.54157358	-0.973753801	2.491197271	0.385865158	1.56131452	-0.069374759	-0.901229179	1.357492811	1.148787212	1.482298536	1.930433709	0.506509112	-0.451905539	1.020739809	0.794597814	0.379475918	1.665693159	-0.731703961	-0.854954574	0.004130197	-0.069949814	-0.706607992	-0.5980264	-0.662383946	1.783813939	0.844806229	0.330545518	0.384417711	0.123920725
98	-0.547790772	-0.80152584	0.340860996	-0.178196056	-0.559167274	-0.830339661	0.320880496	-0.137526489	-0.184737958	-0.086247096	0.063908021	0.013135161	-0.588874794	-0.886600518	-0.635756501	-1.283131324	-0.319801075	-0.856198357	0.554756689	0.115767275	-0.775242205	-0.020620669	-0.685804767	-1.142895848	0.750444557	-0.069374759	0.072566505	0.283886329	-0.111042701	-0.37690606	-0.881156393	0.003626557	-1.056383688	-0.712434724	-1.709589236	-0.166759313	0.650165527	-0.380215684	-0.538248338	0.004130197	-0.069949814	-0.368346859	-0.21821116	-0.294981651	1.097668217	1.591754988	1.075840562	0.384417711	1.115286521
304	-0.985914939	-1.287454042	0.480205356	-0.812895222	-0.996678894	-1.136869875	0.243626728	-1.340883527	-0.995763691	-0.181852451	0.090642181	-0.040511968	-0.588874794	-0.507085016	-0.312437791	1.117690104	-0.319801075	0.179204307	0.038473059	-0.347301824	-0.775242205	-0.020620669	-0.368104563	-1.142895848	0.750444557	-1.047676441	0.072566505	-0.789720153	-0.530986005	1.482298536	0.173189895	-0.499255998	-1.056383688	0.443014965	-0.040131203	0.379475918	1.665693159	1.377225701	0.411870369	0.004130197	0.318038487	0.646436541	0.541419321	0.43982294	0.411522494	1.218280609	-0.042102004	0.384417711	0.45437599
116	-0.500247131	0.654809507	-1.313425413	-0.633129259	-0.535742098	0.61254234	-1.280357232	-0.468341426	-0.730686624	-0.101601149	0.032751354	0.061376257	0.071426862	1.453745078	0.010880918	-0.482857515	-0.319801075	0.179204307	1.071040319	-0.810370922	1.078210423	-0.338331713	1.220396456	-0.378515345	-0.060425406	-0.5585256	0.559464348	1.357492811	-0.530986005	0.242828805	-0.178258868	0.506509112	0.15257261	-1.867884413	-0.874860219	0.379475918	0.988674738	0.32276087	0.411870369	0.004130197	1.482003391	0.308175408	0.541419321	1.542029827	0.068449633	0.844806229	1.075840562	0.384417711	0.45437599
72	-0.813880102	-1.52895481	0.93034873	0.807887963	-0.848710449	-1.620633361	0.930862134	0.706895104	-0.882170428	-0.239919344	0.15857327	0.11164457	-0.588874794	-0.5703376	-0.635756501	-1.283131324	1.812206089	-0.338497025	1.071040319	1.968043667	1.54157358	2.521067685	-0.050404359	-1.142895848	0.750444557	2.376379446	2.507055716	0.283886329	2.828560428	0.862563671	1.227536183	1.512274221	0.15257261	-0.712434724	0.794597814	-0.712994545	-0.026852894	2.783178808	0.095164133	-0.683134513	1.09401509	-0.368346859	0.541419321	0.43982294	-0.96076895	-1.022565669	-0.042102004	-0.480002655	-0.867445072
290	0.525474367	-1.477927786	2.179575929	9.01194982	1.030776573	-1.485711231	2.592850158	9.739620459	3.417326636	-0.188131692	0.473281331	1.397355524	-0.588874794	-0.886600518	-0.635756501	-0.482857515	-0.319801075	0.69690564	0.038473059	0.578836373	-0.775242205	0.297090375	-1.003504971	1.150245661	-0.871295369	2.865530287	2.507055716	-0.789720153	-0.111042701	0.242828805	-0.52970763	2.015156776	-0.451905539	-0.13470988	1.62932683	-0.712994545	-2.057908158	-0.731703961	-1.805073281	4.81498316	0.706026789	-1.721391393	-0.21821116	0.43982294	-1.303841811	-1.396040049	-1.905339613	-1.776633205	-1.528355603
218	0.801897687	0.61842004	0.001527735	0.202045823	1.223464141	1.174315896	-0.214834325	0.088451011	0.107321873	-0.103810912	0.106431782	0.090487338	-0.588874794	-0.443832432	-0.635756501	1.117690104	-1.17260394	-0.856198357	-1.510377831	-0.810370922	0.151484109	0.297090375	-0.685804767	0.385865158	-0.871295369	-0.5585256	-0.414331337	1.357492811	-0.530986005	-0.996640925	-0.881156393	0.003626557	0.15257261	-0.712434724	-0.040131203	-0.166759313	-0.365362105	0.32276087	1.995401548	-0.339502158	0.706026789	0.984697674	0.161604081	0.807225236	-0.274623228	-0.64909129	-0.042102004	-0.480002655	-0.536989806
145	0.774975303	0.885194743	-0.336327231	0.066633928	0.348327806	0.275710254	-0.048093433	0.232797301	-0.029568824	-0.103844575	0.094791745	0.088425521	-0.588874794	0.125440821	0.334199628	-0.482857515	-0.319801075	-0.338497025	0.038473059	-0.810370922	-0.775242205	-0.973753801	0.902696252	-0.378515345	-0.871295369	-0.069374759	-0.901229179	-0.789720153	-0.530986005	-0.996640925	-0.881156393	0.003626557	0.15257261	1.020739809	-0.874860219	0.379475918	-1.042380526	-1.083192238	-1.17166081	0.347762551	-0.845926417	-1.044869126	-0.97784164	-1.029786242	1.097668217	1.591754988	-1.160044569	0.816627894	0.45437599
336	0.822936382	1.940818498	-1.522244359	-0.212259907	1.147254414	2.659975963	-1.960369638	-0.288336034	0.527252122	0.063992533	-0.02607269	0.06386685	-0.588874794	0.757966658	0.657518337	0.317416294	-1.17260394	-0.338497025	-1.510377831	-0.810370922	-0.311879048	-0.656042757	-0.685804767	-0.378515345	-0.060425406	-0.5585256	0.072566505	0.283886329	0.308900603	-0.37690606	-0.52970763	0.003626557	-0.451905539	-1.290159568	-0.040131203	-0.166759313	-0.026852894	2.431690531	0.728576605	-0.339502158	-0.069949814	0.308175408	-0.21821116	0.072420645	-0.617696089	-0.64909129	1.075840562	-0.047792472	-0.536989806
431	-0.34130402	-0.409499018	0.084820896	-0.179843657	-0.350735669	-0.424732388	0.065553543	-0.12964253	0.190817288	-0.013798148	0.023264741	0.013314986	-0.588874794	-0.823347934	-0.635756501	1.117690104	-1.599005373	-0.856198357	-2.026661461	-0.347301824	-0.775242205	-0.338331713	-1.321205174	-1.142895848	0.750444557	-0.069374759	-0.414331337	0.283886329	-0.950929309	-0.37690606	-1.232605156	-1.002138553	-1.056383688	-1.867884413	0.794597814	-0.166759313	-0.703871315	-0.028727407	-0.538248338	0.347762551	-0.845926417	-0.706607992	-0.5980264	0.43982294	2.1268868	1.218280609	-0.787397047	0.816627894	0.123920725
93	4.10726597	0.760960606	3.065072766	2.119951904	2.956080175	0.176077338	2.580692116	1.546076548	1.348671392	-0.137731567	0.246316078	0.145193044	-0.588874794	-0.886600518	-0.635756501	-1.283131324	-0.319801075	-0.856198357	0.554756689	0.115767275	-0.775242205	-0.020620669	-0.685804767	-1.142895848	0.750444557	-0.069374759	0.072566505	0.283886329	-0.111042701	-0.37690606	-0.881156393	0.003626557	-1.056383688	-0.712434724	-1.709589236	0.379475918	0.311656316	1.377225701	0.728576605	-0.339502158	0.706026789	1.322958808	1.301049801	0.807225236	-0.617696089	0.09785747	0.330545518	0.384417711	-0.206534541
224	-0.547790772	1.047862202	-1.818902186	-0.706037213	-0.559167274	1.155455611	-1.913968185	-0.589537132	-0.742726282	-0.065168046	-0.004819625	0.055672524	3.372935141	2.023018332	1.950793176	-1.283131324	1.812206089	-0.856198357	-0.477810571	-0.810370922	-0.311879048	0.297090375	-0.050404359	-1.142895848	-0.060425406	1.887228605	-1.388127021	1.357492811	1.568730516	-0.996640925	-1.584053919	-0.499255998	-1.056383688	-0.712434724	-1.709589236	-0.166759313	-0.703871315	-1.083192238	-1.17166081	0.347762551	-0.845926417	-1.044869126	-0.97784164	-1.029786242	1.097668217	2.712178128	-0.787397047	1.248838078	0.784831256
317	-0.996727491	-0.877415169	-0.009214676	-0.907208856	-1.030109091	-0.926466223	-0.025427611	-0.737731029	-1.048136654	-0.197534326	0.101905624	0.047294992	0.071426862	-0.317327265	-0.635756501	-0.482857515	-1.599005373	-0.856198357	-1.510377831	-0.810370922	0.614847266	0.932512464	0.267295845	1.914626164	-0.871295369	-0.5585256	0.072566505	2.431099293	-0.111042701	-0.996640925	0.173189895	1.512274221	-1.056383688	1.598464654	-0.040131203	2.018181613	-0.703871315	-0.731703961	0.095164133	-0.683134513	0.318038487	2.676003341	-0.5980264	-0.662383946	-0.96076895	-1.022565669	-0.414749525	-0.912212839	-0.867445072
50	-0.286734761	-0.714453131	0.494279304	0.142296209	-0.10448454	-0.488130299	0.374551609	0.004190187	0.332304837	-0.064978087	0.086666641	0.043368392	0.071426862	-0.317327265	-0.635756501	-0.482857515	-1.17260394	0.179204307	-0.994094201	-0.347301824	-0.775242205	-0.338331713	-0.368104563	-1.142895848	-0.060425406	-0.069374759	0.072566505	-0.789720153	-0.530986005	1.482298536	1.227536183	0.003626557	-1.056383688	0.443014965	0.794597814	0.379475918	0.650165527	0.32276087	1.361989076	0.347762551	0.318038487	1.322958808	-0.21821116	0.43982294	0.068449633	0.844806229	-0.042102004	1.248838078	0.45437599
9	-0.550809897	-0.266399331	-0.28702387	-0.473168655	-0.570547173	-0.281138519	-0.308182432	-0.372138947	-0.725095226	-0.150075411	0.081850333	0.061419794	-0.588874794	-0.190822097	-0.635756501	0.317416294	1.812206089	1.214606972	0.554756689	0.115767275	1.54157358	1.885645596	-0.368104563	1.914626164	0.750444557	-0.069374759	0.072566505	-0.789720153	-0.950929309	0.242828805	1.578984946	-1.002138553	2.570485205	-0.13470988	0.794597814	-0.166759313	-0.026852894	-0.028727407	1.04528284	-1.026766867	0.706026789	2.337742208	-0.21821116	-0.294981651	-0.274623228	0.09785747	0.330545518	-0.047792472	-0.867445072
313	-0.95879327	-0.931293604	0.090775295	-0.830846379	-0.980588657	-0.865282036	-0.046494805	-0.8718299	-0.940438653	-0.109814349	0.02310232	-0.052847143	-0.588874794	-0.507085016	0.010880918	1.117690104	-0.746202507	0.179204307	-0.994094201	-0.347301824	-0.311879048	-0.020620669	-1.003504971	-1.142895848	-1.682165332	-0.5585256	1.04636219	-0.789720153	-0.530986005	-0.996640925	-1.584053919	-0.499255998	-1.056383688	-0.712434724	-0.040131203	0.379475918	0.988674738	-0.380215684	-0.538248338	0.004130197	-0.069949814	-0.368346859	-0.21821116	-0.662383946	1.440741078	0.471331849	0.330545518	1.248838078	0.45437599
15	-0.37304612	0.052835269	-0.486123437	-0.412615621	-0.477076185	-0.190918065	-0.319512298	-0.18471405	-0.539879686	-0.111143204	0.058594209	0.058054041	0.731728518	0.504956323	-0.635756501	0.317416294	1.812206089	1.214606972	0.554756689	0.115767275	1.54157358	1.885645596	-0.368104563	1.914626164	0.750444557	-0.069374759	0.072566505	-0.789720153	-0.950929309	0.242828805	1.578984946	-1.002138553	2.570485205	-0.13470988	0.794597814	0.379475918	0.650165527	0.32276087	0.728576605	1.03502726	-0.069949814	-0.030085726	0.161604081	0.072420645	0.411522494	0.471331849	0.70319304	2.113258444	0.123920725
335	0.768371935	-0.12807049	0.840537299	0.72164719	0.491573455	-0.403130766	0.854127819	0.64591698	1.074828856	-0.064211535	0.149218922	0.106056749	-0.588874794	-0.760095351	-0.635756501	0.317416294	-1.17260394	-0.338497025	-1.510377831	-0.810370922	-0.311879048	-0.656042757	-0.685804767	-0.378515345	-0.060425406	-0.5585256	0.072566505	0.283886329	0.308900603	-0.37690606	-0.52970763	0.003626557	-0.451905539	-1.290159568	-0.040131203	-0.712994545	-1.042380526	-1.083192238	-0.854954574	0.347762551	-0.845926417	-1.044869126	-0.5980264	1.542029827	0.068449633	0.09785747	-1.160044569	-0.047792472	3.42847338
494	-1.029165152	0.031580149	-1.102461015	-0.965071166	-1.063539289	-0.335716965	-0.72252954	-0.486491496	-1.070555016	0.303729012	-0.402798833	-0.19293502	0.071426862	0.947724409	0.010880918	-1.283131324	-0.319801075	2.250009636	-0.477810571	-0.810370922	-0.775242205	-0.973753801	-0.050404359	-0.378515345	-0.871295369	-0.5585256	0.559464348	-0.789720153	-0.950929309	-0.996640925	1.227536183	-0.499255998	1.361528908	1.598464654	-1.709589236	-0.712994545	0.988674738	-0.380215684	-0.538248338	-0.683134513	1.09401509	-0.030085726	-0.5980264	1.909432122	-0.617696089	-0.27561691	1.448488084	-0.480002655	1.776197052
395	0.046389136	0.116717235	-0.150854102	-0.09113508	0.009735792	0.062274815	-0.134653594	-0.026312456	-0.138293738	-0.095140739	0.076789481	0.069340821	0.071426862	-0.380579848	-0.635756501	-1.283131324	0.106600358	-0.338497025	1.071040319	1.041905471	1.078210423	-0.973753801	0.902696252	1.914626164	1.56131452	-1.047676441	-0.901229179	-0.789720153	0.308900603	-0.37690606	0.524638658	-0.499255998	-0.451905539	-0.13470988	-0.874860219	-1.259229777	-1.380889737	-1.786168792	-1.805073281	5.158615515	-2.00989132	-2.059652526	-1.35765688	-2.131993128	-0.96076895	-1.022565669	-2.277987135	-1.344423022	-1.197900337
368	0.900746485	1.403730598	-0.818983147	-0.045285904	0.446752623	0.69156406	-0.421115983	0.161214626	-0.288803449	-0.127821624	0.096734863	0.092882895	-0.588874794	0.821219242	-0.312437791	1.917963913	-0.319801075	1.214606972	-0.994094201	-0.810370922	-0.311879048	-0.656042757	-0.050404359	-0.378515345	-0.871295369	0.419776082	-0.414331337	1.357492811	-0.111042701	2.102033401	-0.52970763	2.518039331	-1.056383688	-0.712434724	1.62932683	0.92571115	2.34271158	-0.028727407	-0.221542102	-0.339502158	0.318038487	-0.030085726	-0.21821116	0.072420645	-0.617696089	-0.27561691	1.075840562	-0.047792472	-0.536989806
308	-0.696453449	-1.172597718	0.628935087	-0.045041353	-0.731532636	-1.256213083	0.633821682	0.01127976	-0.865236224	-0.222296756	0.142341037	0.083070218	1.392030174	-0.380579848	-0.635756501	1.117690104	-0.319801075	0.179204307	0.038473059	-0.347301824	-0.775242205	-0.020620669	-0.368104563	-1.142895848	0.750444557	-1.047676441	0.072566505	-0.789720153	-0.530986005	1.482298536	0.173189895	-0.499255998	-1.056383688	0.443014965	-0.040131203	0.379475918	1.327183948	-0.380215684	-0.538248338	-0.683134513	2.257979994	-0.030085726	-0.5980264	2.276834418	-0.617696089	-1.022565669	0.70319304	-0.480002655	-0.206534541
110	0.219042651	-0.174620604	0.358094865	0.241715577	0.182023437	-0.235655039	0.366911064	0.245147346	-0.268490498	-0.155752844	0.126483553	0.091894264	0.071426862	-0.317327265	-0.635756501	-0.482857515	-0.319801075	0.179204307	1.071040319	-0.810370922	1.078210423	-0.338331713	1.220396456	-0.378515345	-0.060425406	-0.5585256	0.559464348	1.357492811	-0.530986005	0.242828805	-0.178258868	0.506509112	0.15257261	-1.867884413	-0.874860219	0.92571115	0.311656316	-0.380215684	0.411870369	0.004130197	1.09401509	0.646436541	0.541419321	-0.294981651	0.068449633	0.471331849	0.330545518	-0.047792472	0.45437599
237	-1.011048191	-1.460384501	0.65759779	-0.857005151	-1.041913659	-1.500609036	0.609330532	-0.917333615	-1.057121172	-0.237197502	0.140923626	0.044624631	-0.588874794	-0.696842767	-0.312437791	-0.482857515	2.238607522	0.69690564	1.587323949	1.041905471	2.468299894	2.20335664	-0.050404359	-1.142895848	0.750444557	2.865530287	2.507055716	0.283886329	2.828560428	1.482298536	0.876087421	3.523804441	0.15257261	-0.13470988	0.794597814	-2.35170024	-1.380889737	3.486155362	1.04528284	-1.370399222	-1.233914718	-1.044869126	-0.97784164	-1.029786242	-1.989987533	-1.022565669	-1.160044569	-1.776633205	-1.528355603
169	-0.378667269	-0.827146014	0.536048473	0.129149561	0.379796819	0.200566434	0.066844455	-0.523944356	-0.050437155	-0.115408654	0.10461149	0.053860303	2.052331829	0.062188237	0.010880918	-0.482857515	-0.319801075	1.214606972	-0.477810571	-0.810370922	-0.775242205	-0.973753801	-0.368104563	-0.378515345	-0.871295369	-0.069374759	-0.414331337	-0.789720153	-0.950929309	-0.996640925	0.524638658	-0.499255998	0.757050759	1.598464654	-0.874860219	-0.166759313	-0.703871315	-0.380215684	-0.538248338	0.004130197	-0.845926417	-0.706607992	-0.5980264	-1.029786242	-0.274623228	-0.27561691	-0.414749525	-0.480002655	-0.536989806
14	-0.882924832	-0.711674762	-0.091562592	-0.747554931	-0.957049521	-1.060534562	0.195962651	-0.21880907	-0.796271272	-0.06586166	-0.008690119	-0.046731563	0.071426862	-0.06431693	1.304155756	0.317416294	1.812206089	1.214606972	0.554756689	0.115767275	1.54157358	1.885645596	-0.368104563	1.914626164	0.750444557	-0.069374759	0.072566505	-0.789720153	-0.950929309	0.242828805	1.578984946	-1.002138553	2.570485205	-0.13470988	0.794597814	-0.166759313	2.00420237	-0.380215684	-0.221542102	0.691394906	-0.069949814	1.322958808	0.921234561	-0.294981651	-0.617696089	-1.022565669	-0.042102004	-0.047792472	-0.867445072
338	-0.485367274	-1.063400487	0.707685256	0.2843598	-0.667554723	-1.323006756	0.770735449	0.395323263	0.115614085	-0.112832667	0.116188208	0.049650254	-0.588874794	-0.823347934	-0.635756501	0.317416294	-1.17260394	-0.338497025	-1.510377831	-0.810370922	-0.311879048	-0.656042757	-0.685804767	-0.378515345	-0.060425406	-0.5585256	0.072566505	0.283886329	0.308900603	-0.37690606	-0.52970763	0.003626557	-0.451905539	-1.290159568	-0.040131203	-1.805465008	-1.380889737	-1.434680515	-1.488367045	-0.683134513	-1.621903019	-1.383130259	-0.97784164	-1.397188537	-0.96076895	-0.64909129	-1.532692091	-0.912212839	0.784831256
419	1.74414015	1.171394761	0.276509376	0.463280401	2.594110823	2.088374235	0.079234953	0.3354397	1.781826236	0.045078361	0.09988711	0.092403137	-0.588874794	-0.5703376	-0.312437791	0.317416294	-0.746202507	-0.856198357	-1.510377831	1.504974569	-1.238605362	-0.656042757	-0.368104563	0.385865158	-0.871295369	0.908926923	-1.388127021	-0.789720153	0.308900603	-0.37690606	-0.881156393	-1.002138553	-1.056383688	-1.290159568	-0.040131203	-2.35170024	-2.057908158	-2.137657069	-1.488367045	-1.714031576	-2.00989132	-1.721391393	-1.73747212	-2.131993128	-1.989987533	-2.142988808	-1.905339613	-2.208843388	-2.189266134
205	-0.986511725	-0.004795628	-1.018299491	-0.927942322	-1.022073235	-0.106906705	-0.940019062	-0.672292821	-1.041598241	-0.138377396	0.043125795	0.047670168	0.731728518	2.149523499	1.627474466	1.917963913	-0.319801075	0.69690564	-0.994094201	-0.810370922	-1.238605362	-0.656042757	-0.685804767	1.150245661	-0.060425406	0.908926923	-0.901229179	2.431099293	0.308900603	0.242828805	-0.52970763	1.009391667	-0.451905539	0.443014965	0.794597814	-1.259229777	-0.365362105	-0.380215684	-0.854954574	-1.026766867	2.257979994	-0.368346859	-0.97784164	3.746443599	-0.617696089	-1.022565669	-0.787397047	-0.912212839	-0.536989806
429	0.317458083	0.119661256	0.11059651	0.127359115	0.181423728	-0.072224752	0.182405006	0.192692481	0.463162435	-0.044311163	0.077095975	0.069567206	-0.588874794	-0.507085016	-0.635756501	0.317416294	-1.17260394	-0.856198357	-1.510377831	1.041905471	-0.775242205	-0.338331713	-0.685804767	1.914626164	-1.682165332	-0.5585256	-1.388127021	0.283886329	-0.530986005	0.862563671	-0.178258868	0.003626557	-1.056383688	-0.13470988	0.794597814	0.92571115	0.311656316	0.674249147	1.04528284	0.004130197	-0.069949814	0.308175408	0.541419321	0.072420645	0.068449633	0.09785747	-0.042102004	2.113258444	0.784831256
154	-0.348094044	-0.222544078	-0.140145133	-0.285373283	-0.212879264	0.097901615	-0.389587161	-0.409106764	-0.591455715	-0.149686852	0.092857136	0.069894255	0.071426862	0.251945988	-0.635756501	-0.482857515	-0.319801075	1.214606972	-0.477810571	-0.810370922	-0.775242205	-0.973753801	-0.368104563	-0.378515345	-0.871295369	-0.069374759	-0.414331337	-0.789720153	-0.950929309	-0.996640925	0.524638658	-0.499255998	0.757050759	1.598464654	-0.874860219	4.203122539	-1.042380526	-1.083192238	-0.854954574	0.691394906	-0.845926417	-0.706607992	0.161604081	-1.029786242	0.068449633	-0.64909129	-0.787397047	-0.480002655	-0.536989806
252	-0.193072494	-0.148307065	-0.075353898	-0.170351772	-0.077997733	0.080548314	-0.239887679	-0.235522157	0.556891026	0.052743317	-0.012261599	0.008273214	-0.588874794	-0.760095351	0.010880918	-0.482857515	2.238607522	0.69690564	1.587323949	1.041905471	2.468299894	2.20335664	-0.050404359	-1.142895848	0.750444557	2.865530287	2.507055716	0.283886329	2.828560428	1.482298536	0.876087421	3.523804441	0.15257261	-0.13470988	0.794597814	0.379475918	0.650165527	-0.380215684	-0.538248338	-0.339502158	0.318038487	1.322958808	-0.5980264	-0.662383946	0.754595356	0.471331849	1.075840562	-0.047792472	0.123920725
441	2.790532852	1.487106329	0.93034873	0.807887963	1.925643683	0.758429476	0.930862134	0.706895104	0.6758919	-0.107454609	0.15857327	0.11164457	-0.588874794	-0.886600518	-0.635756501	1.117690104	0.533001791	-0.856198357	0.554756689	1.968043667	-0.311879048	-0.973753801	2.808897475	1.150245661	1.56131452	-1.047676441	0.072566505	-0.789720153	1.148787212	-0.37690606	-0.52970763	0.003626557	0.15257261	-0.13470988	0.794597814	0.379475918	2.00420237	0.674249147	0.095164133	0.347762551	0.318038487	0.308175408	0.541419321	0.072420645	0.068449633	0.09785747	1.448488084	0.816627894	0.123920725
446	1.362758565	0.624335621	0.542692904	0.555672695	1.923981197	1.181887701	0.452690442	0.449433576	1.122132284	-0.038598026	0.127561223	0.099092843	-0.588874794	-0.823347934	-0.635756501	1.117690104	0.533001791	-0.856198357	0.554756689	1.968043667	-0.311879048	-0.973753801	2.808897475	1.150245661	1.56131452	-1.047676441	0.072566505	-0.789720153	1.148787212	-0.37690606	-0.52970763	0.003626557	0.15257261	-0.13470988	0.794597814	0.379475918	-0.026852894	-0.028727407	1.678695312	-0.339502158	1.09401509	0.646436541	-0.21821116	0.807225236	-0.274623228	-0.27561691	-0.042102004	-0.480002655	0.123920725
401	-0.846364748	-0.276357364	-0.564210975	-0.775787259	-0.874110372	-0.283341477	-0.598662147	-0.634363896	-0.512474492	0.188488246	-0.239614328	-0.150830804	-0.588874794	-0.190822097	-0.312437791	-0.482857515	-0.746202507	-1.37389969	-0.994094201	1.968043667	-0.775242205	-0.973753801	0.902696252	0.385865158	-0.060425406	-0.5585256	-0.414331337	-0.789720153	-0.530986005	-0.37690606	-0.178258868	-1.002138553	-0.451905539	0.443014965	0.794597814	-1.259229777	-1.380889737	-1.434680515	-1.17166081	-1.026766867	-1.233914718	-1.044869126	-0.5980264	-1.397188537	-1.303841811	-1.396040049	-1.160044569	-1.776633205	-1.528355603
56	0.767053071	1.466637828	-1.023093111	-0.125961043	0.415787528	0.875474515	-0.657975426	0.078317225	2.823535638	0.443586231	-0.211001393	0.001737319	-0.588874794	1.327239911	1.627474466	-0.482857515	-1.17260394	0.179204307	-0.994094201	-0.347301824	-0.775242205	-0.338331713	-0.368104563	-1.142895848	-0.060425406	-0.069374759	0.072566505	-0.789720153	-0.530986005	1.482298536	1.227536183	0.003626557	-1.056383688	0.443014965	0.794597814	-1.259229777	-0.026852894	-0.380215684	-0.538248338	0.004130197	-0.845926417	-1.383130259	-1.35765688	1.909432122	-0.96076895	-0.64909129	-0.787397047	-0.912212839	0.784831256
379	-0.036055855	-0.481649978	0.467369317	0.235251542	0.27431719	-0.110303841	0.314908335	0.076418688	0.223656604	-0.093410118	0.105920082	0.071131986	-0.588874794	-0.443832432	-0.635756501	2.718237722	-1.599005373	-1.891601022	-0.994094201	-0.347301824	-0.775242205	0.297090375	-1.003504971	-0.378515345	1.56131452	-0.5585256	0.559464348	-0.789720153	-0.530986005	-0.996640925	-1.232605156	-1.505021108	-1.056383688	-1.290159568	-0.040131203	0.379475918	-1.042380526	-0.731703961	-0.854954574	4.471350806	-0.845926417	-1.044869126	-0.21821116	-1.029786242	0.068449633	0.09785747	-1.160044569	-0.047792472	-0.206534541
112	-1.018129284	-1.168005246	0.309230088	-0.93481328	-1.053675028	-1.309210561	0.382576832	-0.566192826	-1.063721051	-0.221890987	0.125007585	0.053058836	0.071426862	0.441703739	-0.635756501	-0.482857515	-0.319801075	0.179204307	1.071040319	-0.810370922	1.078210423	-0.338331713	1.220396456	-0.378515345	-0.060425406	-0.5585256	0.559464348	1.357492811	-0.530986005	0.242828805	-0.178258868	0.506509112	0.15257261	-1.867884413	-0.874860219	-1.259229777	0.650165527	-0.028727407	-0.854954574	-0.683134513	-0.069949814	-0.368346859	-0.97784164	1.174627531	0.411522494	0.471331849	2.566430649	0.816627894	1.115286521
203	0.257900641	0.835703026	-0.783815149	-0.214743214	-0.05631957	0.236019037	-0.393936255	0.052831623	-0.332774547	-0.107721261	0.072823396	0.079821054	0.071426862	1.453745078	0.010880918	1.917963913	-0.319801075	0.69690564	-0.994094201	-0.810370922	-1.238605362	-0.656042757	-0.685804767	1.150245661	-0.060425406	0.908926923	-0.901229179	2.431099293	0.308900603	0.242828805	-0.52970763	1.009391667	-0.451905539	0.443014965	0.794597814	-1.259229777	3.019730001	-0.731703961	-1.17166081	-1.370399222	-0.069949814	-0.706607992	-0.97784164	0.072420645	-1.303841811	-1.022565669	0.330545518	-0.912212839	-1.197900337
381	-0.980418378	-1.645689857	0.903933647	0.175442669	-1.013024911	-1.737515754	0.903829081	0.171259431	-0.938617294	-0.238498158	0.152334057	0.0187161	0.071426862	-0.5703376	-0.635756501	2.718237722	-1.599005373	-1.891601022	-0.994094201	-0.347301824	-0.775242205	0.297090375	-1.003504971	-0.378515345	1.56131452	-0.5585256	0.559464348	-0.789720153	-0.530986005	-0.996640925	-1.232605156	-1.505021108	-1.056383688	-1.290159568	-0.040131203	-0.166759313	-0.703871315	-1.083192238	-0.854954574	0.347762551	-0.845926417	-1.044869126	-0.5980264	-1.029786242	2.469959661	1.218280609	-0.787397047	1.248838078	0.784831256
298	-0.176402682	-0.970039785	0.900576573	0.746730158	0.061149992	-0.805953455	0.892083834	0.640972589	-0.242238857	-0.182997073	0.156049597	0.108419622	-0.588874794	-0.696842767	-0.635756501	1.117690104	-0.319801075	0.179204307	0.038473059	-0.347301824	-0.775242205	-0.020620669	-0.368104563	-1.142895848	0.750444557	-1.047676441	0.072566505	-0.789720153	-0.530986005	1.482298536	0.173189895	-0.499255998	-1.056383688	0.443014965	-0.040131203	0.379475918	-1.380889737	-0.731703961	-1.17166081	0.004130197	-1.233914718	-1.044869126	-0.97784164	-0.294981651	-1.303841811	-1.396040049	-1.160044569	-1.344423022	-1.197900337
278	-0.859238508	-1.499052246	0.851103484	0.235120217	-0.839426852	-1.52095799	0.827645028	0.089503909	-0.885546188	-0.232699874	0.151043895	0.077790394	0.071426862	-0.443832432	-0.635756501	-0.482857515	-1.599005373	-0.338497025	-1.510377831	-0.810370922	-0.775242205	-0.338331713	-1.003504971	-0.378515345	-0.871295369	-1.047676441	-1.388127021	-0.789720153	-0.111042701	2.102033401	-1.584053919	-1.505021108	0.15257261	-1.290159568	-1.709589236	-0.712994545	-1.042380526	-1.083192238	-0.538248338	-0.339502158	-0.845926417	-0.706607992	-0.5980264	0.072420645	-0.617696089	-0.27561691	-0.787397047	-0.912212839	-0.867445072
319	2.588932943	1.318413768	0.93034873	0.807887963	2.665266482	1.392670467	0.930862134	0.706895104	1.429989963	-0.043342026	0.15857327	0.11164457	-0.588874794	-0.886600518	-0.635756501	-0.482857515	-1.599005373	-0.856198357	-1.510377831	-0.810370922	0.614847266	0.932512464	0.267295845	1.914626164	-0.871295369	-0.5585256	0.072566505	2.431099293	-0.111042701	-0.996640925	0.173189895	1.512274221	-1.056383688	1.598464654	-0.040131203	-0.166759313	0.311656316	1.377225701	0.728576605	-0.339502158	0.706026789	1.322958808	0.161604081	-0.294981651	-0.274623228	-0.64909129	1.075840562	-0.480002655	-0.536989806
187	-0.861480283	0.468769631	-1.449160458	-0.850844741	-0.925437627	0.03327181	-1.004518532	-0.409605186	-0.905844274	-0.038580656	-0.045398553	0.023192667	-0.588874794	0.568208907	3.244068014	0.317416294	-0.746202507	1.732308304	2.103607579	1.504974569	1.078210423	0.932512464	-0.685804767	1.150245661	-0.871295369	-0.5585256	1.533260032	-0.789720153	-0.530986005	0.242828805	0.876087421	0.003626557	1.361528908	-0.13470988	1.62932683	-0.712994545	1.665693159	0.32276087	-0.538248338	-0.683134513	1.869991692	0.308175408	-0.21821116	0.807225236	-0.617696089	-0.64909129	1.821135605	-0.912212839	-0.867445072
207	-0.47365759	0.885140305	-1.556428363	-0.64739523	-0.606035171	0.384689471	-1.091765192	-0.272662424	-0.132454409	0.189186622	-0.207907375	-0.021771972	0.071426862	0.504956323	2.274111885	1.917963913	-0.319801075	0.69690564	-0.994094201	-0.810370922	-1.238605362	-0.656042757	-0.685804767	1.150245661	-0.060425406	0.908926923	-0.901229179	2.431099293	0.308900603	0.242828805	-0.52970763	1.009391667	-0.451905539	0.443014965	0.794597814	-1.805465008	-0.703871315	-1.434680515	-1.488367045	-1.026766867	0.706026789	-1.044869126	-1.35765688	1.542029827	-0.96076895	-0.64909129	-1.160044569	-0.912212839	1.115286521
443	2.036952072	0.856533269	0.93034873	0.807887963	1.335913595	0.252724411	0.930862134	0.706895104	0.331338789	-0.136748133	0.15857327	0.11164457	-0.588874794	-0.886600518	-0.635756501	1.117690104	0.533001791	-0.856198357	0.554756689	1.968043667	-0.311879048	-0.973753801	2.808897475	1.150245661	1.56131452	-1.047676441	0.072566505	-0.789720153	1.148787212	-0.37690606	-0.52970763	0.003626557	0.15257261	-0.13470988	0.794597814	-0.712994545	2.681220791	0.32276087	0.411870369	-1.026766867	1.482003391	-0.030085726	-0.5980264	0.43982294	-0.96076895	-1.022565669	0.330545518	-0.912212839	-0.867445072
22	1.96675123	0.797791378	0.93034873	0.807887963	1.280976488	0.205614769	0.930862134	0.706895104	0.704653418	-0.105009337	0.15857327	0.11164457	-0.588874794	-0.886600518	-0.635756501	0.317416294	1.812206089	1.214606972	0.554756689	0.115767275	1.54157358	1.885645596	-0.368104563	1.914626164	0.750444557	-0.069374759	0.072566505	-0.789720153	-0.950929309	0.242828805	1.578984946	-1.002138553	2.570485205	-0.13470988	0.794597814	-0.712994545	1.665693159	-0.380215684	0.728576605	-0.339502158	-0.457938115	-0.706607992	-0.97784164	-1.029786242	1.097668217	1.218280609	1.075840562	-0.047792472	-0.536989806
249	0.680324466	1.283972969	-0.894523602	-0.117739028	0.274256853	0.595521201	-0.479497724	0.114874417	-0.074802587	-0.07879754	0.065810835	0.082374508	0.071426862	1.263987327	0.010880918	-0.482857515	2.238607522	0.69690564	1.587323949	1.041905471	2.468299894	2.20335664	-0.050404359	-1.142895848	0.750444557	2.865530287	2.507055716	0.283886329	2.828560428	1.482298536	0.876087421	3.523804441	0.15257261	-0.13470988	0.794597814	-0.712994545	2.00420237	0.674249147	-0.221542102	-0.683134513	-0.457938115	0.646436541	-0.5980264	1.174627531	0.754595356	-0.27561691	0.330545518	-0.480002655	1.776197052
173	1.086785452	0.061463266	0.93034873	0.807887963	2.207503376	1.000129666	0.930862134	0.706895104	1.082184868	-0.072912031	0.15857327	0.11164457	0.071426862	0.694714074	1.627474466	-0.482857515	-0.319801075	1.214606972	-0.477810571	-0.810370922	-0.775242205	-0.973753801	-0.368104563	-0.378515345	-0.871295369	-0.069374759	-0.414331337	-0.789720153	-0.950929309	-0.996640925	0.524638658	-0.499255998	0.757050759	1.598464654	-0.874860219	-0.712994545	-1.042380526	-1.434680515	-1.17166081	0.004130197	-1.233914718	-1.383130259	-0.97784164	-1.397188537	0.754595356	3.085652507	-1.160044569	0.816627894	0.45437599
175	0.079866095	0.279745952	-0.308529552	-0.137801215	0.260275443	0.628037994	-0.529585694	-0.215695968	-0.313689028	-0.11802872	0.084789882	0.076607615	0.731728518	0.125440821	-0.635756501	-1.283131324	-1.17260394	0.69690564	-1.510377831	-0.810370922	0.614847266	-0.656042757	-1.321205174	1.914626164	-0.060425406	1.887228605	-0.901229179	0.283886329	-0.111042701	-0.996640925	-1.232605156	-1.002138553	-1.056383688	-0.712434724	-1.709589236	-0.166759313	0.311656316	2.431690531	0.728576605	0.004130197	0.318038487	0.308175408	0.921234561	0.807225236	-0.274623228	-0.27561691	0.330545518	-0.047792472	-0.206534541
372	-0.992605072	-1.387879067	0.590946695	-0.796217919	-1.025232553	-1.459941152	0.579660578	-0.666762332	-1.001521438	-0.194309429	0.102646154	-0.052788436	-0.588874794	-0.507085016	0.010880918	1.917963913	-0.319801075	1.214606972	-0.994094201	-0.810370922	-0.311879048	-0.656042757	-0.050404359	-0.378515345	-0.871295369	0.419776082	-0.414331337	1.357492811	-0.111042701	2.102033401	-0.52970763	2.518039331	-1.056383688	-0.712434724	1.62932683	-0.166759313	-0.365362105	-0.380215684	0.411870369	0.347762551	-0.457938115	-0.368346859	-0.21821116	-0.294981651	1.097668217	1.965229368	-0.414749525	2.113258444	1.445741787
234	0.618500683	0.330818476	0.158180632	0.233216064	0.994400688	0.806192662	-0.021603692	0.120269615	0.332023892	-0.079502298	0.101211206	0.085087457	0.731728518	0.378451156	-0.635756501	-1.283131324	1.812206089	-0.856198357	-0.477810571	-0.810370922	-0.311879048	0.297090375	-0.050404359	-1.142895848	-0.060425406	1.887228605	-1.388127021	1.357492811	1.568730516	-0.996640925	-1.584053919	-0.499255998	-1.056383688	-0.712434724	-1.709589236	-0.166759313	-0.365362105	0.32276087	2.312107783	-0.339502158	0.318038487	1.322958808	0.161604081	-0.294981651	-0.617696089	-0.64909129	-0.042102004	-0.480002655	-0.536989806
312	-0.329152549	-0.26754914	-0.069077418	-0.244659706	-0.189221275	0.040296194	-0.30192546	-0.367546315	-0.481881403	-0.132764689	0.085227654	0.063592377	-0.588874794	-0.443832432	-0.635756501	1.117690104	-0.746202507	0.179204307	-0.994094201	-0.347301824	-0.311879048	-0.020620669	-1.003504971	-1.142895848	-1.682165332	-0.5585256	1.04636219	-0.789720153	-0.530986005	-0.996640925	-1.584053919	-0.499255998	-1.056383688	-0.712434724	-0.040131203	0.379475918	-0.365362105	-0.028727407	1.678695312	-0.339502158	-0.069949814	0.646436541	0.921234561	-0.662383946	1.097668217	0.09785747	-0.042102004	-0.480002655	-0.206534541
354	-0.499043994	-0.0316186	-0.510621212	-0.496233936	-0.514195442	-0.023439067	-0.543818675	-0.397602339	-0.175714839	0.031762878	-0.053692518	-0.007861854	-0.588874794	-0.443832432	0.657518337	-1.283131324	-0.746202507	-1.891601022	-0.994094201	-0.347301824	-1.238605362	-0.338331713	-1.003504971	-0.378515345	-0.060425406	-0.5585256	-0.901229179	-0.789720153	-0.530986005	-0.996640925	-0.881156393	-1.002138553	-0.451905539	-0.712434724	-0.040131203	-0.712994545	1.327183948	-1.083192238	-0.854954574	0.004130197	-0.845926417	-0.706607992	-0.97784164	-0.662383946	2.469959661	1.591754988	-0.042102004	0.816627894	0.784831256
99	-0.996057548	-1.356830458	0.551313565	-0.825640398	-1.037630255	-1.522342294	0.637923295	-0.337891394	-1.054961544	-0.239077892	0.142993921	0.069876496	-0.588874794	-0.317327265	0.010880918	-1.283131324	-0.319801075	-0.856198357	0.554756689	0.115767275	-0.775242205	-0.020620669	-0.685804767	-1.142895848	0.750444557	-0.069374759	0.072566505	0.283886329	-0.111042701	-0.37690606	-0.881156393	0.003626557	-1.056383688	-0.712434724	-1.709589236	-1.259229777	2.681220791	-0.731703961	-1.17166081	-0.683134513	-0.457938115	-0.706607992	-0.97784164	-1.029786242	0.411522494	-0.27561691	0.70319304	-0.480002655	-0.536989806
516	-0.931671603	-0.940463408	0.127987335	-0.776897045	-0.968759734	-1.039084766	0.16052153	-0.552281191	-0.948631755	-0.158270169	0.071007281	0.004051632	-0.588874794	-0.317327265	-0.635756501	0.317416294	0.959403224	-0.856198357	0.554756689	-0.810370922	-0.311879048	0.932512464	0.267295845	1.150245661	-1.682165332	-0.5585256	0.072566505	1.357492811	-0.111042701	-0.37690606	1.227536183	0.506509112	0.757050759	1.020739809	0.794597814	0.379475918	0.311656316	1.728713978	0.728576605	0.004130197	0.706026789	0.308175408	0.161604081	0.807225236	0.411522494	-0.27561691	0.330545518	-0.047792472	0.123920725
321	0.442528931	-0.094734564	0.483192791	0.387376204	0.405036128	-0.153961442	0.490193952	0.363942381	0.092310934	-0.126330087	0.127739555	0.093606379	-0.588874794	-0.886600518	-0.635756501	-0.482857515	0.959403224	-0.856198357	-0.994094201	-0.810370922	-0.311879048	1.567934552	-1.003504971	-0.378515345	-1.682165332	-1.047676441	-0.414331337	0.283886329	-0.530986005	0.862563671	0.173189895	-0.499255998	-0.451905539	-0.13470988	-0.040131203	1.471946381	0.311656316	0.32276087	0.411870369	1.03502726	1.09401509	0.984697674	0.161604081	0.072420645	0.068449633	0.471331849	0.70319304	-0.047792472	0.45437599
162	-0.84370675	-0.380782541	-0.439663155	-0.75793812	-0.869220622	-0.378563163	-0.486779059	-0.633981871	-0.581063999	0.100277194	-0.156983346	-0.112714928	-0.588874794	-0.696842767	0.010880918	-0.482857515	-0.319801075	1.214606972	-0.477810571	-0.810370922	-0.775242205	-0.973753801	-0.368104563	-0.378515345	-0.871295369	-0.069374759	-0.414331337	-0.789720153	-0.950929309	-0.996640925	0.524638658	-0.499255998	0.757050759	1.598464654	-0.874860219	0.379475918	-0.365362105	-0.731703961	-0.538248338	0.004130197	1.869991692	-0.030085726	-0.5980264	-0.294981651	0.754595356	2.338703748	-0.042102004	1.248838078	0.45437599
226	-1.023071806	-0.769396496	-0.161105353	-0.955451279	-1.057224992	-0.806928573	-0.186126044	-0.786526397	0.223656604	20.0232018	-20.07206621	-20.22072498	3.372935141	2.84530192	0.657518337	-1.283131324	1.812206089	-0.856198357	-0.477810571	-0.810370922	-0.311879048	0.297090375	-0.050404359	-1.142895848	-0.060425406	1.887228605	-1.388127021	1.357492811	1.568730516	-0.996640925	-1.584053919	-0.499255998	-1.056383688	-0.712434724	-1.709589236	-0.166759313	-1.042380526	-1.083192238	-0.854954574	0.347762551	-0.845926417	-1.044869126	-0.5980264	-1.029786242	2.469959661	1.218280609	-0.787397047	0.816627894	0.45437599
433	-0.732145863	-0.52239693	-0.165264852	-0.593751973	-0.755749802	-0.544625285	-0.190382853	-0.480193102	-0.525892891	-0.034832942	-0.0167561	-0.027889965	-0.588874794	-0.760095351	0.010880918	1.117690104	-1.599005373	-0.856198357	-2.026661461	-0.347301824	-0.775242205	-0.338331713	-1.321205174	-1.142895848	0.750444557	-0.069374759	-0.414331337	0.283886329	-0.950929309	-0.37690606	-1.232605156	-1.002138553	-1.056383688	-1.867884413	0.794597814	-0.166759313	-0.026852894	-1.083192238	-0.854954574	0.004130197	-0.845926417	-1.044869126	-0.5980264	-0.662383946	2.469959661	0.844806229	-0.787397047	0.384417711	1.776197052
101	1.396987057	0.90738369	0.24559015	0.410568073	0.835095854	0.293505278	0.401643735	0.452773739	0.072147253	-0.130724529	0.13042788	0.101485403	-0.588874794	-0.06431693	0.010880918	-1.283131324	-0.319801075	-0.856198357	0.554756689	0.115767275	-0.775242205	-0.020620669	-0.685804767	-1.142895848	0.750444557	-0.069374759	0.072566505	0.283886329	-0.111042701	-0.37690606	-0.881156393	0.003626557	-1.056383688	-0.712434724	-1.709589236	0.379475918	1.665693159	0.674249147	-0.221542102	-0.339502158	1.09401509	0.308175408	0.161604081	0.072420645	0.411522494	-0.27561691	1.448488084	-0.047792472	-0.536989806
309	-0.870059686	-0.315159996	-0.542050963	-0.795736547	-0.921325025	-0.528002507	-0.368881675	-0.464593708	-0.990664381	-0.18482009	0.094053734	0.06793101	0.071426862	0.125440821	-0.635756501	1.117690104	-0.319801075	0.179204307	0.038473059	-0.347301824	-0.775242205	-0.020620669	-0.368104563	-1.142895848	0.750444557	-1.047676441	0.072566505	-0.789720153	-0.530986005	1.482298536	0.173189895	-0.499255998	-1.056383688	0.443014965	-0.040131203	0.379475918	0.988674738	-0.028727407	0.411870369	0.004130197	0.318038487	0.646436541	0.541419321	-0.294981651	1.097668217	0.471331849	1.075840562	0.384417711	-0.206534541
48	-0.328430272	0.108271237	-0.507264365	-0.39304654	-0.237550283	0.390489204	-0.742679541	-0.450061994	2.110892726	0.582412227	-0.4110239	-0.184356381	-0.588874794	-0.823347934	-0.312437791	-0.482857515	-1.17260394	0.179204307	-0.994094201	-0.347301824	-0.775242205	-0.338331713	-0.368104563	-1.142895848	-0.060425406	-0.069374759	0.072566505	-0.789720153	-0.530986005	1.482298536	1.227536183	0.003626557	-1.056383688	0.443014965	0.794597814	-0.712994545	-0.703871315	0.674249147	2.628814019	-1.026766867	-0.845926417	-0.030085726	0.541419321	0.072420645	0.754595356	-0.64909129	-0.787397047	-0.912212839	-1.197900337
75	-0.901677252	-1.048726087	0.283729787	-0.678663753	-0.936321549	-1.129538646	0.293624944	-0.505477554	-0.958997082	-0.197223119	0.109195137	0.04102676	-0.588874794	-0.633590183	-0.635756501	-1.283131324	1.812206089	-0.338497025	1.071040319	1.968043667	1.54157358	2.521067685	-0.050404359	-1.142895848	0.750444557	2.376379446	2.507055716	0.283886329	2.828560428	0.862563671	1.227536183	1.512274221	0.15257261	-0.712434724	0.794597814	-0.712994545	0.311656316	1.025737424	-0.221542102	-0.339502158	1.09401509	-0.368346859	3.200126001	1.542029827	-0.96076895	-0.64909129	-0.414749525	-0.912212839	-0.536989806
134	-0.790309686	-0.056456666	-0.766239661	-0.750653423	-0.866823048	-0.410020208	-0.449062931	-0.342165968	-0.523764729	0.12845632	-0.18036206	-0.082045194	1.392030174	1.64350283	0.334199628	-0.482857515	-0.319801075	-0.338497025	0.038473059	-0.810370922	-0.775242205	-0.973753801	0.902696252	-0.378515345	-0.871295369	-0.069374759	-0.901229179	-0.789720153	-0.530986005	-0.996640925	-0.881156393	0.003626557	0.15257261	1.020739809	-0.874860219	-0.166759313	-0.026852894	-0.028727407	2.312107783	-0.683134513	0.706026789	1.322958808	0.921234561	-0.294981651	-0.96076895	-0.64909129	-0.414749525	-0.480002655	-0.867445072
421	-1.029165152	1.670297533	-3.016197556	-0.965071166	-1.063539289	1.82380055	-3.152888266	-0.811357848	-1.070555016	0.301079342	-0.400141079	-0.044497283	2.712633485	2.971807087	3.567386723	0.317416294	-0.746202507	-0.856198357	-1.510377831	1.504974569	-1.238605362	-0.656042757	-0.368104563	0.385865158	-0.871295369	0.908926923	-1.388127021	-0.789720153	0.308900603	-0.37690606	-0.881156393	-1.002138553	-1.056383688	-1.290159568	-0.040131203	-1.259229777	0.988674738	2.783178808	1.04528284	-1.026766867	0.318038487	-0.030085726	1.301049801	0.43982294	-1.303841811	-1.396040049	1.075840562	-0.912212839	-1.197900337
360	-0.61338834	-1.361189513	0.93034873	0.807887963	-0.635040411	-1.437407131	0.930862134	0.706895104	-0.831253338	-0.235590429	0.15857327	0.11164457	-0.588874794	-0.886600518	-0.635756501	-1.283131324	-0.746202507	-1.891601022	-0.994094201	-0.347301824	-1.238605362	-0.338331713	-1.003504971	-0.378515345	-0.060425406	-0.5585256	-0.901229179	-0.789720153	-0.530986005	-0.996640925	-0.881156393	-1.002138553	-0.451905539	-0.712434724	-0.040131203	-0.166759313	0.650165527	0.32276087	1.04528284	-0.683134513	1.09401509	2.337742208	-0.21821116	0.43982294	-0.96076895	-0.64909129	0.330545518	-0.912212839	-0.536989806
29	1.152162777	0.764948941	0.172686721	0.342957403	1.507694056	1.183741287	0.048859214	0.258989985	3.341542403	0.252507129	0.024835404	0.060592312	0.071426862	-0.507085016	-0.312437791	-1.283131324	-0.746202507	0.69690564	0.554756689	-0.810370922	-0.311879048	-0.656042757	-1.003504971	-1.142895848	0.750444557	-0.5585256	1.533260032	-0.789720153	-0.950929309	-0.37690606	-0.881156393	1.009391667	-1.056383688	0.443014965	-0.040131203	0.92571115	-0.365362105	-0.380215684	0.095164133	0.347762551	-0.069949814	0.646436541	-0.21821116	-0.294981651	1.097668217	1.965229368	-0.414749525	0.816627894	1.115286521
185	-0.193998895	-0.731155239	1.256291466	1.313885273	0.789542245	0.41883415	1.645090139	1.624481987	1.230790917	0.017863843	0.236953226	0.187338298	-0.588874794	-0.886600518	-0.635756501	0.317416294	-0.746202507	1.732308304	2.103607579	1.504974569	1.078210423	0.932512464	-0.685804767	1.150245661	-0.871295369	-0.5585256	1.533260032	-0.789720153	-0.530986005	0.242828805	0.876087421	0.003626557	1.361528908	-0.13470988	1.62932683	-1.259229777	-0.703871315	-0.380215684	0.728576605	-1.026766867	0.318038487	2.337742208	-1.35765688	1.542029827	-0.274623228	-1.022565669	-0.414749525	-1.344423022	-0.867445072
39	-0.105072856	-0.063025347	-0.088954803	-0.13221406	0.130182189	0.374237149	-0.369502556	-0.285626678	-0.236103359	-0.104911979	0.078249496	0.06555915	0.731728518	0.188693405	-0.635756501	0.317416294	-0.319801075	-0.338497025	-0.477810571	-0.810370922	-0.775242205	0.297090375	-0.368104563	-0.378515345	-1.682165332	-0.5585256	-0.414331337	-0.789720153	0.308900603	-0.37690606	-0.52970763	-1.002138553	0.757050759	-0.13470988	-0.040131203	0.92571115	-0.365362105	-0.380215684	0.095164133	1.03502726	-0.845926417	-0.368346859	0.161604081	-1.029786242	0.068449633	0.09785747	-0.414749525	-0.047792472	-0.867445072
398	0.690472137	-0.270159444	0.93034873	0.807887963	0.473535194	-0.486781905	0.930862134	0.706895104	-0.155319178	-0.178123255	0.15857327	0.11164457	-0.588874794	-0.886600518	-0.635756501	-1.283131324	0.106600358	-0.338497025	1.071040319	1.041905471	1.078210423	-0.973753801	0.902696252	1.914626164	1.56131452	-1.047676441	-0.901229179	-0.789720153	0.308900603	-0.37690606	0.524638658	-0.499255998	-0.451905539	-0.13470988	-0.874860219	-0.712994545	-1.380889737	-1.434680515	-1.488367045	0.004130197	-1.621903019	-1.383130259	-1.35765688	-1.764590833	0.754595356	0.09785747	-1.532692091	-0.047792472	-0.536989806
62	0.330372347	-0.296148768	0.608810035	0.462404618	0.539011206	-0.098041179	0.556555299	0.374063124	3.874410395	0.266230515	0.056512214	0.04342611	-0.588874794	-0.886600518	-0.635756501	0.317416294	-0.746202507	-1.37389969	-1.510377831	1.968043667	-1.238605362	-0.973753801	0.267295845	0.385865158	0.750444557	-0.069374759	-0.901229179	0.283886329	-0.111042701	-0.37690606	0.524638658	-0.499255998	-0.451905539	-0.712434724	-0.040131203	-0.166759313	-0.365362105	-0.731703961	-0.854954574	-0.339502158	-1.233914718	-1.383130259	-0.5980264	-0.662383946	2.469959661	0.471331849	-0.042102004	0.816627894	0.784831256
100	0.244905825	0.365540326	-0.24744553	-0.053993483	0.582276716	0.94157722	-0.571695268	-0.203044549	0.440068389	-0.006007559	0.036706089	0.056167586	0.071426862	-0.190822097	-0.635756501	-1.283131324	-0.319801075	-0.856198357	0.554756689	0.115767275	-0.775242205	-0.020620669	-0.685804767	-1.142895848	0.750444557	-0.069374759	0.072566505	0.283886329	-0.111042701	-0.37690606	-0.881156393	0.003626557	-1.056383688	-0.712434724	-1.709589236	0.92571115	0.650165527	0.32276087	0.095164133	0.004130197	-0.069949814	0.646436541	0.161604081	0.43982294	0.754595356	0.844806229	-0.042102004	0.384417711	0.45437599
427	-0.995353353	1.116176869	-2.336040205	-0.947316529	-1.019861973	1.935278341	-3.236195762	-1.146178975	-1.040657797	-0.002111317	-0.093475823	0.027390101	1.392030174	2.212776083	0.334199628	0.317416294	-1.17260394	-0.856198357	-1.510377831	1.041905471	-0.775242205	-0.338331713	-0.685804767	1.914626164	-1.682165332	-0.5585256	-1.388127021	0.283886329	-0.530986005	0.862563671	-0.178258868	0.003626557	-1.056383688	-0.13470988	0.794597814	-0.712994545	0.650165527	-0.028727407	-0.854954574	-0.683134513	-0.069949814	-0.368346859	-0.97784164	0.072420645	-0.274623228	-0.64909129	-0.042102004	1.681048261	-1.197900337
311	0.863606752	1.284775371	-0.716357123	-0.027144077	0.628289223	0.937541676	-0.522748423	0.096882793	-0.216685997	-0.11870961	0.093745102	0.09119431	0.071426862	-0.127569514	-0.635756501	1.117690104	-0.746202507	0.179204307	-0.994094201	-0.347301824	-0.311879048	-0.020620669	-1.003504971	-1.142895848	-1.682165332	-0.5585256	1.04636219	-0.789720153	-0.530986005	-0.996640925	-1.584053919	-0.499255998	-1.056383688	-0.712434724	-0.040131203	-0.166759313	0.650165527	-0.028727407	-0.221542102	-0.683134513	0.318038487	-0.030085726	-0.21821116	-0.294981651	-0.617696089	-0.64909129	2.939078171	-0.480002655	-0.867445072
222	0.043263859	1.838601617	-2.164769235	-0.516608852	-0.135743121	1.340499493	-1.713586934	-0.229614725	1.298054121	0.540190059	-0.437990393	-0.047165666	3.372935141	4.04710101	6.800573819	-1.283131324	1.812206089	-0.856198357	-0.477810571	-0.810370922	-0.311879048	0.297090375	-0.050404359	-1.142895848	-0.060425406	1.887228605	-1.388127021	1.357492811	1.568730516	-0.996640925	-1.584053919	-0.499255998	-1.056383688	-0.712434724	-1.709589236	-0.712994545	-0.703871315	-1.083192238	-0.854954574	0.004130197	-1.233914718	-1.044869126	-0.5980264	0.072420645	0.411522494	0.471331849	-1.160044569	0.384417711	3.098018114
273	-0.810762596	-0.782895519	0.062127824	-0.615242185	-0.883667626	-1.023136017	0.224692154	-0.251020068	-0.7047971	-0.098337078	0.031685139	-0.01774026	-0.588874794	-0.507085016	0.010880918	-0.482857515	-1.599005373	0.69690564	-2.026661461	-0.810370922	-0.311879048	-0.338331713	-0.050404359	-1.142895848	-1.682165332	-0.5585256	0.072566505	-0.789720153	-0.530986005	-0.37690606	-0.52970763	0.506509112	-1.056383688	0.443014965	-0.040131203	0.379475918	-0.365362105	0.32276087	-0.538248338	0.004130197	-0.069949814	-0.368346859	1.680865041	0.072420645	-0.274623228	0.09785747	0.330545518	-0.047792472	2.106652318
235	1.404049679	0.401346594	0.843454956	0.745380021	1.111356808	0.128319046	0.854157659	0.66123145	-0.021009669	-0.163443481	0.155302393	0.110180848	-0.588874794	-0.886600518	-0.635756501	-0.482857515	2.238607522	0.69690564	1.587323949	1.041905471	2.468299894	2.20335664	-0.050404359	-1.142895848	0.750444557	2.865530287	2.507055716	0.283886329	2.828560428	1.482298536	0.876087421	3.523804441	0.15257261	-0.13470988	0.794597814	-0.166759313	0.311656316	1.377225701	0.411870369	-0.339502158	1.09401509	0.984697674	-0.21821116	1.174627531	0.068449633	0.471331849	1.448488084	0.816627894	-0.536989806
514	-0.082138246	-0.35659081	0.276290251	0.073716639	-0.283588234	-0.663334011	0.398881782	0.212721152	0.314046071	-0.055020762	0.075121861	0.053372225	-0.588874794	-0.760095351	-0.312437791	0.317416294	0.959403224	-0.856198357	0.554756689	-0.810370922	-0.311879048	0.932512464	0.267295845	1.150245661	-1.682165332	-0.5585256	0.072566505	1.357492811	-0.111042701	-0.37690606	1.227536183	0.506509112	0.757050759	1.020739809	0.794597814	0.379475918	-0.026852894	0.32276087	1.04528284	0.347762551	-0.069949814	-0.030085726	0.541419321	0.072420645	0.754595356	1.218280609	-0.042102004	0.816627894	1.445741787
339	-0.852458096	-1.061560736	0.346815407	-0.560222234	-0.910663781	-1.230753141	0.43229498	-0.260452368	-0.859652847	-0.177411628	0.097795108	0.023000241	-0.588874794	-0.696842767	0.334199628	0.317416294	-1.17260394	-0.338497025	-1.510377831	-0.810370922	-0.311879048	-0.656042757	-0.685804767	-0.378515345	-0.060425406	-0.5585256	0.072566505	0.283886329	0.308900603	-0.37690606	-0.52970763	0.003626557	-0.451905539	-1.290159568	-0.040131203	-0.712994545	-0.703871315	-0.731703961	-0.854954574	-0.339502158	-0.845926417	-1.044869126	-0.5980264	0.43982294	0.068449633	0.471331849	-1.160044569	-0.047792472	2.767562849
254	-0.634416665	-1.002583537	0.491010506	-0.136168901	-0.553612143	-0.869560579	0.370381478	-0.289802039	-0.663160617	-0.181851341	0.119004886	0.058751904	0.071426862	-0.001064346	-0.312437791	0.317416294	0.106600358	-0.338497025	0.554756689	-0.810370922	-0.311879048	-0.656042757	-1.003504971	-0.378515345	-0.060425406	0.419776082	-0.901229179	-0.789720153	-0.111042701	-0.996640925	-0.52970763	-0.499255998	-0.451905539	0.443014965	-0.040131203	1.471946381	-0.365362105	0.32276087	0.411870369	0.347762551	-0.457938115	-0.368346859	-0.21821116	-0.662383946	1.097668217	0.471331849	-0.414749525	0.384417711	0.784831256
40	0.482330645	0.080435518	0.317518895	0.287987103	0.49420572	0.085172996	0.307122551	0.268982585	0.043466487	-0.121925818	0.119156478	0.09084234	0.071426862	-0.254074681	-0.635756501	0.317416294	-0.319801075	-0.338497025	-0.477810571	-0.810370922	-0.775242205	0.297090375	-0.368104563	-0.378515345	-1.682165332	-0.5585256	-0.414331337	-0.789720153	0.308900603	-0.37690606	-0.52970763	-1.002138553	0.757050759	-0.13470988	-0.040131203	-0.166759313	0.988674738	-0.028727407	2.312107783	0.004130197	-0.069949814	1.661219941	-0.97784164	-0.662383946	-1.646914672	-1.396040049	-0.042102004	-0.480002655	-0.867445072
152	0.037736928	0.485555007	-0.590047331	-0.24385926	-0.286638948	-0.167112495	-0.162518724	0.080959688	0.733739137	0.121166224	-0.065811957	0.015084654	-0.588874794	-0.127569514	0.334199628	-0.482857515	-0.319801075	-0.338497025	0.038473059	-0.810370922	-0.775242205	-0.973753801	0.902696252	-0.378515345	-0.871295369	-0.069374759	-0.901229179	-0.789720153	-0.530986005	-0.996640925	-0.881156393	0.003626557	0.15257261	1.020739809	-0.874860219	-0.166759313	-0.365362105	1.377225701	0.411870369	0.004130197	-0.457938115	-0.368346859	0.161604081	1.174627531	-0.274623228	-0.27561691	-0.414749525	-0.047792472	1.115286521
509	-0.866568711	-1.194997291	0.488857166	-0.495861892	-0.918204664	-1.333935331	0.541140559	-0.245527585	-0.911586448	-0.204866417	0.120904852	0.042445983	-0.588874794	0.378451156	-0.312437791	0.317416294	0.959403224	-0.856198357	0.554756689	-0.810370922	-0.311879048	0.932512464	0.267295845	1.150245661	-1.682165332	-0.5585256	0.072566505	1.357492811	-0.111042701	-0.37690606	1.227536183	0.506509112	0.757050759	1.020739809	0.794597814	0.379475918	-0.365362105	0.32276087	0.095164133	0.004130197	0.706026789	0.646436541	2.060680281	0.43982294	0.411522494	-0.27561691	0.330545518	-0.480002655	1.115286521
103	-0.926445896	-1.550765497	0.845820462	-0.002607674	-0.957676998	-1.637628839	0.844829072	0.02421459	-1.010286831	-0.246496766	0.154245213	0.085828529	-0.588874794	-0.886600518	-0.635756501	-1.283131324	-0.319801075	-0.856198357	0.554756689	0.115767275	-0.775242205	-0.020620669	-0.685804767	-1.142895848	0.750444557	-0.069374759	0.072566505	0.283886329	-0.111042701	-0.37690606	-0.881156393	0.003626557	-1.056383688	-0.712434724	-1.709589236	-1.259229777	-0.365362105	-0.731703961	-0.221542102	-1.370399222	1.869991692	2.676003341	-0.5980264	-0.662383946	-1.303841811	-1.022565669	-0.414749525	-1.344423022	-1.197900337
73	-1.029165152	-1.709098674	0.93034873	0.807887963	-1.063539289	-1.804853286	0.930862134	0.706895104	-1.070555016	-0.255935593	0.15857327	0.11164457	0.071426862	0.188693405	-0.312437791	-1.283131324	1.812206089	-0.338497025	1.071040319	1.968043667	1.54157358	2.521067685	-0.050404359	-1.142895848	0.750444557	2.376379446	2.507055716	0.283886329	2.828560428	0.862563671	1.227536183	1.512274221	0.15257261	-0.712434724	0.794597814	-1.805465008	-2.396417368	-2.489145346	-2.438485752	5.158615515	-2.785867923	-2.736174793	-2.11728736	-2.499395423	-1.303841811	-1.396040049	-2.650634656	-1.776633205	-1.528355603
42	1.238411725	0.59168404	0.459312469	0.497074823	1.643193893	1.009622077	0.375582495	0.403673459	0.764604557	-0.066745989	0.125305714	0.097988872	-0.588874794	-0.380579848	0.010880918	-0.482857515	-1.17260394	0.179204307	-0.994094201	-0.347301824	-0.775242205	-0.338331713	-0.368104563	-1.142895848	-0.060425406	-0.069374759	0.072566505	-0.789720153	-0.530986005	1.482298536	1.227536183	0.003626557	-1.056383688	0.443014965	0.794597814	0.92571115	0.311656316	1.728713978	1.04528284	-0.339502158	0.706026789	0.984697674	0.161604081	0.072420645	0.068449633	-0.27561691	0.70319304	-0.480002655	-0.536989806
108	-0.779337941	-0.90516762	1.625068926	2.119821263	-0.801776597	-0.941625856	1.649734705	1.830353943	-0.610827174	-0.105624955	0.270137696	0.242706194	-0.588874794	-0.886600518	-0.635756501	-1.283131324	-0.319801075	-0.856198357	0.554756689	0.115767275	-0.775242205	-0.020620669	-0.685804767	-1.142895848	0.750444557	-0.069374759	0.072566505	0.283886329	-0.111042701	-0.37690606	-0.881156393	0.003626557	-1.056383688	-0.712434724	-1.709589236	-0.712994545	-1.042380526	-1.434680515	-0.854954574	-0.339502158	-1.233914718	0.308175408	-1.35765688	-1.397188537	0.754595356	2.712178128	-1.160044569	0.384417711	0.123920725
346	0.853969727	2.115506365	3.556621027	1.85038252	1.369051657	3.258201999	4.281298634	1.807518791	1.084367076	0.188743373	0.42084087	0.176407527	-0.588874794	-0.886600518	-0.635756501	-1.283131324	-0.746202507	-0.338497025	0.038473059	-0.810370922	-0.775242205	-0.656042757	-1.003504971	-1.142895848	1.56131452	-0.069374759	0.072566505	1.357492811	-0.950929309	-0.37690606	-0.881156393	-1.002138553	-1.056383688	-0.13470988	-1.709589236	1.471946381	-0.026852894	0.32276087	0.095164133	0.347762551	1.869991692	0.646436541	0.161604081	0.072420645	0.068449633	0.09785747	0.330545518	0.384417711	-0.206534541
61	1.301558221	0.974913188	0.073474348	0.3232099	1.351698292	1.045455919	0.053941548	0.296407647	4.097733546	0.348778794	-0.007243299	0.053298432	-0.588874794	-0.886600518	-0.635756501	0.317416294	-0.746202507	-1.37389969	-1.510377831	1.968043667	-1.238605362	-0.973753801	0.267295845	0.385865158	0.750444557	-0.069374759	-0.901229179	0.283886329	-0.111042701	-0.37690606	0.524638658	-0.499255998	-0.451905539	-0.712434724	-0.040131203	-0.712994545	0.650165527	-1.083192238	-0.854954574	0.004130197	0.318038487	-0.030085726	-0.5980264	0.43982294	1.783813939	0.09785747	-0.042102004	-0.047792472	0.123920725
383	-0.15542943	-0.624023122	0.516984438	0.229534134	-0.158121093	-0.652548083	0.507827364	0.217071012	0.899705727	-0.007328544	0.077228185	0.040843479	-0.588874794	-0.633590183	-0.635756501	-1.283131324	0.106600358	-0.338497025	1.071040319	1.041905471	1.078210423	-0.973753801	0.902696252	1.914626164	1.56131452	-1.047676441	-0.901229179	-0.789720153	0.308900603	-0.37690606	0.524638658	-0.499255998	-0.451905539	-0.13470988	-0.874860219	0.379475918	1.665693159	-0.731703961	-0.854954574	0.004130197	-0.069949814	-0.706607992	-0.5980264	-0.662383946	1.783813939	0.844806229	0.330545518	0.384417711	0.45437599
391	1.813414592	0.669484028	0.93034873	0.807887963	1.773016745	0.627548896	0.930862134	0.706895104	1.393315987	-0.046460007	0.15857327	0.11164457	-0.588874794	-0.760095351	-0.635756501	-1.283131324	0.106600358	-0.338497025	1.071040319	1.041905471	1.078210423	-0.973753801	0.902696252	1.914626164	1.56131452	-1.047676441	-0.901229179	-0.789720153	0.308900603	-0.37690606	0.524638658	-0.499255998	-0.451905539	-0.13470988	-0.874860219	-0.712994545	-1.380889737	-1.786168792	-1.488367045	0.004130197	-1.621903019	-1.383130259	-1.35765688	-1.764590833	2.469959661	0.471331849	-1.532692091	0.384417711	-0.206534541
258	-0.502514578	-0.40703842	1.936285154	1.980785537	-0.629801168	-0.705911893	1.749043427	1.496377628	-0.327212939	-0.069208608	0.282479012	0.201517514	-0.588874794	-0.886600518	-0.635756501	0.317416294	0.106600358	-0.338497025	0.554756689	-0.810370922	-0.311879048	-0.656042757	-1.003504971	-0.378515345	-0.060425406	0.419776082	-0.901229179	-0.789720153	-0.111042701	-0.996640925	-0.52970763	-0.499255998	-0.451905539	0.443014965	-0.040131203	-2.35170024	-1.042380526	-1.083192238	0.728576605	-1.370399222	-1.621903019	-1.383130259	-1.73747212	1.909432122	-0.617696089	-0.27561691	-1.905339613	0.384417711	2.437107583
404	-0.638276321	-0.338073876	-0.288792718	-0.542098527	-0.778900547	-0.781738223	0.054126159	-0.096534025	-0.175444996	0.063055322	-0.085057421	-0.056179908	0.071426862	-0.254074681	0.010880918	1.117690104	0.959403224	1.732308304	0.038473059	1.504974569	1.54157358	0.932512464	-0.050404359	-0.378515345	-0.060425406	-0.069374759	0.072566505	0.283886329	-0.950929309	-0.37690606	0.524638658	0.003626557	1.966007057	-0.712434724	0.794597814	-1.259229777	1.665693159	0.674249147	-0.854954574	-0.683134513	0.706026789	-0.368346859	-0.5980264	1.542029827	-0.617696089	0.09785747	2.566430649	-0.480002655	-0.206534541
206	-0.805356325	0.288410188	-1.183687676	-0.798847514	-0.879215138	-0.118951911	-0.788595478	-0.374605623	-0.692603012	0.086799049	-0.152975935	-0.03565672	-0.588874794	0.062188237	0.334199628	1.917963913	-0.319801075	0.69690564	-0.994094201	-0.810370922	-1.238605362	-0.656042757	-0.685804767	1.150245661	-0.060425406	0.908926923	-0.901229179	2.431099293	0.308900603	0.242828805	-0.52970763	1.009391667	-0.451905539	0.443014965	0.794597814	-1.259229777	-1.380889737	-1.434680515	-1.488367045	-0.683134513	-1.233914718	-1.383130259	-0.5980264	-0.294981651	-0.617696089	-0.27561691	-1.532692091	-0.912212839	1.445741787
416	1.687372014	1.270934176	0.104790821	0.387309406	1.062342555	0.58506439	0.292826412	0.437897755	0.320538266	-0.100885689	0.121680362	0.099952526	-0.588874794	0.251945988	-0.312437791	1.117690104	0.959403224	1.732308304	0.038473059	1.504974569	1.54157358	0.932512464	-0.050404359	-0.378515345	-0.060425406	-0.069374759	0.072566505	0.283886329	-0.950929309	-0.37690606	0.524638658	0.003626557	1.966007057	-0.712434724	0.794597814	0.379475918	0.650165527	1.025737424	-0.538248338	0.691394906	0.706026789	-0.368346859	-0.21821116	0.072420645	0.068449633	0.09785747	0.330545518	-0.047792472	-0.206534541
384	2.317198019	1.091034399	0.93034873	0.807887963	1.555225806	0.440788915	0.930862134	0.706895104	1.018281167	-0.078345052	0.15857327	0.11164457	-0.588874794	-0.886600518	-0.635756501	-1.283131324	0.106600358	-0.338497025	1.071040319	1.041905471	1.078210423	-0.973753801	0.902696252	1.914626164	1.56131452	-1.047676441	-0.901229179	-0.789720153	0.308900603	-0.37690606	0.524638658	-0.499255998	-0.451905539	-0.13470988	-0.874860219	1.471946381	-0.365362105	-0.731703961	-0.221542102	0.347762551	-0.069949814	0.646436541	-0.21821116	-0.662383946	1.097668217	0.471331849	1.075840562	0.384417711	-0.206534541
412	0.04489348	-0.443931442	0.502424367	0.294388832	0.043383718	-0.468640024	0.495319756	0.274374761	-0.340020316	-0.168503547	0.133173217	0.092683829	0.071426862	-0.127569514	-0.635756501	1.117690104	0.959403224	1.732308304	0.038473059	1.504974569	1.54157358	0.932512464	-0.050404359	-0.378515345	-0.060425406	-0.069374759	0.072566505	0.283886329	-0.950929309	-0.37690606	0.524638658	0.003626557	1.966007057	-0.712434724	0.794597814	-1.805465008	-0.365362105	3.134667085	-0.221542102	-1.370399222	-0.457938115	-0.706607992	-0.97784164	-0.294981651	-1.303841811	-1.769514429	1.448488084	-1.776633205	-1.528355603
294	-0.058773638	1.770651591	-2.185126531	-0.55135429	-0.063455438	1.870303907	-2.240075583	-0.437994711	-0.403097587	-0.012751869	-0.02843277	0.060889881	1.392030174	2.023018332	3.244068014	1.117690104	-0.319801075	0.179204307	0.038473059	-0.347301824	-0.775242205	-0.020620669	-0.368104563	-1.142895848	0.750444557	-1.047676441	0.072566505	-0.789720153	-0.530986005	1.482298536	0.173189895	-0.499255998	-1.056383688	0.443014965	-0.040131203	-0.712994545	-0.703871315	-0.380215684	1.678695312	-1.370399222	-0.069949814	2.337742208	-0.5980264	0.43982294	-0.96076895	-1.396040049	-0.042102004	-1.776633205	-1.528355603
230	-0.852458108	0.176703155	-1.0992612	-0.826056016	-0.910663792	-0.132921743	-0.803223658	-0.448415032	-0.680272846	0.167249876	-0.232620716	-0.084269097	-0.588874794	-0.127569514	1.950793176	-1.283131324	1.812206089	-0.856198357	-0.477810571	-0.810370922	-0.311879048	0.297090375	-0.050404359	-1.142895848	-0.060425406	1.887228605	-1.388127021	1.357492811	1.568730516	-0.996640925	-1.584053919	-0.499255998	-1.056383688	-0.712434724	-1.709589236	-0.166759313	-0.703871315	-1.083192238	-0.854954574	0.347762551	-0.845926417	-1.044869126	-0.5980264	-0.662383946	1.097668217	1.965229368	-0.787397047	1.248838078	2.437107583
20	-0.203232195	1.003712692	-1.430640427	-0.513392557	-0.031946345	1.667481423	-1.981407218	-0.641869003	-0.333789748	-0.010060922	-0.025221473	0.047658991	2.052331829	0.631461491	0.010880918	0.317416294	1.812206089	1.214606972	0.554756689	0.115767275	1.54157358	1.885645596	-0.368104563	1.914626164	0.750444557	-0.069374759	0.072566505	-0.789720153	-0.950929309	0.242828805	1.578984946	-1.002138553	2.570485205	-0.13470988	0.794597814	-0.712994545	-0.026852894	0.674249147	1.678695312	1.03502726	-0.457938115	0.646436541	1.680865041	0.072420645	-0.617696089	-0.64909129	1.448488084	-0.912212839	0.123920725
489	-1.029165152	-1.098793917	0.217619051	-0.965071166	-1.063539289	-1.05828661	0.090662958	-1.022760158	-1.070555016	-0.19307905	0.095524956	0.014079281	3.372935141	0.884471825	0.010880918	-1.283131324	-0.319801075	2.250009636	-0.477810571	-0.810370922	-0.775242205	-0.973753801	-0.050404359	-0.378515345	-0.871295369	-0.5585256	0.559464348	-0.789720153	-0.950929309	-0.996640925	1.227536183	-0.499255998	1.361528908	1.598464654	-1.709589236	0.379475918	-0.365362105	0.674249147	0.095164133	0.004130197	-0.457938115	-0.368346859	-0.21821116	0.807225236	0.068449633	0.09785747	-0.414749525	-0.047792472	1.445741787
325	0.710770558	-0.143108041	0.801810444	0.683274783	0.491678663	-0.370402551	0.817396447	0.615861982	-0.078407976	-0.165207486	0.152176951	0.107787038	-0.588874794	-0.886600518	-0.635756501	1.117690104	-0.319801075	-0.856198357	-0.994094201	-0.810370922	0.614847266	0.297090375	-0.368104563	-0.378515345	-0.060425406	0.908926923	0.072566505	2.431099293	-0.530986005	0.242828805	-1.584053919	0.003626557	-1.056383688	-1.290159568	-0.040131203	0.379475918	0.988674738	0.32276087	0.095164133	0.004130197	0.706026789	0.646436541	0.161604081	0.072420645	-0.274623228	0.09785747	2.193783127	0.384417711	-0.206534541
458	1.107510214	0.078805105	0.93034873	0.807887963	1.068608249	0.023504858	0.930862134	0.706895104	0.886954117	-0.089510333	0.15857327	0.11164457	-0.588874794	-0.886600518	-0.635756501	1.117690104	0.533001791	-0.856198357	0.554756689	1.968043667	-0.311879048	-0.973753801	2.808897475	1.150245661	1.56131452	-1.047676441	0.072566505	-0.789720153	1.148787212	-0.37690606	-0.52970763	0.003626557	0.15257261	-0.13470988	0.794597814	-0.712994545	2.34271158	-0.731703961	-0.538248338	-0.683134513	1.869991692	-0.030085726	-0.5980264	-0.294981651	-0.274623228	0.844806229	1.075840562	-0.480002655	-0.536989806
135	-0.13869658	-0.190411433	0.026952843	-0.095200721	0.048658848	0.139030644	-0.183472571	-0.214978475	-0.320757078	-0.126007268	0.092190022	0.070362756	0.071426862	-0.317327265	-0.635756501	-0.482857515	-0.319801075	-0.338497025	0.038473059	-0.810370922	-0.775242205	-0.973753801	0.902696252	-0.378515345	-0.871295369	-0.069374759	-0.901229179	-0.789720153	-0.530986005	-0.996640925	-0.881156393	0.003626557	0.15257261	1.020739809	-0.874860219	0.379475918	0.650165527	-0.028727407	0.095164133	-0.339502158	2.257979994	0.646436541	0.161604081	0.43982294	-0.274623228	0.09785747	1.821135605	0.384417711	-0.536989806
262	0.167642265	-0.463120723	0.644784282	0.459939905	0.130731974	-0.530682964	0.649440922	0.423122459	-0.398107608	-0.184805356	0.144571178	0.101031252	0.071426862	-0.317327265	-0.635756501	0.317416294	0.106600358	-0.338497025	0.554756689	-0.810370922	-0.311879048	-0.656042757	-1.003504971	-0.378515345	-0.060425406	0.419776082	-0.901229179	-0.789720153	-0.111042701	-0.996640925	-0.52970763	-0.499255998	-0.451905539	0.443014965	-0.040131203	-0.166759313	-0.026852894	-0.380215684	0.411870369	3.440453742	0.318038487	-0.368346859	0.921234561	1.174627531	1.097668217	0.844806229	-0.042102004	-0.047792472	0.45437599
277	-0.371083751	0.058706559	-0.491062453	-0.412803617	-0.195610501	0.584483173	-0.920529023	-0.608898668	-0.354064271	-0.060377753	0.023519895	0.039494021	0.071426862	0.251945988	0.657518337	-0.482857515	-1.599005373	-0.338497025	-1.510377831	-0.810370922	-0.775242205	-0.338331713	-1.003504971	-0.378515345	-0.871295369	-1.047676441	-1.388127021	-0.789720153	-0.111042701	2.102033401	-1.584053919	-1.505021108	0.15257261	-1.290159568	-1.709589236	1.471946381	-0.365362105	-0.028727407	-0.221542102	0.004130197	1.09401509	-0.368346859	0.161604081	-0.294981651	-0.274623228	-0.27561691	-0.414749525	-0.480002655	-0.536989806
387	0.196799039	0.373671452	-0.303951245	-0.091816793	0.467693965	0.861043462	-0.591641254	-0.21152416	-0.263767573	-0.116673624	0.087687867	0.079501742	1.392030174	0.504956323	-0.635756501	-1.283131324	0.106600358	-0.338497025	1.071040319	1.041905471	1.078210423	-0.973753801	0.902696252	1.914626164	1.56131452	-1.047676441	-0.901229179	-0.789720153	0.308900603	-0.37690606	0.524638658	-0.499255998	-0.451905539	-0.13470988	-0.874860219	-0.712994545	-1.380889737	-1.083192238	-1.17166081	0.004130197	-1.233914718	-1.383130259	-1.35765688	1.174627531	3.156105384	1.218280609	-1.160044569	0.384417711	0.784831256
133	-0.036018803	0.376330234	-0.534565956	-0.258554868	0.176903725	0.864446641	-0.876103446	-0.381730506	-0.234299691	-0.077520791	0.050928552	0.062895543	0.731728518	0.694714074	-0.635756501	-0.482857515	-0.319801075	-0.338497025	0.038473059	-0.810370922	-0.775242205	-0.973753801	0.902696252	-0.378515345	-0.871295369	-0.069374759	-0.901229179	-0.789720153	-0.530986005	-0.996640925	-0.881156393	0.003626557	0.15257261	1.020739809	-0.874860219	-0.166759313	1.665693159	-0.028727407	-0.221542102	0.691394906	1.482003391	-0.030085726	0.161604081	-0.294981651	-0.617696089	-0.64909129	1.448488084	-0.480002655	-0.536989806
153	-0.825697574	-0.633826215	-0.126553633	-0.684346213	-0.748999276	-0.101370991	-0.682714263	-1.178468273	-0.863549819	-0.14478433	0.064735939	0.029225874	0.731728518	1.64350283	0.334199628	-0.482857515	-0.319801075	1.214606972	-0.477810571	-0.810370922	-0.775242205	-0.973753801	-0.368104563	-0.378515345	-0.871295369	-0.069374759	-0.414331337	-0.789720153	-0.950929309	-0.996640925	0.524638658	-0.499255998	0.757050759	1.598464654	-0.874860219	-0.166759313	-1.042380526	-1.434680515	-1.488367045	0.004130197	-1.233914718	-1.383130259	-0.97784164	-1.397188537	0.411522494	2.712178128	-1.160044569	3.409888994	0.123920725
178	-0.308069103	-0.603565492	0.343933922	0.002595226	-0.320378922	-0.637238396	0.334007825	0.028596993	-0.559048327	-0.176257335	0.12227233	0.080633646	0.071426862	-0.5703376	-0.635756501	0.317416294	-0.746202507	1.732308304	2.103607579	1.504974569	1.078210423	0.932512464	-0.685804767	1.150245661	-0.871295369	-0.5585256	1.533260032	-0.789720153	-0.530986005	0.242828805	0.876087421	0.003626557	1.361528908	-0.13470988	1.62932683	1.471946381	0.650165527	-0.380215684	0.411870369	0.347762551	1.09401509	0.984697674	0.541419321	0.072420645	-0.274623228	0.471331849	0.70319304	-0.047792472	-0.536989806
118	-0.919484915	-0.820100273	-0.000667009	-0.782037185	-0.948619085	-0.850284108	-0.032520941	-0.654618825	-0.794110456	-0.028273621	-0.046208566	-0.105905421	0.071426862	0.125440821	-0.635756501	-0.482857515	-0.319801075	0.179204307	1.071040319	-0.810370922	1.078210423	-0.338331713	1.220396456	-0.378515345	-0.060425406	-0.5585256	0.559464348	1.357492811	-0.530986005	0.242828805	-0.178258868	0.506509112	0.15257261	-1.867884413	-0.874860219	0.379475918	0.311656316	-0.380215684	-0.221542102	0.691394906	0.318038487	0.308175408	0.921234561	-0.294981651	0.754595356	1.591754988	0.330545518	0.816627894	0.45437599
35	-1.016978459	0.247035584	-1.342166601	-0.955828622	-1.051691845	0.143985263	-1.250961222	-0.694449624	-1.052971327	0.03083367	-0.127571399	-0.026506934	2.712633485	2.149523499	1.950793176	0.317416294	-0.319801075	-0.338497025	-0.477810571	-0.810370922	-0.775242205	0.297090375	-0.368104563	-0.378515345	-1.682165332	-0.5585256	-0.414331337	-0.789720153	0.308900603	-0.37690606	-0.52970763	-1.002138553	0.757050759	-0.13470988	-0.040131203	-1.805465008	-1.042380526	-0.028727407	-1.17166081	-1.370399222	-0.845926417	-1.044869126	-0.97784164	4.48124819	-1.646914672	-1.769514429	-0.042102004	-1.344423022	-0.867445072
291	0.907946922	-1.482174945	2.558288248	11.69916962	1.219825396	-1.530734461	2.825964952	11.19934542	2.21429694	-0.216837929	0.399482846	1.114279355	-0.588874794	-0.886600518	-0.635756501	-0.482857515	-0.319801075	0.69690564	0.038473059	0.578836373	-0.775242205	0.297090375	-1.003504971	1.150245661	-0.871295369	2.865530287	2.507055716	-0.789720153	-0.111042701	0.242828805	-0.52970763	2.015156776	-0.451905539	-0.13470988	1.62932683	0.379475918	-0.365362105	0.32276087	0.095164133	0.004130197	0.318038487	0.646436541	1.301049801	-0.662383946	0.411522494	0.844806229	-0.042102004	2.113258444	0.45437599
358	2.074420173	1.737819783	-0.062226605	0.370715191	2.135010492	1.835628414	-0.079383271	0.338664457	0.715723474	-0.054365388	0.108718846	0.097984865	-0.588874794	-0.443832432	0.010880918	-1.283131324	-0.746202507	-1.891601022	-0.994094201	-0.347301824	-1.238605362	-0.338331713	-1.003504971	-0.378515345	-0.060425406	-0.5585256	-0.901229179	-0.789720153	-0.530986005	-0.996640925	-0.881156393	-1.002138553	-0.451905539	-0.712434724	-0.040131203	0.92571115	-0.365362105	-0.028727407	0.411870369	0.004130197	0.318038487	1.661219941	0.161604081	-0.294981651	0.068449633	1.218280609	-0.042102004	0.384417711	0.123920725
31	0.476641359	2.524345541	-2.542102006	-0.437380208	0.114860463	1.590271422	-1.752835263	-0.089564512	-0.055925104	0.033893635	-0.045614313	0.066092921	0.731728518	2.718796752	0.657518337	0.317416294	-0.319801075	-0.338497025	-0.477810571	-0.810370922	-0.775242205	0.297090375	-0.368104563	-0.378515345	-1.682165332	-0.5585256	-0.414331337	-0.789720153	0.308900603	-0.37690606	-0.52970763	-1.002138553	0.757050759	-0.13470988	-0.040131203	-0.166759313	2.34271158	-0.028727407	0.411870369	-0.683134513	-0.457938115	-0.368346859	-0.5980264	0.072420645	-0.274623228	-0.64909129	0.330545518	-0.912212839	0.784831256
507	-0.944635653	-1.236021106	0.460478782	-0.69998915	-0.932865351	-1.055388111	0.213510101	-1.198232343	-0.943766817	-0.183839332	0.097069328	-0.011138704	0.071426862	-0.380579848	-0.312437791	0.317416294	0.959403224	-0.856198357	0.554756689	-0.810370922	-0.311879048	0.932512464	0.267295845	1.150245661	-1.682165332	-0.5585256	0.072566505	1.357492811	-0.111042701	-0.37690606	1.227536183	0.506509112	0.757050759	1.020739809	0.794597814	2.018181613	0.311656316	0.32276087	0.411870369	0.004130197	1.09401509	0.646436541	0.541419321	-0.294981651	0.411522494	-0.27561691	0.70319304	0.384417711	-0.206534541
271	0.268339532	0.033970444	0.162669783	0.139258273	0.00505775	-0.333699551	0.306468247	0.256837514	1.102371055	0.040657117	0.046379074	0.050855654	-0.588874794	-0.443832432	0.657518337	-0.482857515	-1.599005373	0.69690564	-2.026661461	-0.810370922	-0.311879048	-0.338331713	-0.050404359	-1.142895848	-1.682165332	-0.5585256	0.072566505	-0.789720153	-0.530986005	-0.37690606	-0.52970763	0.506509112	-1.056383688	0.443014965	-0.040131203	0.379475918	-0.365362105	1.728713978	0.411870369	1.03502726	0.318038487	-0.368346859	0.161604081	1.542029827	0.068449633	0.09785747	-0.042102004	1.248838078	1.445741787
190	2.011306976	1.344130901	0.335859205	0.512287315	1.3158445	0.643766477	0.471408534	0.51783223	0.40558109	-0.105325289	0.133385812	0.103853565	0.071426862	-0.254074681	-0.635756501	0.317416294	-0.746202507	1.732308304	2.103607579	1.504974569	1.078210423	0.932512464	-0.685804767	1.150245661	-0.871295369	-0.5585256	1.533260032	-0.789720153	-0.530986005	0.242828805	0.876087421	0.003626557	1.361528908	-0.13470988	1.62932683	-1.805465008	-1.380889737	-0.380215684	2.945520255	-1.370399222	-1.233914718	-0.030085726	-0.97784164	0.072420645	-1.646914672	-1.769514429	-0.787397047	-2.208843388	-1.528355603
241	0.767116589	0.625752952	-0.041023936	0.176280538	1.713328092	1.894096104	-0.552135788	-0.091109343	1.499665168	0.083505963	0.037280058	0.062582505	-0.588874794	-0.443832432	-0.312437791	-0.482857515	2.238607522	0.69690564	1.587323949	1.041905471	2.468299894	2.20335664	-0.050404359	-1.142895848	0.750444557	2.865530287	2.507055716	0.283886329	2.828560428	1.482298536	0.876087421	3.523804441	0.15257261	-0.13470988	0.794597814	-0.166759313	0.988674738	1.025737424	0.095164133	-0.339502158	1.482003391	-0.030085726	1.680865041	1.174627531	-0.617696089	0.471331849	-0.042102004	-0.480002655	0.123920725
352	2.450110355	1.202251326	0.93034873	0.807887963	3.089559361	1.756509896	0.930862134	0.706895104	1.361364	-0.04917653	0.15857327	0.11164457	-0.588874794	-0.886600518	-0.635756501	-1.283131324	-0.746202507	-1.891601022	-0.994094201	-0.347301824	-1.238605362	-0.338331713	-1.003504971	-0.378515345	-0.060425406	-0.5585256	-0.901229179	-0.789720153	-0.530986005	-0.996640925	-0.881156393	-1.002138553	-0.451905539	-0.712434724	-0.040131203	-0.166759313	-0.365362105	2.783178808	0.728576605	-0.339502158	-0.069949814	0.646436541	0.161604081	0.43982294	-0.617696089	-1.022565669	-0.042102004	-0.912212839	-0.206534541
45	-0.198860234	-0.851166055	0.739807225	0.470711659	0.220026976	-0.445687974	0.639961776	0.280889678	0.012370715	-0.142245115	0.136885974	0.087770809	-0.588874794	0.062188237	0.657518337	-0.482857515	-1.17260394	0.179204307	-0.994094201	-0.347301824	-0.775242205	-0.338331713	-0.368104563	-1.142895848	-0.060425406	-0.069374759	0.072566505	-0.789720153	-0.530986005	1.482298536	1.227536183	0.003626557	-1.056383688	0.443014965	0.794597814	-0.166759313	-0.365362105	0.32276087	-0.221542102	0.004130197	-0.457938115	-0.030085726	0.161604081	-0.662383946	0.068449633	0.844806229	-0.042102004	-0.047792472	1.115286521
463	0.125386063	-0.390403474	0.518570416	0.33382101	0.132877032	-0.404453713	0.509450445	0.305394494	2.522409196	0.161023992	0.046743378	0.031553869	-0.588874794	-0.760095351	-0.312437791	1.117690104	-0.319801075	0.69690564	1.071040319	1.041905471	1.54157358	-0.973753801	2.491197271	0.385865158	1.56131452	-0.069374759	-0.901229179	1.357492811	1.148787212	1.482298536	1.930433709	0.506509112	-0.451905539	1.020739809	0.794597814	-0.166759313	1.327183948	-0.380215684	0.411870369	-0.339502158	1.869991692	-0.030085726	-0.21821116	-0.294981651	1.097668217	0.844806229	0.330545518	0.384417711	-0.206534541
351	0.037461299	-0.046957011	0.031564629	-0.013045543	0.26868061	0.322648928	-0.177783953	-0.13111441	-0.286355571	-0.131772631	0.100906675	0.07887846	0.731728518	0.125440821	-0.635756501	-1.283131324	-0.746202507	-1.891601022	-0.994094201	-0.347301824	-1.238605362	-0.338331713	-1.003504971	-0.378515345	-0.060425406	-0.5585256	-0.901229179	-0.789720153	-0.530986005	-0.996640925	-0.881156393	-1.002138553	-0.451905539	-0.712434724	-0.040131203	-1.259229777	-0.703871315	0.32276087	2.945520255	-1.026766867	-0.457938115	0.646436541	-0.21821116	-0.662383946	-0.96076895	-0.64909129	-0.414749525	-1.344423022	-0.867445072
328	-0.729809676	-1.384731507	0.84407469	0.404090223	-0.795964454	-1.507732275	0.854704722	0.411910504	-0.899856381	-0.237142876	0.154280103	0.099144586	-0.588874794	-0.760095351	-0.635756501	1.117690104	-0.319801075	-0.856198357	-0.994094201	-0.810370922	0.614847266	0.297090375	-0.368104563	-0.378515345	-0.060425406	0.908926923	0.072566505	2.431099293	-0.530986005	0.242828805	-1.584053919	0.003626557	-1.056383688	-1.290159568	-0.040131203	0.379475918	0.988674738	0.32276087	0.095164133	0.004130197	0.706026789	0.646436541	0.161604081	0.072420645	-0.274623228	0.09785747	2.193783127	0.384417711	-0.206534541
366	-0.413265849	-0.155482138	-0.282147722	-0.376945407	-0.42879451	-0.163992721	-0.303219478	-0.291090101	-0.716072196	-0.165082616	0.097672792	0.074623797	0.731728518	0.188693405	-0.635756501	-1.283131324	-0.746202507	-1.891601022	-0.994094201	-0.347301824	-1.238605362	-0.338331713	-1.003504971	-0.378515345	-0.060425406	-0.5585256	-0.901229179	-0.789720153	-0.530986005	-0.996640925	-0.881156393	-1.002138553	-0.451905539	-0.712434724	-0.040131203	-0.712994545	-0.365362105	-0.380215684	0.411870369	-1.026766867	0.318038487	2.676003341	-0.5980264	-0.294981651	-0.96076895	0.09785747	-0.042102004	-0.912212839	-0.867445072
456	1.008145188	-0.004340472	0.93034873	0.807887963	0.969453787	-0.061522029	0.930862134	0.706895104	0.795921128	-0.097249857	0.15857327	0.11164457	-0.588874794	-0.886600518	-0.635756501	1.117690104	0.533001791	-0.856198357	0.554756689	1.968043667	-0.311879048	-0.973753801	2.808897475	1.150245661	1.56131452	-1.047676441	0.072566505	-0.789720153	1.148787212	-0.37690606	-0.52970763	0.003626557	0.15257261	-0.13470988	0.794597814	2.018181613	0.650165527	-0.380215684	-0.221542102	0.004130197	2.257979994	0.308175408	0.161604081	-0.294981651	0.068449633	0.844806229	-0.042102004	1.248838078	-0.536989806
371	-0.033211212	0.671184502	-0.876160815	-0.344323707	-0.069695875	0.629287847	-0.849436878	-0.232803065	-0.283514081	-0.064819815	0.033991909	0.062214291	-0.588874794	-0.127569514	0.657518337	1.917963913	-0.319801075	1.214606972	-0.994094201	-0.810370922	-0.311879048	-0.656042757	-0.050404359	-0.378515345	-0.871295369	0.419776082	-0.414331337	1.357492811	-0.111042701	2.102033401	-0.52970763	2.518039331	-1.056383688	-0.712434724	1.62932683	0.379475918	-0.026852894	0.674249147	0.728576605	0.347762551	1.482003391	0.308175408	0.161604081	1.174627531	0.411522494	0.471331849	0.70319304	0.816627894	0.45437599
21	0.156584651	2.417017252	-2.729520835	-0.538731286	-0.086981174	1.677596603	-2.04590334	-0.199520244	1.196963334	0.545759125	-0.452197298	-0.028154825	-0.588874794	0.441703739	1.950793176	0.317416294	1.812206089	1.214606972	0.554756689	0.115767275	1.54157358	1.885645596	-0.368104563	1.914626164	0.750444557	-0.069374759	0.072566505	-0.789720153	-0.950929309	0.242828805	1.578984946	-1.002138553	2.570485205	-0.13470988	0.794597814	0.92571115	-0.026852894	0.32276087	0.728576605	0.347762551	0.706026789	0.308175408	1.301049801	1.174627531	-0.274623228	0.844806229	-0.042102004	0.384417711	0.784831256
475	2.034761471	0.854700242	0.93034873	0.807887963	1.993894568	0.816955943	0.930862134	0.706895104	1.996246184	0.004800451	0.15857327	0.11164457	-0.588874794	-0.886600518	-0.635756501	1.117690104	-0.319801075	0.69690564	1.071040319	1.041905471	1.54157358	-0.973753801	2.491197271	0.385865158	1.56131452	-0.069374759	-0.901229179	1.357492811	1.148787212	1.482298536	1.930433709	0.506509112	-0.451905539	1.020739809	0.794597814	0.379475918	1.665693159	-0.380215684	-0.538248338	-0.339502158	1.869991692	0.308175408	-0.5980264	0.072420645	-0.274623228	-0.27561691	1.821135605	0.816627894	-0.536989806
482	-0.166006328	-0.55344266	0.424222999	0.14299694	0.051469712	-0.274982822	0.285178087	0.004929991	-0.253442617	-0.144780461	0.116760952	0.077474625	-0.588874794	-0.633590183	-0.312437791	-1.283131324	-0.319801075	2.250009636	-0.477810571	-0.810370922	-0.775242205	-0.973753801	-0.050404359	-0.378515345	-0.871295369	-0.5585256	0.559464348	-0.789720153	-0.950929309	-0.996640925	1.227536183	-0.499255998	1.361528908	1.598464654	-1.709589236	-0.712994545	-1.042380526	-1.434680515	-1.488367045	0.004130197	-1.233914718	-1.383130259	-1.35765688	-1.397188537	0.754595356	3.085652507	-1.160044569	0.816627894	0.45437599
341	-0.639680598	-0.298829132	-0.335996004	-0.555346191	-0.715403799	-0.513043401	-0.186989042	-0.288982391	-0.811775636	-0.160732425	0.085147904	0.062473166	-0.588874794	0.125440821	0.334199628	-1.283131324	-0.746202507	-0.338497025	0.038473059	-0.810370922	-0.775242205	-0.656042757	-1.003504971	-1.142895848	1.56131452	-0.069374759	0.072566505	1.357492811	-0.950929309	-0.37690606	-0.881156393	-1.002138553	-1.056383688	-0.13470988	-1.709589236	-0.166759313	0.988674738	-0.028727407	-0.221542102	-0.339502158	0.318038487	0.308175408	-0.21821116	-0.294981651	-0.617696089	-0.27561691	2.566430649	-0.047792472	-0.536989806
236	-0.18814706	-0.052646142	-0.182256061	-0.211835862	0.022868816	0.387977258	-0.488530557	-0.369688164	-0.044312471	-0.05056724	0.040094552	0.044093852	-0.588874794	-0.633590183	0.010880918	-0.482857515	2.238607522	0.69690564	1.587323949	1.041905471	2.468299894	2.20335664	-0.050404359	-1.142895848	0.750444557	2.865530287	2.507055716	0.283886329	2.828560428	1.482298536	0.876087421	3.523804441	0.15257261	-0.13470988	0.794597814	-0.166759313	0.650165527	-0.028727407	-0.854954574	1.03502726	0.318038487	-0.706607992	-0.5980264	1.174627531	1.783813939	1.218280609	-0.414749525	0.384417711	0.45437599
480	-0.324226441	-0.548170676	0.263453463	-0.06422549	-0.55021465	-0.938521092	0.451269653	0.187866686	0.067334009	-0.065537023	0.064631026	0.035221539	-0.588874794	-0.443832432	0.334199628	-1.283131324	-0.319801075	2.250009636	-0.477810571	-0.810370922	-0.775242205	-0.973753801	-0.050404359	-0.378515345	-0.871295369	-0.5585256	0.559464348	-0.789720153	-0.950929309	-0.996640925	1.227536183	-0.499255998	1.361528908	1.598464654	-1.709589236	-0.166759313	-1.042380526	-0.380215684	1.361989076	-0.683134513	-0.845926417	-0.706607992	3.200126001	-1.029786242	-1.303841811	-1.396040049	-0.787397047	-1.344423022	-0.867445072
465	-0.072721705	0.127005441	-0.27926411	-0.192272586	0.131061681	0.545316774	-0.561189784	-0.314069505	-0.17931517	-0.0820985	0.060209213	0.061049553	-0.588874794	0.378451156	-0.635756501	1.117690104	-0.319801075	0.69690564	1.071040319	1.041905471	1.54157358	-0.973753801	2.491197271	0.385865158	1.56131452	-0.069374759	-0.901229179	1.357492811	1.148787212	1.482298536	1.930433709	0.506509112	-0.451905539	1.020739809	0.794597814	0.92571115	-0.026852894	0.674249147	1.678695312	0.347762551	-0.069949814	0.646436541	0.541419321	0.43982294	0.068449633	0.471331849	0.330545518	-0.047792472	-0.206534541
264	-0.669657716	-1.260410981	0.757670491	0.223617289	-0.752516724	-1.407051621	0.783326947	0.29377578	-0.613979475	-0.198038232	0.139435245	0.071361591	-0.588874794	-0.886600518	-0.635756501	0.317416294	0.106600358	-0.338497025	0.554756689	-0.810370922	-0.311879048	-0.656042757	-1.003504971	-0.378515345	-0.060425406	0.419776082	-0.901229179	-0.789720153	-0.111042701	-0.996640925	-0.52970763	-0.499255998	-0.451905539	0.443014965	-0.040131203	0.379475918	-0.026852894	0.32276087	0.411870369	1.03502726	0.318038487	0.646436541	-0.21821116	1.909432122	0.411522494	1.218280609	0.330545518	0.384417711	1.115286521
59	-0.925578262	2.015655782	-3.318290687	-0.923812853	-0.970949551	1.607029679	-2.819575199	-0.558156732	-1.026721081	-0.095790677	0.001677846	0.071863061	3.372935141	3.54108034	1.304155756	0.317416294	-0.746202507	-1.37389969	-1.510377831	1.968043667	-1.238605362	-0.973753801	0.267295845	0.385865158	0.750444557	-0.069374759	-0.901229179	0.283886329	-0.111042701	-0.37690606	0.524638658	-0.499255998	-0.451905539	-0.712434724	-0.040131203	-1.259229777	2.34271158	0.674249147	-0.538248338	-1.370399222	-0.457938115	-0.368346859	-0.5980264	-0.294981651	-0.96076895	-0.64909129	2.193783127	0.384417711	-0.536989806
356	-1.029165152	-1.095783137	0.214102985	-0.965071166	-1.063539289	-0.83321847	-0.162632657	-1.533150235	-1.070555016	-0.199326341	0.101791307	0.02420761	0.731728518	0.251945988	-0.312437791	-1.283131324	-0.746202507	-1.891601022	-0.994094201	-0.347301824	-1.238605362	-0.338331713	-1.003504971	-0.378515345	-0.060425406	-0.5585256	-0.901229179	-0.789720153	-0.530986005	-0.996640925	-0.881156393	-1.002138553	-0.451905539	-0.712434724	-0.040131203	2.018181613	-0.703871315	-0.028727407	-0.221542102	0.004130197	-0.457938115	-0.368346859	0.161604081	-0.662383946	-0.617696089	-0.64909129	-0.042102004	-0.480002655	-0.536989806
353	0.853170363	0.590440816	0.084306281	0.249325281	1.846358404	1.838153448	-0.360793723	0.001179042	0.639423435	-0.043687244	0.091501387	0.084097955	-0.588874794	-0.443832432	-0.312437791	-1.283131324	-0.746202507	-1.891601022	-0.994094201	-0.347301824	-1.238605362	-0.338331713	-1.003504971	-0.378515345	-0.060425406	-0.5585256	-0.901229179	-0.789720153	-0.530986005	-0.996640925	-0.881156393	-1.002138553	-0.451905539	-0.712434724	-0.040131203	0.379475918	-0.026852894	1.728713978	1.04528284	0.004130197	-0.069949814	0.308175408	0.921234561	-0.294981651	-0.617696089	-0.64909129	1.075840562	-0.480002655	-0.536989806
4	0.295598081	2.163558688	-2.297681373	-0.457574123	-0.026818665	1.30092868	-1.563933802	-0.102480315	-0.285576209	-0.022783893	-0.008348117	0.070937342	2.052331829	2.149523499	-0.312437791	0.317416294	1.812206089	1.214606972	0.554756689	0.115767275	1.54157358	1.885645596	-0.368104563	1.914626164	0.750444557	-0.069374759	0.072566505	-0.789720153	-0.950929309	0.242828805	1.578984946	-1.002138553	2.570485205	-0.13470988	0.794597814	0.379475918	1.665693159	-0.731703961	-0.221542102	0.004130197	2.257979994	0.308175408	-0.21821116	0.072420645	-0.617696089	-0.27561691	1.448488084	0.816627894	0.45437599
417	-0.797617983	-1.097251846	0.442086194	-0.403634093	-0.823596003	-1.155097347	0.431176908	-0.319176933	-0.126330193	-0.002429444	-0.01518444	-0.156562355	-0.588874794	-0.823347934	-0.635756501	1.117690104	0.959403224	1.732308304	0.038473059	1.504974569	1.54157358	0.932512464	-0.050404359	-0.378515345	-0.060425406	-0.069374759	0.072566505	0.283886329	-0.950929309	-0.37690606	0.524638658	0.003626557	1.966007057	-0.712434724	0.794597814	-0.166759313	0.311656316	-0.380215684	-0.854954574	0.004130197	1.869991692	0.308175408	-0.5980264	-0.294981651	-0.96076895	-1.022565669	1.075840562	-1.344423022	-1.197900337
126	0.474050595	-0.066014303	0.480455513	0.392197351	0.485672315	-0.069500779	0.472959807	0.356758882	0.048070919	-0.131703649	0.129356799	0.094851252	0.731728518	0.315198572	-0.312437791	-0.482857515	-1.17260394	0.179204307	0.554756689	-0.810370922	-0.775242205	-0.973753801	-0.685804767	-1.142895848	-0.060425406	-0.5585256	-0.901229179	-0.789720153	-0.530986005	0.862563671	0.173189895	0.506509112	-0.451905539	1.598464654	-1.709589236	-0.166759313	-0.026852894	-0.028727407	0.728576605	-0.683134513	0.706026789	2.337742208	-0.21821116	0.072420645	-0.617696089	-0.64909129	0.330545518	-0.480002655	-0.536989806
243	-0.636376532	-0.987400146	0.471363768	-0.157636481	-0.456328358	-0.66151454	0.230128246	-0.512996824	-0.508531132	-0.151014805	0.101260806	0.036644465	-0.588874794	-0.760095351	-0.635756501	-0.482857515	2.238607522	0.69690564	1.587323949	1.041905471	2.468299894	2.20335664	-0.050404359	-1.142895848	0.750444557	2.865530287	2.507055716	0.283886329	2.828560428	1.482298536	0.876087421	3.523804441	0.15257261	-0.13470988	0.794597814	-0.712994545	0.988674738	1.728713978	1.04528284	-0.683134513	0.318038487	0.646436541	-0.21821116	0.072420645	-0.617696089	-1.022565669	1.448488084	-0.480002655	-0.867445072
491	-0.884986038	-1.202780809	0.479949538	-0.542613277	-0.840653163	-1.002727731	0.24323617	-0.999395784	-0.922896089	-0.203250172	0.118319209	0.036559245	-0.588874794	-0.696842767	-0.635756501	-1.283131324	-0.319801075	2.250009636	-0.477810571	-0.810370922	-0.775242205	-0.973753801	-0.050404359	-0.378515345	-0.871295369	-0.5585256	0.559464348	-0.789720153	-0.950929309	-0.996640925	1.227536183	-0.499255998	1.361528908	1.598464654	-1.709589236	0.379475918	-0.026852894	0.32276087	0.095164133	0.347762551	-0.069949814	-0.368346859	0.921234561	1.542029827	0.068449633	0.09785747	-0.414749525	-0.047792472	1.115286521
26	0.93673481	-0.064094465	0.93034873	0.807887963	0.996281436	-0.038516796	0.930862134	0.706895104	2.159191853	0.018653911	0.15857327	0.11164457	-0.588874794	-0.886600518	-0.635756501	-1.283131324	-0.746202507	0.69690564	0.554756689	-0.810370922	-0.311879048	-0.656042757	-1.003504971	-1.142895848	0.750444557	-0.5585256	1.533260032	-0.789720153	-0.950929309	-0.37690606	-0.881156393	1.009391667	-1.056383688	0.443014965	-0.040131203	-1.259229777	-1.042380526	-1.434680515	-0.538248338	-0.339502158	-1.233914718	0.984697674	-1.35765688	-1.397188537	2.1268868	1.965229368	-0.414749525	0.384417711	0.123920725
274	-0.487634673	0.166099915	-0.730372814	-0.53664108	-0.425211963	0.460344964	-1.002402612	-0.5883982	0.005953866	0.122813697	-0.129528732	-0.033455501	-0.588874794	-0.317327265	0.657518337	-0.482857515	-1.599005373	0.69690564	-2.026661461	-0.810370922	-0.311879048	-0.338331713	-0.050404359	-1.142895848	-1.682165332	-0.5585256	0.072566505	-0.789720153	-0.530986005	-0.37690606	-0.52970763	0.506509112	-1.056383688	0.443014965	-0.040131203	0.92571115	-0.365362105	0.674249147	0.411870369	0.347762551	-0.457938115	-0.030085726	0.921234561	1.174627531	0.411522494	0.09785747	-0.414749525	-0.047792472	1.115286521
295	-1.004791765	-1.214522463	0.376587527	-0.891959448	-1.034809237	-1.207416207	0.28622245	-0.93070505	-1.011721112	-0.134637255	0.041922114	-0.111108881	-0.588874794	-0.696842767	0.334199628	1.117690104	-0.319801075	0.179204307	0.038473059	-0.347301824	-0.775242205	-0.020620669	-0.368104563	-1.142895848	0.750444557	-1.047676441	0.072566505	-0.789720153	-0.530986005	1.482298536	0.173189895	-0.499255998	-1.056383688	0.443014965	-0.040131203	0.379475918	-1.042380526	-1.434680515	-1.17166081	0.004130197	-0.457938115	-0.706607992	-0.97784164	-1.397188537	1.783813939	1.965229368	-1.160044569	1.681048261	0.45437599
33	-0.732236159	-1.3068283	0.75072615	0.129991267	-0.757524772	-1.37999324	0.748041868	0.135902684	-0.851708702	-0.225811462	0.147020069	0.084520624	-0.588874794	-0.886600518	-0.635756501	0.317416294	-0.319801075	-0.338497025	-0.477810571	-0.810370922	-0.775242205	0.297090375	-0.368104563	-0.378515345	-1.682165332	-0.5585256	-0.414331337	-0.789720153	0.308900603	-0.37690606	-0.52970763	-1.002138553	0.757050759	-0.13470988	-0.040131203	-1.259229777	-1.042380526	-1.083192238	-0.221542102	-1.370399222	-0.457938115	3.014264474	0.161604081	-1.029786242	-1.646914672	-1.769514429	-0.787397047	-1.776633205	-1.528355603
225	1.531446152	1.857140939	-0.73216743	0.100144297	1.491645824	1.842078567	-0.707532685	0.129687422	0.019016645	-0.101754007	0.096838084	0.095295583	-0.588874794	1.453745078	1.950793176	-1.283131324	1.812206089	-0.856198357	-0.477810571	-0.810370922	-0.311879048	0.297090375	-0.050404359	-1.142895848	-0.060425406	1.887228605	-1.388127021	1.357492811	1.568730516	-0.996640925	-1.584053919	-0.499255998	-1.056383688	-0.712434724	-1.709589236	-0.166759313	0.650165527	-0.028727407	0.095164133	-0.339502158	2.645968295	0.646436541	0.161604081	1.174627531	-0.617696089	-0.27561691	1.448488084	0.384417711	-0.536989806
385	-0.152300111	-0.975365161	0.93034873	0.807887963	-0.304932409	-1.154333075	0.930862134	0.706895104	0.645043107	-0.110077339	0.15857327	0.11164457	-0.588874794	-0.886600518	-0.635756501	-1.283131324	0.106600358	-0.338497025	1.071040319	1.041905471	1.078210423	-0.973753801	0.902696252	1.914626164	1.56131452	-1.047676441	-0.901229179	-0.789720153	0.308900603	-0.37690606	0.524638658	-0.499255998	-0.451905539	-0.13470988	-0.874860219	-0.712994545	2.681220791	0.32276087	0.411870369	-0.683134513	1.482003391	-0.030085726	-0.5980264	0.43982294	-0.96076895	-1.022565669	0.330545518	-0.480002655	-0.867445072
469	-0.362457817	-1.151218622	0.93034873	0.807887963	-0.514453422	-1.334001434	0.930862134	0.706895104	0.034015905	-0.162026196	0.15857327	0.11164457	-0.588874794	-0.886600518	-0.635756501	1.117690104	-0.319801075	0.69690564	1.071040319	1.041905471	1.54157358	-0.973753801	2.491197271	0.385865158	1.56131452	-0.069374759	-0.901229179	1.357492811	1.148787212	1.482298536	1.930433709	0.506509112	-0.451905539	1.020739809	0.794597814	0.379475918	-0.703871315	-0.380215684	-0.538248338	0.004130197	-0.457938115	-0.706607992	-0.21821116	1.174627531	0.068449633	0.844806229	-0.787397047	1.248838078	1.115286521
195	-0.413737133	-0.301850945	-0.111674984	-0.316270882	-0.41870923	-0.293809727	-0.147388177	-0.255765262	-0.30533133	-0.078152055	0.045504287	0.035762085	-0.588874794	-0.001064346	0.657518337	-1.283131324	-0.746202507	-0.856198357	-0.994094201	-0.810370922	-0.775242205	-0.338331713	0.267295845	-0.378515345	-0.871295369	-0.069374759	-1.388127021	-0.789720153	-0.111042701	3.341503132	-0.52970763	-1.002138553	-1.056383688	-0.13470988	-1.709589236	0.379475918	0.311656316	-0.380215684	0.095164133	0.004130197	1.482003391	1.661219941	-0.21821116	-0.294981651	0.068449633	1.591754988	0.330545518	1.248838078	0.123920725
88	-0.484470179	-0.247578154	-0.244176521	-0.412163293	-0.614940187	-0.571327117	-0.024441369	-0.114326771	0.060427944	0.052395597	-0.054250335	-0.025881013	-0.588874794	-0.06431693	0.334199628	-0.482857515	0.533001791	0.179204307	0.554756689	-0.810370922	-0.311879048	-0.656042757	-0.050404359	0.385865158	-0.871295369	-0.5585256	-0.414331337	0.283886329	-0.530986005	-0.996640925	-1.232605156	0.506509112	0.757050759	2.753914342	-0.874860219	-0.712994545	-0.703871315	-0.028727407	-0.221542102	0.347762551	-0.845926417	-0.706607992	-0.5980264	0.807225236	-0.274623228	0.09785747	-0.787397047	-0.047792472	1.445741787
238	-0.788691084	0.19281385	-1.055762517	-0.777493108	-0.848594803	-0.062697389	-0.822354611	-0.451266408	-0.966828688	-0.172582611	0.083811587	0.074520366	0.731728518	0.884471825	-0.312437791	-0.482857515	2.238607522	0.69690564	1.587323949	1.041905471	2.468299894	2.20335664	-0.050404359	-1.142895848	0.750444557	2.865530287	2.507055716	0.283886329	2.828560428	1.482298536	0.876087421	3.523804441	0.15257261	-0.13470988	0.794597814	-1.259229777	0.650165527	0.674249147	-0.854954574	-1.026766867	1.869991692	0.308175408	-0.97784164	1.542029827	-1.303841811	-1.396040049	2.566430649	-1.344423022	-1.197900337
447	2.037785697	1.90336716	-0.291356342	0.294455571	1.58978808	1.397919925	-0.112954895	0.34386329	2.545407812	0.176808091	0.032872406	0.078781878	0.071426862	0.947724409	0.980837047	1.117690104	0.533001791	-0.856198357	0.554756689	1.968043667	-0.311879048	-0.973753801	2.808897475	1.150245661	1.56131452	-1.047676441	0.072566505	-0.789720153	1.148787212	-0.37690606	-0.52970763	0.003626557	0.15257261	-0.13470988	0.794597814	-0.166759313	-0.703871315	-0.028727407	0.728576605	-0.339502158	-0.457938115	-0.030085726	-0.5980264	0.43982294	0.068449633	0.09785747	-0.414749525	1.248838078	2.106652318
248	-0.784764975	-0.394831826	-0.365658105	-0.689189852	-0.807462907	-0.393648695	-0.410201177	-0.57511009	-0.733099997	-0.071558155	0.002410893	-0.000573159	-0.588874794	-0.633590183	0.010880918	-0.482857515	2.238607522	0.69690564	1.587323949	1.041905471	2.468299894	2.20335664	-0.050404359	-1.142895848	0.750444557	2.865530287	2.507055716	0.283886329	2.828560428	1.482298536	0.876087421	3.523804441	0.15257261	-0.13470988	0.794597814	0.92571115	-0.365362105	-0.731703961	-0.854954574	-0.339502158	0.318038487	-0.706607992	-0.21821116	1.542029827	-0.274623228	1.218280609	0.330545518	0.384417711	0.45437599
114	0.747278384	0.392913963	0.211505552	0.288706153	0.709139786	0.344720963	0.222448606	0.283470998	0.070939473	-0.118699741	0.118263408	0.093533479	0.071426862	-0.127569514	-0.635756501	-0.482857515	-0.319801075	0.179204307	1.071040319	-0.810370922	1.078210423	-0.338331713	1.220396456	-0.378515345	-0.060425406	-0.5585256	0.559464348	1.357492811	-0.530986005	0.242828805	-0.178258868	0.506509112	0.15257261	-1.867884413	-0.874860219	0.379475918	0.650165527	0.674249147	0.411870369	-0.339502158	1.482003391	0.646436541	1.301049801	0.807225236	0.068449633	0.09785747	0.330545518	0.384417711	-0.206534541
127	-0.996727491	-1.464270482	0.676130135	-0.768512395	-0.991566038	-1.248153015	0.373800968	-2.151784705	-0.996369476	-0.199044929	0.107835452	-0.08407713	1.392030174	0.125440821	-0.312437791	-0.482857515	-1.17260394	0.179204307	0.554756689	-0.810370922	-0.775242205	-0.973753801	-0.685804767	-1.142895848	-0.060425406	-0.5585256	-0.901229179	-0.789720153	-0.530986005	0.862563671	0.173189895	0.506509112	-0.451905539	1.598464654	-1.709589236	0.92571115	-0.365362105	0.32276087	0.095164133	0.004130197	-0.457938115	-0.368346859	3.200126001	-0.294981651	-0.617696089	-0.64909129	-0.414749525	-0.480002655	-0.206534541
7	-0.127955401	0.33985154	-0.581805684	-0.312543695	-0.187417126	0.236455047	-0.520944933	-0.183333525	-0.198333114	-0.05445076	0.030855305	0.052775225	-0.588874794	-0.001064346	-0.312437791	0.317416294	1.812206089	1.214606972	0.554756689	0.115767275	1.54157358	1.885645596	-0.368104563	1.914626164	0.750444557	-0.069374759	0.072566505	-0.789720153	-0.950929309	0.242828805	1.578984946	-1.002138553	2.570485205	-0.13470988	0.794597814	-0.166759313	1.327183948	-0.731703961	-0.538248338	-0.339502158	0.706026789	-0.368346859	-0.5980264	0.807225236	0.411522494	0.09785747	1.448488084	0.384417711	-0.206534541
420	-0.297376332	0.435429195	-0.858981963	-0.458828903	-0.118231081	1.034096893	-1.351855797	-0.630453449	-0.310583277	-0.029651923	-0.003591693	0.040228828	-0.588874794	0.188693405	0.980837047	0.317416294	-0.746202507	-0.856198357	-1.510377831	1.504974569	-1.238605362	-0.656042757	-0.368104563	0.385865158	-0.871295369	0.908926923	-1.388127021	-0.789720153	0.308900603	-0.37690606	-0.881156393	-1.002138553	-1.056383688	-1.290159568	-0.040131203	-1.805465008	-2.396417368	-2.489145346	-2.438485752	5.158615515	-2.785867923	-2.736174793	-2.11728736	-0.662383946	-1.303841811	-1.396040049	-2.650634656	-1.776633205	0.784831256
452	1.547424196	0.465006619	0.909216783	0.793131592	2.264840419	1.073251821	0.903903297	0.691315923	1.352580189	-0.048194285	0.15683896	0.110891189	-0.588874794	-0.886600518	-0.635756501	1.117690104	0.533001791	-0.856198357	0.554756689	1.968043667	-0.311879048	-0.973753801	2.808897475	1.150245661	1.56131452	-1.047676441	0.072566505	-0.789720153	1.148787212	-0.37690606	-0.52970763	0.003626557	0.15257261	-0.13470988	0.794597814	0.92571115	0.311656316	0.32276087	0.095164133	0.004130197	0.318038487	0.646436541	0.541419321	1.174627531	0.411522494	0.471331849	-0.042102004	0.384417711	0.784831256
95	-0.13841585	0.34209382	-0.594646233	-0.320822696	0.111249971	0.967504732	-1.055447122	-0.509751657	-0.323182365	-0.081072572	0.046911408	0.060232266	-0.588874794	-0.001064346	-0.312437791	-1.283131324	-0.319801075	-0.856198357	0.554756689	0.115767275	-0.775242205	-0.020620669	-0.685804767	-1.142895848	0.750444557	-0.069374759	0.072566505	0.283886329	-0.111042701	-0.37690606	-0.881156393	0.003626557	-1.056383688	-0.712434724	-1.709589236	-0.166759313	0.650165527	0.674249147	0.728576605	-0.683134513	0.706026789	0.984697674	-0.21821116	0.807225236	-0.617696089	-0.64909129	1.448488084	-0.480002655	-0.867445072
171	-1.029165152	-1.159647508	0.288685449	-0.965071166	-1.063539289	-1.132726901	0.174439361	-1.022760158	-1.070555016	-0.208316173	0.110808566	0.029543918	0.731728518	0.694714074	0.010880918	-0.482857515	-0.319801075	1.214606972	-0.477810571	-0.810370922	-0.775242205	-0.973753801	-0.368104563	-0.378515345	-0.871295369	-0.069374759	-0.414331337	-0.789720153	-0.950929309	-0.996640925	0.524638658	-0.499255998	0.757050759	1.598464654	-0.874860219	2.564416844	-1.042380526	-0.731703961	-0.538248338	0.004130197	-0.845926417	-0.706607992	2.060680281	-1.029786242	-0.617696089	-0.64909129	-0.787397047	-0.912212839	-0.867445072
393	0.848893678	0.249905678	0.477812844	0.45718595	1.362494532	0.788498768	0.353544712	0.336638069	0.806877072	-0.056959778	0.119094573	0.092612062	-0.588874794	-0.886600518	-0.635756501	-1.283131324	0.106600358	-0.338497025	1.071040319	1.041905471	1.078210423	-0.973753801	0.902696252	1.914626164	1.56131452	-1.047676441	-0.901229179	-0.789720153	0.308900603	-0.37690606	0.524638658	-0.499255998	-0.451905539	-0.13470988	-0.874860219	-0.712994545	-1.380889737	-0.731703961	-0.854954574	-0.683134513	-1.621903019	-1.383130259	3.579941242	-1.397188537	-1.646914672	-1.769514429	-1.160044569	-1.776633205	-1.197900337
282	1.272491623	1.426389196	-0.482174904	0.123958625	1.174044702	1.318940291	-0.425290237	0.163485363	1.070990553	0.040480468	0.043880187	0.077098335	0.071426862	0.188693405	-0.312437791	1.917963913	-0.319801075	-0.338497025	-2.026661461	-0.810370922	0.151484109	-0.973753801	-0.685804767	1.150245661	-0.060425406	-0.5585256	-1.388127021	0.283886329	-0.111042701	0.862563671	-1.584053919	-1.002138553	-0.451905539	-1.867884413	-0.874860219	-0.166759313	0.311656316	0.674249147	0.095164133	0.004130197	0.318038487	0.308175408	0.161604081	3.379041304	-0.274623228	-0.27561691	-0.042102004	-0.047792472	0.45437599
504	-0.871696056	-0.110977973	-0.782099072	-0.818890451	-0.933851118	-0.456036298	-0.461962228	-0.388096613	-0.840327257	-0.018535013	-0.059918175	-0.017475418	-0.588874794	-0.06431693	1.304155756	0.317416294	0.959403224	-0.856198357	0.554756689	-0.810370922	-0.311879048	0.932512464	0.267295845	1.150245661	-1.682165332	-0.5585256	0.072566505	1.357492811	-0.111042701	-0.37690606	1.227536183	0.506509112	0.757050759	1.020739809	0.794597814	0.92571115	-0.026852894	-0.028727407	0.728576605	0.347762551	0.318038487	0.308175408	1.301049801	0.807225236	0.754595356	0.471331849	-0.042102004	1.681048261	0.45437599
464	0.552255376	-0.075019503	0.56739377	0.470678094	0.911660084	0.286729599	0.483158847	0.362671027	0.40305536	-0.101225645	0.12905827	0.09458617	-0.588874794	-0.886600518	-0.635756501	1.117690104	-0.319801075	0.69690564	1.071040319	1.041905471	1.54157358	-0.973753801	2.491197271	0.385865158	1.56131452	-0.069374759	-0.901229179	1.357492811	1.148787212	1.482298536	1.930433709	0.506509112	-0.451905539	1.020739809	0.794597814	-0.166759313	-0.365362105	1.025737424	2.312107783	-0.339502158	0.318038487	0.646436541	0.921234561	-0.294981651	0.411522494	-0.27561691	-0.042102004	-0.480002655	-0.206534541
68	1.230558208	0.181767855	0.93034873	0.807887963	1.633819404	0.508184459	0.930862134	0.706895104	0.571900274	-0.116295862	0.15857327	0.11164457	-0.588874794	-0.886600518	-0.635756501	-1.283131324	1.812206089	-0.338497025	1.071040319	1.968043667	1.54157358	2.521067685	-0.050404359	-1.142895848	0.750444557	2.376379446	2.507055716	0.283886329	2.828560428	0.862563671	1.227536183	1.512274221	0.15257261	-0.712434724	0.794597814	-0.166759313	0.650165527	-0.731703961	-0.221542102	-1.026766867	1.482003391	2.337742208	-0.5980264	1.174627531	-0.96076895	-1.396040049	1.075840562	-1.344423022	-1.197900337
106	0.479997033	0.735617294	-0.449899735	-0.04924757	0.331692175	0.511352671	-0.329344031	0.059249761	2.940595885	0.404258057	-0.161570536	-0.012031396	-0.588874794	-0.507085016	0.334199628	-1.283131324	-0.319801075	-0.856198357	0.554756689	0.115767275	-0.775242205	-0.020620669	-0.685804767	-1.142895848	0.750444557	-0.069374759	0.072566505	0.283886329	-0.111042701	-0.37690606	-0.881156393	0.003626557	-1.056383688	-0.712434724	-1.709589236	0.92571115	0.311656316	0.32276087	0.411870369	0.004130197	0.318038487	0.984697674	0.921234561	0.43982294	0.068449633	0.471331849	0.70319304	2.113258444	0.123920725
70	-0.237370367	-1.046549318	0.93034873	0.807887963	-0.486967502	-1.310431721	0.930862134	0.706895104	0.330526014	-0.136817234	0.15857327	0.11164457	0.071426862	-0.380579848	-0.635756501	-1.283131324	1.812206089	-0.338497025	1.071040319	1.968043667	1.54157358	2.521067685	-0.050404359	-1.142895848	0.750444557	2.376379446	2.507055716	0.283886329	2.828560428	0.862563671	1.227536183	1.512274221	0.15257261	-0.712434724	0.794597814	-0.712994545	-0.365362105	-0.731703961	1.361989076	-1.370399222	0.706026789	2.676003341	-0.97784164	-1.029786242	-1.303841811	-1.022565669	0.330545518	-1.344423022	-1.197900337
138	-0.815898025	-0.502577421	-0.270253244	-0.702834589	-0.733850178	0.106557702	-0.902100944	-1.201827413	-0.878051206	-0.145283347	0.063999825	0.037615406	0.071426862	0.631461491	-0.635756501	-0.482857515	-0.319801075	-0.338497025	0.038473059	-0.810370922	-0.775242205	-0.973753801	0.902696252	-0.378515345	-0.871295369	-0.069374759	-0.901229179	-0.789720153	-0.530986005	-0.996640925	-0.881156393	0.003626557	0.15257261	1.020739809	-0.874860219	-0.166759313	-0.703871315	-1.083192238	-1.17166081	0.347762551	-0.845926417	-1.044869126	-0.97784164	-1.029786242	1.097668217	2.712178128	-0.787397047	1.248838078	0.784831256
364	-0.851951588	-1.560811851	0.93034873	0.807887963	-0.899704055	-1.664361373	0.930862134	0.706895104	-0.817348667	-0.234408269	0.15857327	0.11164457	-0.588874794	-0.886600518	-0.635756501	-1.283131324	-0.746202507	-1.891601022	-0.994094201	-0.347301824	-1.238605362	-0.338331713	-1.003504971	-0.378515345	-0.060425406	-0.5585256	-0.901229179	-0.789720153	-0.530986005	-0.996640925	-0.881156393	-1.002138553	-0.451905539	-0.712434724	-0.040131203	-0.166759313	-1.042380526	-1.083192238	-1.17166081	0.004130197	-0.845926417	-1.044869126	-0.97784164	-1.029786242	2.469959661	1.218280609	-1.160044569	3.409888994	0.784831256
87	0.618816156	0.045346934	0.491869962	0.428460033	0.538566043	-0.056951158	0.50988226	0.405424146	0.870439886	-0.045982697	0.113504529	0.087383825	-0.588874794	-0.823347934	-0.312437791	-0.482857515	0.533001791	0.179204307	0.554756689	-0.810370922	-0.311879048	-0.656042757	-0.050404359	0.385865158	-0.871295369	-0.5585256	-0.414331337	0.283886329	-0.530986005	-0.996640925	-1.232605156	0.506509112	0.757050759	2.753914342	-0.874860219	0.92571115	0.311656316	1.025737424	0.095164133	0.347762551	-0.069949814	-0.030085726	0.921234561	0.43982294	-0.274623228	-0.27561691	-0.042102004	-0.047792472	0.123920725
163	0.009326587	-0.534197492	0.573083408	0.346240814	0.277960797	-0.249505851	0.475085033	0.219506672	-0.048549982	-0.13845634	0.127890427	0.086980606	-0.588874794	-0.696842767	-0.635756501	-0.482857515	-0.319801075	1.214606972	-0.477810571	-0.810370922	-0.775242205	-0.973753801	-0.368104563	-0.378515345	-0.871295369	-0.069374759	-0.414331337	-0.789720153	-0.950929309	-0.996640925	0.524638658	-0.499255998	0.757050759	1.598464654	-0.874860219	0.92571115	-0.365362105	-0.028727407	0.095164133	0.347762551	-0.069949814	-0.030085726	0.161604081	-0.294981651	-0.617696089	-0.64909129	-0.042102004	-0.480002655	-0.536989806
189	-0.850053423	1.802849143	-2.995966679	-0.889408734	-0.916026709	1.159237521	-2.262617836	-0.43556278	-0.894620085	0.094562734	-0.177990975	0.021136243	2.052331829	1.770007997	0.657518337	0.317416294	-0.746202507	1.732308304	2.103607579	1.504974569	1.078210423	0.932512464	-0.685804767	1.150245661	-0.871295369	-0.5585256	1.533260032	-0.789720153	-0.530986005	0.242828805	0.876087421	0.003626557	1.361528908	-0.13470988	1.62932683	2.018181613	0.650165527	0.674249147	0.095164133	0.004130197	1.869991692	-0.030085726	0.541419321	1.542029827	-0.617696089	0.09785747	-0.042102004	-0.480002655	-0.536989806
453	1.672554232	0.551616441	0.93034873	0.807887963	1.76725459	0.622607737	0.930862134	0.706895104	3.103547005	0.098941941	0.15857327	0.11164457	-0.588874794	-0.886600518	-0.635756501	1.117690104	0.533001791	-0.856198357	0.554756689	1.968043667	-0.311879048	-0.973753801	2.808897475	1.150245661	1.56131452	-1.047676441	0.072566505	-0.789720153	1.148787212	-0.37690606	-0.52970763	0.003626557	0.15257261	-0.13470988	0.794597814	-0.166759313	0.311656316	2.080202255	0.095164133	-0.339502158	0.318038487	-0.368346859	-0.21821116	-0.294981651	0.068449633	0.844806229	1.075840562	0.384417711	-0.536989806
196	-1.029165152	-1.596003554	0.798273323	-0.965071166	-1.063539289	-1.65513669	0.762368462	-1.164923604	-1.070555016	-0.236458377	0.139036631	-0.051500743	0.071426862	-0.380579848	-0.635756501	-1.283131324	-0.746202507	-0.856198357	-0.994094201	-0.810370922	-0.775242205	-0.338331713	0.267295845	-0.378515345	-0.871295369	-0.069374759	-1.388127021	-0.789720153	-0.111042701	3.341503132	-0.52970763	-1.002138553	-1.056383688	-0.13470988	-1.709589236	-0.166759313	-0.703871315	-0.380215684	-0.538248338	0.004130197	-0.845926417	-0.706607992	-0.21821116	-1.029786242	-0.274623228	-0.27561691	-0.787397047	-0.480002655	-0.536989806
362	-0.267526923	-1.07178339	0.93034873	0.807887963	-0.323103301	-1.16991497	0.930862134	0.706895104	-0.170863697	-0.179444833	0.15857327	0.11164457	-0.588874794	-0.886600518	-0.635756501	-1.283131324	-0.746202507	-1.891601022	-0.994094201	-0.347301824	-1.238605362	-0.338331713	-1.003504971	-0.378515345	-0.060425406	-0.5585256	-0.901229179	-0.789720153	-0.530986005	-0.996640925	-0.881156393	-1.002138553	-0.451905539	-0.712434724	-0.040131203	-1.805465008	-0.703871315	-0.380215684	-0.854954574	-1.026766867	-0.457938115	-0.706607992	-0.97784164	4.48124819	-1.303841811	-1.396040049	-1.160044569	-1.344423022	-0.536989806
428	0.202197394	0.927041576	-0.944915912	-0.27208949	0.387925388	1.37954559	-1.252154661	-0.333534309	0.699117474	0.128997563	-0.076619664	0.027384004	0.071426862	0.251945988	0.010880918	0.317416294	-1.17260394	-0.856198357	-1.510377831	1.041905471	-0.775242205	-0.338331713	-0.685804767	1.914626164	-1.682165332	-0.5585256	-1.388127021	0.283886329	-0.530986005	0.862563671	-0.178258868	0.003626557	-1.056383688	-0.13470988	0.794597814	2.564416844	-0.365362105	-0.380215684	-0.221542102	-0.339502158	-0.069949814	-0.030085726	0.541419321	-0.662383946	0.068449633	0.844806229	0.70319304	2.977678811	0.784831256
511	-0.744513126	-1.12350088	0.524634589	-0.243931854	-0.623496445	-0.877129837	0.311456987	-0.62202672	-0.64359735	-0.166691431	0.105467045	0.025997086	-0.588874794	-0.443832432	-0.635756501	0.317416294	0.959403224	-0.856198357	0.554756689	-0.810370922	-0.311879048	0.932512464	0.267295845	1.150245661	-1.682165332	-0.5585256	0.072566505	1.357492811	-0.111042701	-0.37690606	1.227536183	0.506509112	0.757050759	1.020739809	0.794597814	2.018181613	-0.026852894	0.32276087	0.095164133	0.347762551	0.318038487	0.308175408	0.921234561	-0.294981651	0.411522494	0.09785747	-0.042102004	-0.047792472	0.123920725
10	-0.31245194	0.217007835	-0.618635742	-0.41303258	-0.366777709	0.114069507	-0.55630517	-0.26317604	-0.376895232	-0.066530675	0.027744604	0.047495372	-0.588874794	0.125440821	0.334199628	0.317416294	1.812206089	1.214606972	0.554756689	0.115767275	1.54157358	1.885645596	-0.368104563	1.914626164	0.750444557	-0.069374759	0.072566505	-0.789720153	-0.950929309	0.242828805	1.578984946	-1.002138553	2.570485205	-0.13470988	0.794597814	-2.35170024	-0.703871315	-1.083192238	-1.488367045	-1.714031576	-0.457938115	-1.383130259	-1.73747212	4.48124819	-1.989987533	-1.769514429	-1.532692091	-0.047792472	-0.536989806
305	-0.991321215	-1.580347985	0.816971461	-0.529006321	-1.005036443	-1.600882174	0.757768675	-0.982204075	-1.005112606	-0.233314042	0.141463518	-0.013860931	0.071426862	-0.507085016	-0.635756501	1.117690104	-0.319801075	0.179204307	0.038473059	-0.347301824	-0.775242205	-0.020620669	-0.368104563	-1.142895848	0.750444557	-1.047676441	0.072566505	-0.789720153	-0.530986005	1.482298536	0.173189895	-0.499255998	-1.056383688	0.443014965	-0.040131203	4.203122539	-1.042380526	-1.083192238	-0.854954574	-0.339502158	-1.233914718	-1.044869126	0.161604081	-1.397188537	-0.96076895	-1.022565669	-1.160044569	-0.912212839	-0.867445072
376	0.653984714	1.206065232	-0.829280151	-0.108498656	0.572755591	1.099438059	-0.758543142	-0.021211423	0.223656604	-0.028187193	0.040498167	0.073391705	0.071426862	-0.06431693	-0.312437791	2.718237722	-1.599005373	-1.891601022	-0.994094201	-0.347301824	-0.775242205	0.297090375	-1.003504971	-0.378515345	1.56131452	-0.5585256	0.559464348	-0.789720153	-0.530986005	-0.996640925	-1.232605156	-1.505021108	-1.056383688	-1.290159568	-0.040131203	-0.166759313	-0.026852894	2.431690531	0.728576605	0.004130197	0.706026789	0.308175408	0.541419321	1.542029827	-0.617696089	-0.64909129	0.330545518	-0.047792472	-0.206534541
506	-0.970979964	-0.913454492	0.058033474	-0.856579126	-1.015619216	-1.133328044	0.221362002	-0.413465025	-0.985485336	-0.137742774	0.047274449	-0.020466828	0.071426862	0.062188237	0.334199628	0.317416294	0.959403224	-0.856198357	0.554756689	-0.810370922	-0.311879048	0.932512464	0.267295845	1.150245661	-1.682165332	-0.5585256	0.072566505	1.357492811	-0.111042701	-0.37690606	1.227536183	0.506509112	0.757050759	1.020739809	0.794597814	0.92571115	-0.365362105	0.674249147	0.411870369	0.347762551	-0.069949814	0.646436541	0.541419321	0.807225236	0.068449633	0.471331849	-0.042102004	0.384417711	1.445741787
11	0.457611468	0.136639421	0.227726931	0.229962034	0.019106705	-0.427487648	0.425577198	0.36294905	1.717996426	0.0957972	0.043570235	0.052799804	-0.588874794	-0.696842767	0.010880918	0.317416294	1.812206089	1.214606972	0.554756689	0.115767275	1.54157358	1.885645596	-0.368104563	1.914626164	0.750444557	-0.069374759	0.072566505	-0.789720153	-0.950929309	0.242828805	1.578984946	-1.002138553	2.570485205	-0.13470988	0.794597814	-0.712994545	2.00420237	-0.380215684	-0.854954574	-0.683134513	0.318038487	-0.706607992	0.541419321	-1.029786242	1.097668217	0.09785747	-0.042102004	0.384417711	-0.536989806
227	1.568807235	2.073913203	-0.948810416	0.053757485	0.969557257	1.229035067	-0.521453505	0.224561672	0.601580066	-0.008544317	0.053024024	0.085294241	4.033236797	4.489869096	1.950793176	-1.283131324	1.812206089	-0.856198357	-0.477810571	-0.810370922	-0.311879048	0.297090375	-0.050404359	-1.142895848	-0.060425406	1.887228605	-1.388127021	1.357492811	1.568730516	-0.996640925	-1.584053919	-0.499255998	-1.056383688	-0.712434724	-1.709589236	-0.166759313	2.34271158	-0.028727407	-0.221542102	1.03502726	0.318038487	-0.030085726	-0.21821116	0.807225236	-0.617696089	-0.27561691	1.075840562	-0.047792472	-0.536989806
54	-1.023071806	-0.969433071	0.072502532	-0.952849658	-1.0541196	-0.633050504	-0.378814546	-1.51770897	-1.062607764	-0.157917481	0.060933839	-0.013024417	1.392030174	-0.190822097	-0.635756501	-0.482857515	-1.17260394	0.179204307	-0.994094201	-0.347301824	-0.775242205	-0.338331713	-0.368104563	-1.142895848	-0.060425406	-0.069374759	0.072566505	-0.789720153	-0.530986005	1.482298536	1.227536183	0.003626557	-1.056383688	0.443014965	0.794597814	0.92571115	-0.026852894	1.025737424	-0.221542102	0.004130197	-0.457938115	-0.706607992	0.541419321	-0.294981651	-0.274623228	-0.64909129	-0.414749525	0.384417711	-0.536989806
176	-1.010885112	-1.048564302	0.176822873	-0.924014277	-1.044596398	-1.103393197	0.159707866	-0.759901517	-1.013626437	-0.046929731	-0.046215483	-0.181160975	-0.588874794	-0.823347934	-0.635756501	-1.283131324	-1.17260394	0.69690564	-1.510377831	-0.810370922	0.614847266	-0.656042757	-1.321205174	1.914626164	-0.060425406	1.887228605	-0.901229179	0.283886329	-0.111042701	-0.996640925	-1.232605156	-1.002138553	-1.056383688	-0.712434724	-1.709589236	0.379475918	-0.703871315	-0.731703961	-0.538248338	0.691394906	-0.845926417	-0.706607992	-0.5980264	-0.662383946	2.1268868	1.591754988	-0.787397047	1.248838078	0.784831256
43	-0.322642966	-0.882664928	0.655631873	0.303229104	-0.150869947	-0.710810972	0.580395282	0.174096643	0.264454463	-0.09727231	0.113273228	0.059876834	-0.588874794	-0.190822097	-0.635756501	-0.482857515	-1.17260394	0.179204307	-0.994094201	-0.347301824	-0.775242205	-0.338331713	-0.368104563	-1.142895848	-0.060425406	-0.069374759	0.072566505	-0.789720153	-0.530986005	1.482298536	1.227536183	0.003626557	-1.056383688	0.443014965	0.794597814	0.92571115	-0.026852894	0.32276087	0.411870369	1.378659615	-0.069949814	0.308175408	1.301049801	0.072420645	0.068449633	0.09785747	0.330545518	0.384417711	1.115286521
369	-0.417907089	-1.103691276	0.820660009	0.532823247	-0.343020795	-1.073534594	0.803172252	0.441903071	0.564061191	-0.091442082	0.132975159	0.071711858	-0.588874794	-0.823347934	-0.312437791	1.917963913	-0.319801075	1.214606972	-0.994094201	-0.810370922	-0.311879048	-0.656042757	-0.050404359	-0.378515345	-0.871295369	0.419776082	-0.414331337	1.357492811	-0.111042701	2.102033401	-0.52970763	2.518039331	-1.056383688	-0.712434724	1.62932683	0.379475918	-0.703871315	-0.731703961	-0.854954574	0.347762551	-0.845926417	-0.706607992	-0.5980264	-1.029786242	1.440741078	0.844806229	-0.787397047	2.113258444	0.123920725
246	-0.726244585	-0.284386539	-0.437452812	-0.649639012	-0.685190517	0.01874472	-0.756314826	-0.780949482	-0.779145211	-0.116680089	0.043743834	0.035525281	0.071426862	0.188693405	0.657518337	-0.482857515	2.238607522	0.69690564	1.587323949	1.041905471	2.468299894	2.20335664	-0.050404359	-1.142895848	0.750444557	2.865530287	2.507055716	0.283886329	2.828560428	1.482298536	0.876087421	3.523804441	0.15257261	-0.13470988	0.794597814	-2.35170024	-1.719398947	1.377225701	2.945520255	-1.714031576	-1.233914718	0.308175408	-1.35765688	-1.397188537	-1.989987533	-2.142988808	-1.532692091	-2.208843388	-1.858810869
139	0.433293225	0.930910726	-0.72360744	-0.143240458	0.243659309	0.613400912	-0.529148557	0.012071411	-0.266252179	-0.108415422	0.079192588	0.08324721	-0.588874794	-0.190822097	-0.635756501	-0.482857515	-0.319801075	-0.338497025	0.038473059	-0.810370922	-0.775242205	-0.973753801	0.902696252	-0.378515345	-0.871295369	-0.069374759	-0.901229179	-0.789720153	-0.530986005	-0.996640925	-0.881156393	0.003626557	0.15257261	1.020739809	-0.874860219	-0.166759313	-0.365362105	-0.731703961	-0.538248338	0.347762551	-0.457938115	-0.706607992	0.161604081	-0.294981651	0.754595356	1.218280609	-0.414749525	3.409888994	2.437107583
186	-0.516852703	-0.746027622	0.306281439	-0.175882383	-0.535550947	-0.78770055	0.295685043	-0.121734706	-0.707148165	-0.1865249	0.119941521	0.073760672	-0.588874794	0.188693405	-0.312437791	0.317416294	-0.746202507	1.732308304	2.103607579	1.504974569	1.078210423	0.932512464	-0.685804767	1.150245661	-0.871295369	-0.5585256	1.533260032	-0.789720153	-0.530986005	0.242828805	0.876087421	0.003626557	1.361528908	-0.13470988	1.62932683	-1.259229777	-1.042380526	-1.786168792	-1.488367045	4.81498316	-2.00989132	-1.721391393	-1.35765688	-1.764590833	-0.96076895	-1.022565669	-1.905339613	-1.344423022	-1.197900337
216	-0.939151964	-0.312573208	-0.612588891	-0.869448333	-0.983082221	-0.525633003	-0.431148216	-0.518442057	-1.021932336	-0.179289248	0.08583954	0.062456972	-0.588874794	0.441703739	-0.635756501	1.117690104	-1.17260394	-0.856198357	-1.510377831	-0.810370922	0.151484109	0.297090375	-0.685804767	0.385865158	-0.871295369	-0.5585256	-0.414331337	1.357492811	-0.530986005	-0.996640925	-0.881156393	0.003626557	0.15257261	-0.712434724	-0.040131203	-0.166759313	1.665693159	-0.028727407	-0.221542102	-0.339502158	0.318038487	0.308175408	-0.21821116	0.072420645	0.411522494	0.09785747	1.821135605	-0.047792472	1.115286521
240	0.24849411	-0.235785967	0.458305339	0.32147222	0.253214183	-0.248806048	0.450415311	0.2971871	-0.148751993	-0.147934571	0.128852521	0.092592883	-0.588874794	-0.5703376	-0.635756501	-0.482857515	2.238607522	0.69690564	1.587323949	1.041905471	2.468299894	2.20335664	-0.050404359	-1.142895848	0.750444557	2.865530287	2.507055716	0.283886329	2.828560428	1.482298536	0.876087421	3.523804441	0.15257261	-0.13470988	0.794597814	-0.712994545	0.650165527	-0.380215684	-0.538248338	-0.339502158	2.257979994	0.984697674	-0.5980264	2.644236713	-0.274623228	-0.64909129	-0.042102004	0.816627894	-0.536989806
451	1.62423264	1.275745045	0.037472734	0.353747513	1.121742242	0.714360634	0.204638865	0.401211166	1.999093489	0.094911377	0.068430235	0.083122621	-0.588874794	-0.443832432	-0.635756501	1.117690104	0.533001791	-0.856198357	0.554756689	1.968043667	-0.311879048	-0.973753801	2.808897475	1.150245661	1.56131452	-1.047676441	0.072566505	-0.789720153	1.148787212	-0.37690606	-0.52970763	0.003626557	0.15257261	-0.13470988	0.794597814	-0.712994545	-0.703871315	1.377225701	0.411870369	-1.026766867	0.318038487	2.676003341	-0.5980264	-0.294981651	-1.303841811	-1.022565669	-0.414749525	-0.912212839	-0.867445072
276	1.703428204	1.530912137	-0.183128048	0.286146514	1.300523618	1.067705322	-0.020485331	0.337988218	2.372013515	0.158792919	0.036155773	0.075961217	-0.588874794	-0.190822097	-0.635756501	-0.482857515	-1.599005373	0.69690564	-2.026661461	-0.810370922	-0.311879048	-0.338331713	-0.050404359	-1.142895848	-1.682165332	-0.5585256	0.072566505	-0.789720153	-0.530986005	-0.37690606	-0.52970763	0.506509112	-1.056383688	0.443014965	-0.040131203	-0.166759313	0.311656316	1.377225701	-0.221542102	0.004130197	-0.069949814	-0.368346859	0.161604081	1.174627531	0.068449633	0.471331849	0.330545518	0.384417711	2.106652318
181	-0.227987991	-0.423385471	0.211770336	-0.040609771	-0.237847464	-0.446940285	0.199491431	-0.007794578	-0.502243101	-0.163271356	0.114090984	0.07896987	-0.588874794	-0.5703376	-0.635756501	0.317416294	-0.746202507	1.732308304	2.103607579	1.504974569	1.078210423	0.932512464	-0.685804767	1.150245661	-0.871295369	-0.5585256	1.533260032	-0.789720153	-0.530986005	0.242828805	0.876087421	0.003626557	1.361528908	-0.13470988	1.62932683	-1.259229777	-1.042380526	0.674249147	2.628814019	0.691394906	-0.069949814	0.984697674	-0.21821116	0.43982294	-1.646914672	-1.396040049	-1.160044569	-1.776633205	-1.197900337
367	-0.785431289	-1.505149725	0.93034873	0.807887963	-0.810967408	-1.588267966	0.930862134	0.706895104	-0.659134248	-0.220957055	0.15857327	0.11164457	-0.588874794	-0.886600518	-0.635756501	-1.283131324	-0.746202507	-1.891601022	-0.994094201	-0.347301824	-1.238605362	-0.338331713	-1.003504971	-0.378515345	-0.060425406	-0.5585256	-0.901229179	-0.789720153	-0.530986005	-0.996640925	-0.881156393	-1.002138553	-0.451905539	-0.712434724	-0.040131203	-0.166759313	-1.042380526	-1.083192238	-0.221542102	0.004130197	-1.233914718	-0.706607992	-0.97784164	-0.662383946	2.469959661	1.218280609	-1.160044569	1.248838078	1.776197052
84	-0.347884001	-0.727357439	0.449594219	0.064446171	-0.21261692	-0.548247608	0.337853638	-0.052010813	-0.446344834	-0.164542925	0.12013334	0.074665654	0.071426862	-0.380579848	-0.635756501	-0.482857515	0.533001791	0.179204307	0.554756689	-0.810370922	-0.311879048	-0.656042757	-0.050404359	0.385865158	-0.871295369	-0.5585256	-0.414331337	0.283886329	-0.530986005	-0.996640925	-1.232605156	0.506509112	0.757050759	2.753914342	-0.874860219	0.379475918	-1.042380526	-1.083192238	-0.854954574	0.347762551	-0.845926417	-1.044869126	-0.5980264	-1.029786242	1.440741078	0.844806229	-0.787397047	0.816627894	0.123920725
221	2.125724416	1.464189712	0.307460201	0.509884421	2.187884558	1.546632524	0.29688479	0.455886706	0.358947877	-0.109845668	0.133943182	0.104314215	0.731728518	0.441703739	-0.635756501	-1.283131324	1.812206089	-0.856198357	-0.477810571	-0.810370922	-0.311879048	0.297090375	-0.050404359	-1.142895848	-0.060425406	1.887228605	-1.388127021	1.357492811	1.568730516	-0.996640925	-1.584053919	-0.499255998	-1.056383688	-0.712434724	-1.709589236	-0.166759313	-0.026852894	-0.028727407	0.728576605	-0.683134513	0.706026789	2.337742208	0.161604081	0.072420645	-0.617696089	-0.64909129	0.330545518	-0.480002655	-0.536989806
49	-1.029165152	-1.398076516	0.56712901	-0.965071166	-1.063539289	-1.429145426	0.508033946	-1.001139467	-1.070555016	-0.112461913	0.014661862	-0.325346446	-0.588874794	-0.696842767	0.334199628	-0.482857515	-1.17260394	0.179204307	-0.994094201	-0.347301824	-0.775242205	-0.338331713	-0.368104563	-1.142895848	-0.060425406	-0.069374759	0.072566505	-0.789720153	-0.530986005	1.482298536	1.227536183	0.003626557	-1.056383688	0.443014965	0.794597814	0.379475918	-1.042380526	-1.434680515	-1.17166081	0.004130197	-0.457938115	-0.706607992	-0.97784164	-1.397188537	1.783813939	1.965229368	-1.160044569	1.681048261	0.45437599
17	-0.86464479	-0.200357869	-0.670828417	-0.803296935	-0.943738299	-0.678968878	-0.220611806	-0.251983291	-0.761985801	0.031577364	-0.103502617	-0.052407247	-0.588874794	-0.127569514	2.597430595	0.317416294	1.812206089	1.214606972	0.554756689	0.115767275	1.54157358	1.885645596	-0.368104563	1.914626164	0.750444557	-0.069374759	0.072566505	-0.789720153	-0.950929309	0.242828805	1.578984946	-1.002138553	2.570485205	-0.13470988	0.794597814	-0.712994545	1.665693159	-0.380215684	-0.854954574	1.378659615	-0.069949814	0.646436541	2.060680281	0.072420645	-0.617696089	-1.022565669	0.330545518	-0.047792472	-0.867445072
231	1.26527829	0.521842684	0.567129033	0.560714483	1.340521063	0.590637926	0.55501488	0.495230966	0.492021886	-0.101565898	0.136986474	0.102506202	-0.588874794	-0.886600518	-0.635756501	-1.283131324	1.812206089	-0.856198357	-0.477810571	-0.810370922	-0.311879048	0.297090375	-0.050404359	-1.142895848	-0.060425406	1.887228605	-1.388127021	1.357492811	1.568730516	-0.996640925	-1.584053919	-0.499255998	-1.056383688	-0.712434724	-1.709589236	-0.166759313	-0.026852894	-1.083192238	-0.854954574	0.347762551	-0.845926417	-0.706607992	-0.5980264	-0.662383946	1.783813939	2.338703748	-0.787397047	1.681048261	0.784831256
220	-0.640844564	-0.371247372	-0.25256154	-0.534458407	-0.780770699	-0.80649365	0.080181526	-0.091987094	0.92084892	0.441150852	-0.370816435	-0.262066758	0.071426862	0.504956323	1.304155756	1.117690104	-1.17260394	-0.856198357	-1.510377831	-0.810370922	0.151484109	0.297090375	-0.685804767	0.385865158	-0.871295369	-0.5585256	-0.414331337	1.357492811	-0.530986005	-0.996640925	-0.881156393	0.003626557	0.15257261	-0.712434724	-0.040131203	-0.712994545	-1.042380526	-1.434680515	-1.17166081	-0.339502158	-0.845926417	-1.044869126	-0.5980264	-0.662383946	-0.617696089	-0.27561691	-1.160044569	-0.480002655	0.784831256
307	-1.023758876	-1.493030324	0.683301539	-0.92795087	-1.056555584	-1.518819568	0.615694538	-1.125733493	-1.060254452	-0.214107918	0.117496396	-0.067901063	-0.588874794	-0.507085016	0.010880918	1.117690104	-0.319801075	0.179204307	0.038473059	-0.347301824	-0.775242205	-0.020620669	-0.368104563	-1.142895848	0.750444557	-1.047676441	0.072566505	-0.789720153	-0.530986005	1.482298536	0.173189895	-0.499255998	-1.056383688	0.443014965	-0.040131203	3.110652076	-1.042380526	-1.083192238	-0.854954574	0.691394906	-0.845926417	-0.706607992	-0.21821116	-1.029786242	0.068449633	-0.27561691	-0.787397047	-0.480002655	-0.536989806
117	-0.82372664	0.30745991	-1.223885914	-0.813932585	-0.745952414	1.389845709	-2.358015153	-1.342194183	-0.829150812	-0.015175969	-0.06233436	0.008185519	0.731728518	1.200734744	0.334199628	-0.482857515	-0.319801075	0.179204307	1.071040319	-0.810370922	1.078210423	-0.338331713	1.220396456	-0.378515345	-0.060425406	-0.5585256	0.559464348	1.357492811	-0.530986005	0.242828805	-0.178258868	0.506509112	0.15257261	-1.867884413	-0.874860219	0.379475918	-0.026852894	0.674249147	-0.221542102	0.004130197	-0.069949814	-0.368346859	2.060680281	1.174627531	-0.274623228	-0.27561691	0.330545518	-0.047792472	0.123920725
202	-1.023758876	-0.031270227	-1.023779705	-0.960290868	-1.056409072	0.46287203	-1.614394401	-1.199039804	-1.066533236	-0.129118625	0.031712363	0.04023624	-0.588874794	-0.380579848	0.980837047	0.317416294	-1.17260394	0.179204307	2.103607579	0.115767275	0.151484109	-0.020620669	-0.050404359	0.385865158	2.372184483	0.419776082	1.533260032	2.431099293	0.728843908	1.482298536	0.876087421	-0.499255998	0.15257261	-0.13470988	0.794597814	-0.166759313	-0.703871315	-0.731703961	-0.221542102	-0.339502158	-0.457938115	-0.368346859	-0.21821116	-0.662383946	-0.617696089	-0.64909129	-0.414749525	-0.480002655	-0.867445072
215	-0.688590693	1.487638472	-2.470074043	-0.807015718	-0.759121425	1.123364706	-2.070821762	-0.472833431	-0.886585943	-0.080487149	-0.001721888	0.064287798	2.052331829	1.453745078	0.657518337	1.117690104	-1.17260394	-0.856198357	-1.510377831	-0.810370922	0.151484109	0.297090375	-0.685804767	0.385865158	-0.871295369	-0.5585256	-0.414331337	1.357492811	-0.530986005	-0.996640925	-0.881156393	0.003626557	0.15257261	-0.712434724	-0.040131203	0.379475918	0.650165527	0.674249147	0.728576605	0.004130197	1.482003391	0.646436541	0.161604081	0.43982294	-0.274623228	-0.27561691	1.821135605	-0.047792472	-0.536989806
423	-0.420281891	1.227613804	-1.904219011	-0.657477825	-0.56207609	0.673737772	-1.37464172	-0.279449063	-0.455742873	0.045350911	-0.091202316	0.031318379	0.071426862	0.315198572	0.657518337	0.317416294	-0.746202507	-0.856198357	-1.510377831	1.504974569	-1.238605362	-0.656042757	-0.368104563	0.385865158	-0.871295369	0.908926923	-1.388127021	-0.789720153	0.308900603	-0.37690606	-0.881156393	-1.002138553	-1.056383688	-1.290159568	-0.040131203	-0.166759313	0.988674738	-1.083192238	-0.854954574	-0.339502158	1.09401509	-0.030085726	-0.5980264	-0.294981651	0.754595356	1.218280609	0.70319304	0.816627894	-0.206534541
467	0.014439495	-0.835842623	0.93034873	0.807887963	-0.160680094	-1.030633898	0.930862134	0.706895104	0.960596749	-0.083249318	0.15857327	0.11164457	-0.588874794	-0.886600518	-0.635756501	1.117690104	-0.319801075	0.69690564	1.071040319	1.041905471	1.54157358	-0.973753801	2.491197271	0.385865158	1.56131452	-0.069374759	-0.901229179	1.357492811	1.148787212	1.482298536	1.930433709	0.506509112	-0.451905539	1.020739809	0.794597814	0.92571115	-0.026852894	-0.028727407	0.095164133	0.691394906	-0.069949814	-0.030085726	0.541419321	0.43982294	1.097668217	0.844806229	-0.042102004	0.816627894	1.445741787
418	0.870687275	-0.022398868	1.043583612	0.909808822	0.634618052	-0.259832694	1.030818917	0.781350904	-0.123739621	-0.170528668	0.163497977	0.114402043	-0.588874794	-0.886600518	-0.635756501	0.317416294	-0.746202507	-0.856198357	-1.510377831	1.504974569	-1.238605362	-0.656042757	-0.368104563	0.385865158	-0.871295369	0.908926923	-1.388127021	-0.789720153	0.308900603	-0.37690606	-0.881156393	-1.002138553	-1.056383688	-1.290159568	-0.040131203	-1.259229777	-1.719398947	-1.083192238	-1.17166081	-1.026766867	-2.00989132	-1.721391393	3.579941242	-1.764590833	-1.989987533	-2.142988808	-1.905339613	-2.208843388	-1.528355603
399	-0.637817355	-1.259488227	0.787707291	0.326239752	-0.195209936	-0.78251082	0.618296462	-0.166536579	-0.378319126	-0.175130737	0.13655457	0.065393275	-0.588874794	-0.696842767	-0.635756501	-0.482857515	-0.746202507	-1.37389969	-0.994094201	1.968043667	-0.775242205	-0.973753801	0.902696252	0.385865158	-0.060425406	-0.5585256	-0.414331337	-0.789720153	-0.530986005	-0.37690606	-0.178258868	-1.002138553	-0.451905539	0.443014965	0.794597814	-1.259229777	-0.365362105	0.32276087	-0.221542102	-1.026766867	3.809933199	-0.030085726	-0.97784164	-0.662383946	-1.303841811	-1.022565669	-0.042102004	-0.912212839	-1.197900337
151	-0.285360655	-0.836746976	0.638439995	0.299873455	-0.102709502	-0.65002427	0.558462943	0.170553885	-0.281786751	-0.161943334	0.131559048	0.082398368	0.731728518	-0.443832432	-0.635756501	-0.482857515	-0.319801075	-0.338497025	0.038473059	-0.810370922	-0.775242205	-0.973753801	0.902696252	-0.378515345	-0.871295369	-0.069374759	-0.901229179	-0.789720153	-0.530986005	-0.996640925	-0.881156393	0.003626557	0.15257261	1.020739809	-0.874860219	0.92571115	0.311656316	1.025737424	0.095164133	0.347762551	-0.069949814	-0.030085726	0.541419321	0.072420645	-0.274623228	-0.27561691	-0.042102004	-0.047792472	-0.206534541
111	0.06977559	-0.126816475	0.156404119	0.065302276	0.004809493	-0.228472457	0.187804252	0.116880503	-0.112837517	-0.115829527	0.099712251	0.076511795	-0.588874794	-0.317327265	0.334199628	-0.482857515	-0.319801075	0.179204307	1.071040319	-0.810370922	1.078210423	-0.338331713	1.220396456	-0.378515345	-0.060425406	-0.5585256	0.559464348	1.357492811	-0.530986005	0.242828805	-0.178258868	0.506509112	0.15257261	-1.867884413	-0.874860219	0.92571115	-0.026852894	0.674249147	-0.538248338	-0.339502158	0.706026789	0.308175408	-0.5980264	1.174627531	1.440741078	0.471331849	-0.414749525	0.384417711	-0.206534541
77	-0.660584269	-0.893637157	0.338209111	-0.294517317	-0.734088262	-1.05788881	0.40815773	-0.098440212	-0.906081855	-0.218963371	0.135514237	0.08493873	0.071426862	0.188693405	0.657518337	-1.283131324	1.812206089	-0.338497025	1.071040319	1.968043667	1.54157358	2.521067685	-0.050404359	-1.142895848	0.750444557	2.376379446	2.507055716	0.283886329	2.828560428	0.862563671	1.227536183	1.512274221	0.15257261	-0.712434724	0.794597814	0.379475918	-0.026852894	-0.380215684	-0.221542102	0.004130197	-0.457938115	0.308175408	-0.5980264	-0.294981651	1.440741078	0.471331849	-0.042102004	0.384417711	0.784831256
180	-0.80371133	-0.776711369	0.061796314	-0.60634292	-0.899367568	-1.109067552	0.306249502	-0.134768346	-0.301425129	0.06724724	-0.100005498	-0.150273298	-0.588874794	0.504956323	0.657518337	0.317416294	-0.746202507	1.732308304	2.103607579	1.504974569	1.078210423	0.932512464	-0.685804767	1.150245661	-0.871295369	-0.5585256	1.533260032	-0.789720153	-0.530986005	0.242828805	0.876087421	0.003626557	1.361528908	-0.13470988	1.62932683	2.018181613	0.311656316	-0.028727407	0.411870369	0.004130197	1.09401509	0.984697674	1.301049801	-0.662383946	-0.274623228	-0.27561691	0.330545518	-0.480002655	-0.536989806
411	0.073730643	0.157034156	-0.17121911	-0.088279827	-0.260428924	-0.412268258	0.138678294	0.173551021	1.455004676	0.178250149	-0.061561756	0.000236869	-0.588874794	-0.190822097	0.657518337	1.117690104	0.959403224	1.732308304	0.038473059	1.504974569	1.54157358	0.932512464	-0.050404359	-0.378515345	-0.060425406	-0.069374759	0.072566505	0.283886329	-0.950929309	-0.37690606	0.524638658	0.003626557	1.966007057	-0.712434724	0.794597814	0.379475918	1.327183948	0.674249147	-0.538248338	-0.683134513	0.706026789	-0.368346859	0.541419321	0.072420645	0.068449633	-0.64909129	2.193783127	-0.480002655	-1.197900337
434	-0.510432142	0.224994813	-0.821429497	-0.567174091	-0.545905526	0.173002357	-0.795499653	-0.414551005	-0.595319226	-0.075902408	0.018518107	0.043254936	0.071426862	0.188693405	-0.635756501	1.117690104	0.533001791	-0.856198357	0.554756689	1.968043667	-0.311879048	-0.973753801	2.808897475	1.150245661	1.56131452	-1.047676441	0.072566505	-0.789720153	1.148787212	-0.37690606	-0.52970763	0.003626557	0.15257261	-0.13470988	0.794597814	0.379475918	0.650165527	0.674249147	0.095164133	0.004130197	1.482003391	0.308175408	-0.21821116	1.542029827	0.411522494	0.09785747	0.70319304	0.384417711	0.45437599
405	-0.474670605	-0.372467726	-0.088751101	-0.349624972	-0.659765587	-0.807404328	0.197984514	0.018014426	0.19920146	0.055053041	-0.045081521	-0.032252428	-0.588874794	0.694714074	1.950793176	1.117690104	0.959403224	1.732308304	0.038473059	1.504974569	1.54157358	0.932512464	-0.050404359	-0.378515345	-0.060425406	-0.069374759	0.072566505	0.283886329	-0.950929309	-0.37690606	0.524638658	0.003626557	1.966007057	-0.712434724	0.794597814	-1.805465008	-0.026852894	-0.028727407	-0.538248338	-1.026766867	2.645968295	1.999481074	-1.35765688	-0.662383946	-1.646914672	-1.396040049	1.075840562	-1.344423022	-1.528355603
275	-0.812334016	-0.705811766	-0.029428169	-0.644443625	-0.869727717	-0.885840355	0.083630171	-0.35407035	-0.94226342	-0.195622506	0.109016659	0.064995277	0.731728518	0.251945988	-0.312437791	-0.482857515	-1.599005373	0.69690564	-2.026661461	-0.810370922	-0.311879048	-0.338331713	-0.050404359	-1.142895848	-1.682165332	-0.5585256	0.072566505	-0.789720153	-0.530986005	-0.37690606	-0.52970763	0.506509112	-1.056383688	0.443014965	-0.040131203	0.92571115	0.311656316	1.025737424	0.411870369	0.347762551	0.706026789	0.984697674	2.060680281	0.072420645	0.068449633	0.471331849	0.330545518	-0.047792472	0.123920725
198	-0.678263656	0.729124312	-1.574170005	-0.751562198	-0.722406077	0.624275965	-1.473705789	-0.532151623	-0.847620336	-0.098546119	0.019715098	0.057858893	3.372935141	2.149523499	-0.635756501	-1.283131324	-0.746202507	-0.856198357	-0.994094201	-0.810370922	-0.775242205	-0.338331713	0.267295845	-0.378515345	-0.871295369	-0.069374759	-1.388127021	-0.789720153	-0.111042701	3.341503132	-0.52970763	-1.002138553	-1.056383688	-0.13470988	-1.709589236	-1.259229777	-0.365362105	-0.028727407	-0.538248338	-0.683134513	-0.457938115	-0.368346859	-0.5980264	4.113845895	-1.303841811	-1.022565669	-0.787397047	-0.912212839	-0.206534541
228	1.406296675	1.078788989	0.054515973	0.330944886	0.842381287	0.430968378	0.253971295	0.401847638	0.496983262	-0.073620784	0.1093792	0.09497954	-0.588874794	0.757966658	4.214024142	-1.283131324	1.812206089	-0.856198357	-0.477810571	-0.810370922	-0.311879048	0.297090375	-0.050404359	-1.142895848	-0.060425406	1.887228605	-1.388127021	1.357492811	1.568730516	-0.996640925	-1.584053919	-0.499255998	-1.056383688	-0.712434724	-1.709589236	-0.166759313	2.34271158	-0.028727407	-0.221542102	-0.339502158	0.706026789	-0.030085726	-0.21821116	0.43982294	-0.274623228	0.09785747	1.448488084	-0.047792472	0.123920725
46	-0.26316064	1.392103337	-1.942775174	-0.598628871	-0.274096336	1.470498107	-1.993409827	-0.477814093	-0.631970473	-0.075525056	0.015014049	0.067925627	1.392030174	1.64350283	1.627474466	-0.482857515	-1.17260394	0.179204307	-0.994094201	-0.347301824	-0.775242205	-0.338331713	-0.368104563	-1.142895848	-0.060425406	-0.069374759	0.072566505	-0.789720153	-0.530986005	1.482298536	1.227536183	0.003626557	-1.056383688	0.443014965	0.794597814	-1.259229777	-0.365362105	-0.380215684	1.678695312	-1.026766867	0.318038487	2.337742208	-0.21821116	0.072420645	-1.303841811	-1.396040049	-0.414749525	-0.912212839	-1.197900337
403	-0.237697244	-1.02872764	0.95148077	0.855041716	-0.247853803	-1.086275713	0.952370372	0.746612712	-0.532228007	-0.20891712	0.159827592	0.113385703	-0.588874794	-0.886600518	-0.635756501	1.117690104	0.959403224	1.732308304	0.038473059	1.504974569	1.54157358	0.932512464	-0.050404359	-0.378515345	-0.060425406	-0.069374759	0.072566505	0.283886329	-0.950929309	-0.37690606	0.524638658	0.003626557	1.966007057	-0.712434724	0.794597814	-1.805465008	0.311656316	-0.380215684	-0.538248338	-0.683134513	3.033956596	1.661219941	-0.97784164	-0.294981651	-1.646914672	-1.022565669	1.448488084	-1.344423022	-1.528355603
69	-0.572027404	-1.326579963	0.93034873	0.807887963	-0.58456181	-1.394120746	0.930862134	0.706895104	-0.477477882	-0.205512831	0.15857327	0.11164457	-0.588874794	-0.760095351	-0.312437791	-1.283131324	1.812206089	-0.338497025	1.071040319	1.968043667	1.54157358	2.521067685	-0.050404359	-1.142895848	0.750444557	2.376379446	2.507055716	0.283886329	2.828560428	0.862563671	1.227536183	1.512274221	0.15257261	-0.712434724	0.794597814	-0.712994545	-1.042380526	1.728713978	1.995401548	-0.683134513	-0.845926417	-0.368346859	-0.5980264	1.542029827	-0.274623228	-0.27561691	-0.787397047	-0.912212839	-0.536989806
314	1.403321339	1.39167846	-0.313791943	0.198744524	1.44337717	1.47004937	-0.335427037	0.193813556	0.508380889	-0.051435051	0.088097749	0.0901793	0.731728518	0.188693405	-0.635756501	1.117690104	-0.746202507	0.179204307	-0.994094201	-0.347301824	-0.311879048	-0.020620669	-1.003504971	-1.142895848	-1.682165332	-0.5585256	1.04636219	-0.789720153	-0.530986005	-0.996640925	-1.584053919	-0.499255998	-1.056383688	-0.712434724	-0.040131203	0.379475918	-0.365362105	1.377225701	1.995401548	-0.339502158	0.318038487	1.322958808	-0.21821116	0.43982294	-0.617696089	-0.64909129	-0.042102004	-0.912212839	-0.536989806
125	-0.660309553	-1.368210169	0.8926962	0.640199787	-0.683397333	-1.444822035	0.892539304	0.565651345	-0.843114569	-0.234578923	0.156547173	0.106031293	-0.588874794	-0.886600518	-0.635756501	-0.482857515	-0.319801075	0.179204307	1.071040319	-0.810370922	1.078210423	-0.338331713	1.220396456	-0.378515345	-0.060425406	-0.5585256	0.559464348	1.357492811	-0.530986005	0.242828805	-0.178258868	0.506509112	0.15257261	-1.867884413	-0.874860219	0.379475918	0.311656316	-0.028727407	0.095164133	-0.339502158	1.09401509	1.322958808	0.161604081	0.072420645	0.411522494	0.471331849	1.075840562	2.545468627	-0.206534541
255	0.19104046	-0.38497349	0.57638665	0.402054057	0.154080586	-0.450767516	0.582035667	0.375913056	-0.384960918	-0.180344096	0.141217434	0.099265583	-0.588874794	-0.886600518	-0.635756501	0.317416294	0.106600358	-0.338497025	0.554756689	-0.810370922	-0.311879048	-0.656042757	-1.003504971	-0.378515345	-0.060425406	0.419776082	-0.901229179	-0.789720153	-0.111042701	-0.996640925	-0.52970763	-0.499255998	-0.451905539	0.443014965	-0.040131203	-0.166759313	1.327183948	-0.028727407	-0.221542102	-0.339502158	1.482003391	0.646436541	0.161604081	-0.294981651	-0.617696089	-0.27561691	1.821135605	1.248838078	-0.536989806
13	-1.029165152	-1.478384613	0.660914883	-0.965071166	-1.063539289	-1.439348419	0.519516572	-1.533150235	-1.070555016	-0.223718261	0.126257645	-0.020639367	0.731728518	-0.443832432	-0.635756501	0.317416294	1.812206089	1.214606972	0.554756689	0.115767275	1.54157358	1.885645596	-0.368104563	1.914626164	0.750444557	-0.069374759	0.072566505	-0.789720153	-0.950929309	0.242828805	1.578984946	-1.002138553	2.570485205	-0.13470988	0.794597814	-1.259229777	-1.380889737	1.377225701	2.628814019	-0.683134513	-0.845926417	-0.368346859	-0.97784164	0.072420645	-0.96076895	0.09785747	-1.160044569	-1.776633205	-0.867445072
301	-0.856052648	-0.104760242	-0.774073552	-0.804991277	-0.795925108	0.736792872	-1.671285105	-1.330897287	-0.771196643	0.025947355	-0.098640916	-0.039769958	-0.588874794	0.251945988	0.657518337	1.117690104	-0.319801075	0.179204307	0.038473059	-0.347301824	-0.775242205	-0.020620669	-0.368104563	-1.142895848	0.750444557	-1.047676441	0.072566505	-0.789720153	-0.530986005	1.482298536	0.173189895	-0.499255998	-1.056383688	0.443014965	-0.040131203	1.471946381	0.650165527	0.674249147	0.411870369	0.004130197	0.706026789	-0.030085726	1.680865041	0.43982294	0.411522494	0.471331849	-0.042102004	0.384417711	0.123920725
268	-1.01261135	-0.965792788	0.078473277	-0.932031587	-1.043779551	-0.895590499	-0.073368607	-0.990527558	-1.058975788	-0.203108192	0.106572152	0.045573138	0.731728518	0.884471825	0.010880918	0.317416294	0.106600358	-0.338497025	0.554756689	-0.810370922	-0.311879048	-0.656042757	-1.003504971	-0.378515345	-0.060425406	0.419776082	-0.901229179	-0.789720153	-0.111042701	-0.996640925	-0.52970763	-0.499255998	-0.451905539	0.443014965	-0.040131203	0.379475918	-0.365362105	2.783178808	0.095164133	-0.339502158	-0.457938115	-0.030085726	0.921234561	0.807225236	-0.274623228	-0.64909129	-0.414749525	-0.480002655	-0.536989806
515	2.211755478	1.283233058	0.60285566	0.641733117	1.472709584	0.59492781	0.677757808	0.60062432	0.844327459	-0.076299618	0.141687122	0.106315033	-0.588874794	-0.823347934	-0.635756501	0.317416294	0.959403224	-0.856198357	0.554756689	-0.810370922	-0.311879048	0.932512464	0.267295845	1.150245661	-1.682165332	-0.5585256	0.072566505	1.357492811	-0.111042701	-0.37690606	1.227536183	0.506509112	0.757050759	1.020739809	0.794597814	0.92571115	-0.026852894	-0.380215684	-0.221542102	0.004130197	-0.069949814	-0.030085726	2.820310761	-0.294981651	-0.274623228	0.09785747	-0.414749525	-0.047792472	0.123920725
455	3.731793481	2.274724075	0.93034873	0.807887963	3.687330398	2.269110231	0.930862134	0.706895104	3.291183858	0.114894619	0.15857327	0.11164457	-0.588874794	-0.886600518	-0.635756501	1.117690104	0.533001791	-0.856198357	0.554756689	1.968043667	-0.311879048	-0.973753801	2.808897475	1.150245661	1.56131452	-1.047676441	0.072566505	-0.789720153	1.148787212	-0.37690606	-0.52970763	0.003626557	0.15257261	-0.13470988	0.794597814	-0.166759313	-0.703871315	0.674249147	1.361989076	-0.339502158	0.706026789	-0.030085726	2.440495521	0.43982294	0.068449633	-0.27561691	-0.414749525	-0.480002655	0.45437599
473	-0.377185615	-0.466791527	0.116665056	-0.186480299	-0.221326904	-0.160273074	-0.1071854	-0.342918784	-0.4116382	-0.12836944	0.086809215	0.057088057	-0.588874794	-0.254074681	0.334199628	1.117690104	-0.319801075	0.69690564	1.071040319	1.041905471	1.54157358	-0.973753801	2.491197271	0.385865158	1.56131452	-0.069374759	-0.901229179	1.357492811	1.148787212	1.482298536	1.930433709	0.506509112	-0.451905539	1.020739809	0.794597814	1.471946381	-0.703871315	-0.028727407	-0.538248338	0.004130197	-0.845926417	-0.368346859	-0.21821116	-1.029786242	0.754595356	0.09785747	-0.787397047	-0.047792472	-0.536989806
438	0.169633169	-0.060075851	0.176043569	0.113437857	0.433763705	0.305857122	0.00043016	-0.002000064	0.028388833	-0.10234455	0.098229672	0.077084616	0.731728518	-0.380579848	-0.635756501	1.117690104	0.533001791	-0.856198357	0.554756689	1.968043667	-0.311879048	-0.973753801	2.808897475	1.150245661	1.56131452	-1.047676441	0.072566505	-0.789720153	1.148787212	-0.37690606	-0.52970763	0.003626557	0.15257261	-0.13470988	0.794597814	0.92571115	-0.026852894	0.674249147	1.678695312	0.347762551	-0.069949814	0.646436541	0.541419321	0.43982294	0.068449633	0.471331849	-0.042102004	-0.047792472	-0.206534541
161	0.822722346	1.218107384	-0.678452787	-0.026503415	0.385693233	0.54269852	-0.312506534	0.173227696	-0.148131667	-0.107793379	0.088641761	0.089082018	2.052331829	2.086270915	0.010880918	-0.482857515	-0.319801075	1.214606972	-0.477810571	-0.810370922	-0.775242205	-0.973753801	-0.368104563	-0.378515345	-0.871295369	-0.069374759	-0.414331337	-0.789720153	-0.950929309	-0.996640925	0.524638658	-0.499255998	0.757050759	1.598464654	-0.874860219	0.379475918	-0.703871315	1.728713978	0.095164133	-0.339502158	-0.457938115	-0.368346859	2.820310761	-0.294981651	-0.96076895	-1.022565669	-0.414749525	-0.912212839	-0.536989806
334	-0.604005002	0.38207783	-1.096314553	-0.663446965	-0.562383117	0.721241488	-1.428399533	-0.710560539	-0.203015939	0.177612253	-0.20231506	-0.051341604	0.071426862	0.251945988	0.334199628	0.317416294	-1.17260394	-0.338497025	-1.510377831	-0.810370922	-0.311879048	-0.656042757	-0.685804767	-0.378515345	-0.060425406	-0.5585256	0.072566505	0.283886329	0.308900603	-0.37690606	-0.52970763	0.003626557	-0.451905539	-1.290159568	-0.040131203	-0.166759313	-0.703871315	-0.731703961	-0.854954574	0.004130197	-0.845926417	-0.706607992	-0.5980264	-1.029786242	1.097668217	0.471331849	-0.787397047	0.816627894	-0.206534541
177	0.763831554	0.932153789	-0.402056895	0.042031859	0.539106515	0.61453956	-0.24530353	0.147417588	-0.154403601	-0.11881347	0.099160614	0.090400503	0.071426862	-0.5703376	-0.635756501	-1.283131324	-1.17260394	0.69690564	-1.510377831	-0.810370922	0.614847266	-0.656042757	-1.321205174	1.914626164	-0.060425406	1.887228605	-0.901229179	0.283886329	-0.111042701	-0.996640925	-1.232605156	-1.002138553	-1.056383688	-0.712434724	-1.709589236	0.379475918	0.988674738	0.32276087	0.095164133	0.004130197	0.706026789	0.646436541	0.161604081	0.072420645	-0.274623228	0.09785747	1.821135605	0.384417711	-0.206534541
300	-0.51031603	0.101590941	-0.677201798	-0.539961089	-0.444205871	0.410106554	-0.964193831	-0.608033237	-0.577488953	-0.081104818	0.025256924	0.042108842	1.392030174	1.13748216	0.010880918	1.117690104	-0.319801075	0.179204307	0.038473059	-0.347301824	-0.775242205	-0.020620669	-0.368104563	-1.142895848	0.750444557	-1.047676441	0.072566505	-0.789720153	-0.530986005	1.482298536	0.173189895	-0.499255998	-1.056383688	0.443014965	-0.040131203	0.379475918	0.311656316	1.377225701	0.728576605	0.004130197	-0.457938115	-0.368346859	0.921234561	0.072420645	1.097668217	0.09785747	1.075840562	0.384417711	-0.536989806
158	-1.023758876	-0.241073414	-0.778766117	-0.95960769	-1.059086796	-0.565837104	-0.45925136	-0.482814006	-1.058551561	0.075234679	-0.172583746	-0.101399303	-0.588874794	0.251945988	0.010880918	-0.482857515	-0.319801075	1.214606972	-0.477810571	-0.810370922	-0.775242205	-0.973753801	-0.368104563	-0.378515345	-0.871295369	-0.069374759	-0.414331337	-0.789720153	-0.950929309	-0.996640925	0.524638658	-0.499255998	0.757050759	1.598464654	-0.874860219	-0.166759313	-0.026852894	-0.028727407	0.728576605	-0.683134513	0.706026789	2.337742208	-0.21821116	0.072420645	-0.617696089	-0.64909129	0.330545518	-0.480002655	-0.536989806
435	-1.029165152	-0.874387076	-0.044449061	-0.965071166	-1.063539289	-0.918424211	-0.066740628	-0.79467375	-1.070555016	-0.036223411	-0.061809239	-0.137705384	-0.588874794	-0.190822097	-0.635756501	1.117690104	0.533001791	-0.856198357	0.554756689	1.968043667	-0.311879048	-0.973753801	2.808897475	1.150245661	1.56131452	-1.047676441	0.072566505	-0.789720153	1.148787212	-0.37690606	-0.52970763	0.003626557	0.15257261	-0.13470988	0.794597814	-0.166759313	1.665693159	-0.731703961	-0.854954574	0.004130197	-0.069949814	-0.706607992	-0.5980264	-0.662383946	1.783813939	0.844806229	0.330545518	0.384417711	0.123920725
27	1.145774408	0.110823397	0.93034873	0.807887963	1.652967281	0.524604138	0.930862134	0.706895104	0.888258079	-0.089399471	0.15857327	0.11164457	-0.588874794	-0.886600518	-0.635756501	-1.283131324	-0.746202507	0.69690564	0.554756689	-0.810370922	-0.311879048	-0.656042757	-1.003504971	-1.142895848	0.750444557	-0.5585256	1.533260032	-0.789720153	-0.950929309	-0.37690606	-0.881156393	1.009391667	-1.056383688	0.443014965	-0.040131203	0.92571115	-0.365362105	1.377225701	1.678695312	-0.683134513	0.318038487	0.984697674	1.301049801	-0.662383946	-0.617696089	-0.64909129	-0.414749525	-0.912212839	-0.536989806
365	0.950756501	0.319543132	0.496028826	0.482856804	1.409389282	0.791760487	0.395130515	0.375103063	0.385112486	-0.104394854	0.130707012	0.098671526	-0.588874794	-0.823347934	-0.635756501	-1.283131324	-0.746202507	-1.891601022	-0.994094201	-0.347301824	-1.238605362	-0.338331713	-1.003504971	-0.378515345	-0.060425406	-0.5585256	-0.901229179	-0.789720153	-0.530986005	-0.996640925	-0.881156393	-1.002138553	-0.451905539	-0.712434724	-0.040131203	-0.166759313	0.650165527	-0.028727407	1.678695312	-0.683134513	0.318038487	2.337742208	-0.5980264	0.072420645	-0.96076895	-1.022565669	0.70319304	-0.912212839	-0.867445072
76	-0.204086416	-0.9915555	0.898650622	0.740821418	0.002278718	-0.85496154	0.890423639	0.636088951	-0.063787706	-0.166976244	0.155197897	0.107201917	-0.588874794	0.251945988	3.567386723	-1.283131324	1.812206089	-0.338497025	1.071040319	1.968043667	1.54157358	2.521067685	-0.050404359	-1.142895848	0.750444557	2.376379446	2.507055716	0.283886329	2.828560428	0.862563671	1.227536183	1.512274221	0.15257261	-0.712434724	0.794597814	-1.805465008	-2.396417368	-2.489145346	-2.121779517	5.158615515	-2.785867923	-2.736174793	-1.73747212	-2.499395423	-1.303841811	-1.396040049	-2.650634656	-1.776633205	-1.528355603
256	-0.904820779	-1.102925434	1.516744129	2.276524846	-0.871315638	-0.844533534	1.826113965	2.562444478	-0.923624537	-0.183158892	0.219042028	0.205855851	-0.588874794	-0.886600518	-0.635756501	0.317416294	0.106600358	-0.338497025	0.554756689	-0.810370922	-0.311879048	-0.656042757	-1.003504971	-0.378515345	-0.060425406	0.419776082	-0.901229179	-0.789720153	-0.111042701	-0.996640925	-0.52970763	-0.499255998	-0.451905539	0.443014965	-0.040131203	2.018181613	-0.026852894	0.32276087	0.411870369	-0.339502158	0.318038487	0.308175408	0.161604081	0.072420645	1.440741078	0.471331849	-0.414749525	0.384417711	0.45437599
113	1.115879189	0.383304787	0.582924293	0.555809601	1.496930769	0.754718269	0.521301912	0.460973662	0.827612147	-0.067807584	0.131743726	0.099534784	-0.588874794	-0.696842767	-0.635756501	-0.482857515	-0.319801075	0.179204307	1.071040319	-0.810370922	1.078210423	-0.338331713	1.220396456	-0.378515345	-0.060425406	-0.5585256	0.559464348	1.357492811	-0.530986005	0.242828805	-0.178258868	0.506509112	0.15257261	-1.867884413	-0.874860219	-0.712994545	0.311656316	2.080202255	1.361989076	-0.683134513	0.318038487	0.308175408	1.301049801	0.43982294	-0.96076895	-1.022565669	1.075840562	-0.480002655	-0.867445072
425	-0.983295439	-1.184127779	0.36209805	-0.835444269	-0.961762764	-0.611153178	-0.314327604	-2.273160467	-0.991433354	-0.163929955	0.073034288	-0.042240847	-0.588874794	-0.760095351	0.010880918	0.317416294	-0.746202507	-0.856198357	-1.510377831	1.504974569	-1.238605362	-0.656042757	-0.368104563	0.385865158	-0.871295369	0.908926923	-1.388127021	-0.789720153	0.308900603	-0.37690606	-0.881156393	-1.002138553	-1.056383688	-1.290159568	-0.040131203	-0.712994545	-0.703871315	-0.380215684	-0.538248338	4.81498316	-0.845926417	-1.044869126	-0.21821116	-0.662383946	-0.274623228	-0.27561691	-0.414749525	-0.480002655	-0.536989806
499	0.323345237	0.671315283	-0.527886398	-0.122139352	1.027303087	1.966277459	-1.295430349	-0.468147974	0.958113764	0.106835665	-0.032303394	0.035914394	-0.588874794	-0.443832432	-0.312437791	0.317416294	0.959403224	-0.856198357	0.554756689	-0.810370922	-0.311879048	0.932512464	0.267295845	1.150245661	-1.682165332	-0.5585256	0.072566505	1.357492811	-0.111042701	-0.37690606	1.227536183	0.506509112	0.757050759	1.020739809	0.794597814	1.471946381	-0.365362105	0.674249147	0.728576605	0.004130197	-0.069949814	0.308175408	0.921234561	0.43982294	0.411522494	-0.27561691	0.330545518	0.816627894	-0.206534541
357	0.34183792	1.317207105	-1.264104513	-0.292977281	0.357177636	1.408957852	-1.314929389	-0.225458572	1.243686948	0.263095041	-0.164686316	0.010764071	0.731728518	0.188693405	0.010880918	-1.283131324	-0.746202507	-1.891601022	-0.994094201	-0.347301824	-1.238605362	-0.338331713	-1.003504971	-0.378515345	-0.060425406	-0.5585256	-0.901229179	-0.789720153	-0.530986005	-0.996640925	-0.881156393	-1.002138553	-0.451905539	-0.712434724	-0.040131203	-0.712994545	-0.703871315	-1.083192238	-0.854954574	0.004130197	-1.233914718	-1.044869126	-0.97784164	-0.662383946	2.469959661	1.591754988	-0.787397047	0.816627894	1.776197052
197	0.028077961	0.160290472	-0.219633744	-0.126037337	0.026053673	0.169512241	-0.239592611	-0.079750221	-0.34461326	-0.125517911	0.089664757	0.076831544	-0.588874794	-0.443832432	-0.635756501	-1.283131324	-0.746202507	-0.856198357	-0.994094201	-0.810370922	-0.775242205	-0.338331713	0.267295845	-0.378515345	-0.871295369	-0.069374759	-1.388127021	-0.789720153	-0.111042701	3.341503132	-0.52970763	-1.002138553	-1.056383688	-0.13470988	-1.709589236	-0.712994545	-0.365362105	-0.380215684	0.411870369	-1.026766867	0.318038487	2.676003341	-0.5980264	-0.294981651	-0.96076895	-1.022565669	-0.042102004	-0.912212839	-0.867445072
80	-0.033597613	-0.334029814	0.297376867	0.109043396	-0.243611209	-0.644292487	0.416032642	0.236499747	0.99660179	0.034157233	0.043878968	0.032870005	-0.588874794	-0.06431693	0.334199628	-0.482857515	0.533001791	0.179204307	0.554756689	-0.810370922	-0.311879048	-0.656042757	-0.050404359	0.385865158	-0.871295369	-0.5585256	-0.414331337	0.283886329	-0.530986005	-0.996640925	-1.232605156	0.506509112	0.757050759	2.753914342	-0.874860219	-0.712994545	-0.703871315	-0.380215684	-0.538248338	0.347762551	-0.845926417	-0.706607992	-0.5980264	0.807225236	-0.274623228	0.09785747	-0.787397047	-0.047792472	1.776197052
253	0.006467604	0.702400231	-0.873841191	-0.327948534	0.009646479	0.756058468	-0.915536027	-0.255076708	0.193222091	0.043057821	-0.033559614	0.036398599	-0.588874794	-0.190822097	0.334199628	0.317416294	0.106600358	-0.338497025	0.554756689	-0.810370922	-0.311879048	-0.656042757	-1.003504971	-0.378515345	-0.060425406	0.419776082	-0.901229179	-0.789720153	-0.111042701	-0.996640925	-0.52970763	-0.499255998	-0.451905539	0.443014965	-0.040131203	0.379475918	-0.026852894	0.32276087	0.095164133	0.347762551	-0.457938115	-0.368346859	-0.21821116	0.072420645	2.1268868	0.844806229	-0.042102004	0.384417711	0.123920725
487	-1.023758876	-0.168100885	-0.863985323	-0.959866408	-1.056786832	0.16758762	-1.282440733	-1.097629831	-1.066142996	-0.12815908	0.03078317	0.033326169	2.712633485	2.592291585	1.627474466	-1.283131324	-0.319801075	2.250009636	-0.477810571	-0.810370922	-0.775242205	-0.973753801	-0.050404359	-0.378515345	-0.871295369	-0.5585256	0.559464348	-0.789720153	-0.950929309	-0.996640925	1.227536183	-0.499255998	1.361528908	1.598464654	-1.709589236	-0.166759313	-0.703871315	-0.380215684	-0.538248338	0.004130197	-0.845926417	-0.706607992	-0.5980264	-1.029786242	-0.274623228	-0.27561691	-0.787397047	-0.480002655	-0.536989806
413	-0.951416065	0.253049574	-1.285122289	-0.906285993	-0.999506808	-0.148796339	-0.871097614	-0.446922936	-0.983215769	-0.031983149	-0.058614297	0.007107154	0.071426862	1.64350283	4.537342852	1.117690104	0.959403224	1.732308304	0.038473059	1.504974569	1.54157358	0.932512464	-0.050404359	-0.378515345	-0.060425406	-0.069374759	0.072566505	0.283886329	-0.950929309	-0.37690606	0.524638658	0.003626557	1.966007057	-0.712434724	0.794597814	-1.805465008	0.311656316	-0.028727407	-0.538248338	-1.370399222	3.033956596	1.999481074	-0.97784164	0.072420645	-1.646914672	-1.396040049	1.075840562	-0.912212839	-1.528355603
476	0.406077118	1.752999711	-1.710259811	-0.350049898	0.118495472	1.117164503	-1.216884445	-0.072517971	1.307290241	0.326848414	-0.223210217	0.007497669	2.052331829	1.580250246	1.627474466	1.117690104	-0.319801075	0.69690564	1.071040319	1.041905471	1.54157358	-0.973753801	2.491197271	0.385865158	1.56131452	-0.069374759	-0.901229179	1.357492811	1.148787212	1.482298536	1.930433709	0.506509112	-0.451905539	1.020739809	0.794597814	-0.712994545	-0.703871315	1.377225701	0.411870369	-1.026766867	0.318038487	2.676003341	-0.5980264	-0.294981651	-1.303841811	-1.022565669	-0.414749525	-0.912212839	-0.867445072
2	-0.744319829	-1.039718471	0.426980215	-0.333764242	-0.779297582	-1.120327217	0.43479696	-0.224191184	-0.869395636	-0.207905447	0.127551113	0.067875458	2.052331829	-0.06431693	-0.635756501	0.317416294	1.812206089	1.214606972	0.554756689	0.115767275	1.54157358	1.885645596	-0.368104563	1.914626164	0.750444557	-0.069374759	0.072566505	-0.789720153	-0.950929309	0.242828805	1.578984946	-1.002138553	2.570485205	-0.13470988	0.794597814	-1.805465008	0.311656316	-1.083192238	-0.854954574	-0.339502158	3.809933199	0.308175408	-1.35765688	0.43982294	-1.646914672	-1.396040049	0.70319304	-1.344423022	-1.528355603
5	2.071435791	2.08070608	-0.465574429	0.248690346	1.362899536	1.234482797	-0.147982646	0.349238553	0.766683492	-0.027771999	0.086390105	0.09365637	-0.588874794	-0.254074681	-0.635756501	0.317416294	1.812206089	1.214606972	0.554756689	0.115767275	1.54157358	1.885645596	-0.368104563	1.914626164	0.750444557	-0.069374759	0.072566505	-0.789720153	-0.950929309	0.242828805	1.578984946	-1.002138553	2.570485205	-0.13470988	0.794597814	-0.166759313	2.681220791	-0.028727407	-0.538248338	1.378659615	0.706026789	-0.368346859	-0.5980264	0.43982294	0.068449633	-0.27561691	1.075840562	-0.912212839	-0.867445072
266	-0.796600324	0.295834904	-1.183802081	-0.792984045	-0.881540916	-0.196942757	-0.703067751	-0.317004755	-0.920819235	-0.124778617	0.039785353	0.055689313	0.731728518	1.770007997	0.657518337	0.317416294	0.106600358	-0.338497025	0.554756689	-0.810370922	-0.311879048	-0.656042757	-1.003504971	-0.378515345	-0.060425406	0.419776082	-0.901229179	-0.789720153	-0.111042701	-0.996640925	-0.52970763	-0.499255998	-0.451905539	0.443014965	-0.040131203	0.92571115	0.988674738	0.32276087	-0.221542102	0.004130197	-0.069949814	-0.030085726	2.440495521	-0.294981651	0.068449633	0.844806229	0.70319304	-0.047792472	-0.206534541
280	0.801822813	0.533311461	0.100846567	0.24629312	1.351309639	1.225951349	-0.149566237	0.101547276	0.417947597	-0.070715112	0.099724637	0.086859511	-0.588874794	-0.5703376	0.010880918	1.917963913	-0.319801075	-0.338497025	-2.026661461	-0.810370922	0.151484109	-0.973753801	-0.685804767	1.150245661	-0.060425406	-0.5585256	-1.388127021	0.283886329	-0.111042701	0.862563671	-1.584053919	-1.002138553	-0.451905539	-1.867884413	-0.874860219	0.379475918	-0.365362105	-0.380215684	0.095164133	0.004130197	-0.069949814	-0.030085726	0.161604081	-0.294981651	-0.274623228	-0.27561691	-0.042102004	-0.047792472	-0.536989806
361	-0.962713748	-1.602506965	0.870804521	-0.040191869	-0.985209909	-1.676092869	0.861546046	-0.110128621	-0.971371549	-0.239770865	0.15081742	0.042925925	-0.588874794	-0.823347934	-0.635756501	-1.283131324	-0.746202507	-1.891601022	-0.994094201	-0.347301824	-1.238605362	-0.338331713	-1.003504971	-0.378515345	-0.060425406	-0.5585256	-0.901229179	-0.789720153	-0.530986005	-0.996640925	-0.881156393	-1.002138553	-0.451905539	-0.712434724	-0.040131203	-0.166759313	-0.365362105	-1.083192238	-0.854954574	0.004130197	-0.845926417	-1.044869126	-0.97784164	-1.029786242	1.783813939	1.965229368	-0.042102004	2.545468627	1.115286521
449	-0.904752437	-0.518732246	-0.338215799	-0.810015221	-0.942589935	-0.618926516	-0.287076279	-0.578594932	-0.832576947	-0.024589226	-0.053184558	-0.056362447	-0.588874794	-0.507085016	0.334199628	1.117690104	0.533001791	-0.856198357	0.554756689	1.968043667	-0.311879048	-0.973753801	2.808897475	1.150245661	1.56131452	-1.047676441	0.072566505	-0.789720153	1.148787212	-0.37690606	-0.52970763	0.003626557	0.15257261	-0.13470988	0.794597814	3.656887308	-0.365362105	-0.380215684	-0.538248338	0.004130197	-0.457938115	-0.706607992	0.161604081	1.909432122	-0.274623228	-0.27561691	-0.414749525	-0.480002655	-0.536989806
143	-1.002133768	0.252881105	-1.334486911	-0.944631298	-1.036565187	0.201519623	-1.30111315	-0.722390142	-1.050333823	-0.106813202	0.010720346	0.040473416	2.052331829	2.655544169	0.334199628	-0.482857515	-0.319801075	-0.338497025	0.038473059	-0.810370922	-0.775242205	-0.973753801	0.902696252	-0.378515345	-0.871295369	-0.069374759	-0.901229179	-0.789720153	-0.530986005	-0.996640925	-0.881156393	0.003626557	0.15257261	1.020739809	-0.874860219	0.379475918	0.311656316	-0.380215684	-0.221542102	-0.339502158	3.421944898	0.308175408	-0.21821116	0.43982294	-0.617696089	-0.64909129	0.330545518	-0.047792472	-0.867445072
501	-0.82913291	-1.18993541	0.519528054	-0.393460436	-0.754309954	-0.982377623	0.303660824	-0.810948617	-0.770520969	-0.176815946	0.104798622	0.013821287	2.052331829	0.631461491	-0.635756501	0.317416294	0.959403224	-0.856198357	0.554756689	-0.810370922	-0.311879048	0.932512464	0.267295845	1.150245661	-1.682165332	-0.5585256	0.072566505	1.357492811	-0.111042701	-0.37690606	1.227536183	0.506509112	0.757050759	1.020739809	0.794597814	0.92571115	-0.026852894	0.674249147	0.728576605	0.347762551	0.318038487	0.308175408	1.301049801	-0.294981651	1.097668217	0.844806229	-0.042102004	0.816627894	0.45437599
71	1.881077024	0.726101855	0.93034873	0.807887963	2.410322676	1.174051176	0.930862134	0.706895104	1.044722784	-0.076097015	0.15857327	0.11164457	-0.588874794	-0.507085016	-0.635756501	-1.283131324	1.812206089	-0.338497025	1.071040319	1.968043667	1.54157358	2.521067685	-0.050404359	-1.142895848	0.750444557	2.376379446	2.507055716	0.283886329	2.828560428	0.862563671	1.227536183	1.512274221	0.15257261	-0.712434724	0.794597814	0.92571115	-1.042380526	-0.028727407	-0.221542102	-0.339502158	-0.845926417	-0.030085726	-0.21821116	-1.029786242	0.068449633	-0.27561691	-0.787397047	-0.912212839	-0.536989806
490	-0.63620703	-0.310458004	-0.319021135	-0.548255109	-0.739907405	-0.624397833	-0.085316452	-0.205930772	0.172944493	0.193756601	-0.186447404	-0.121329498	1.392030174	1.770007997	0.334199628	-1.283131324	-0.319801075	2.250009636	-0.477810571	-0.810370922	-0.775242205	-0.973753801	-0.050404359	-0.378515345	-0.871295369	-0.5585256	0.559464348	-0.789720153	-0.950929309	-0.996640925	1.227536183	-0.499255998	1.361528908	1.598464654	-1.709589236	1.471946381	0.311656316	0.32276087	0.411870369	0.347762551	-0.069949814	-0.030085726	1.301049801	0.43982294	0.068449633	0.471331849	0.330545518	0.384417711	0.784831256
457	0.611263868	-0.197886722	0.768544415	0.64533857	0.985361882	0.12946245	0.73127725	0.540964566	0.433233694	-0.115180342	0.145629099	0.103555149	-0.588874794	-0.886600518	-0.635756501	1.117690104	0.533001791	-0.856198357	0.554756689	1.968043667	-0.311879048	-0.973753801	2.808897475	1.150245661	1.56131452	-1.047676441	0.072566505	-0.789720153	1.148787212	-0.37690606	-0.52970763	0.003626557	0.15257261	-0.13470988	0.794597814	-0.712994545	-0.365362105	-0.028727407	2.312107783	-0.683134513	-0.069949814	1.661219941	-0.5980264	-0.294981651	-0.274623228	0.09785747	0.330545518	0.384417711	-0.536989806
392	-0.148271819	1.316140242	-1.741794092	-0.533086861	-0.338054427	0.748454259	-1.242532943	-0.195720957	0.74706782	0.378299069	-0.322592649	-0.038567143	-0.588874794	0.821219242	0.657518337	-1.283131324	0.106600358	-0.338497025	1.071040319	1.041905471	1.078210423	-0.973753801	0.902696252	1.914626164	1.56131452	-1.047676441	-0.901229179	-0.789720153	0.308900603	-0.37690606	0.524638658	-0.499255998	-0.451905539	-0.13470988	-0.874860219	-0.712994545	-1.042380526	-0.731703961	-0.854954574	-0.339502158	-0.845926417	-1.044869126	-0.5980264	-1.397188537	-0.617696089	-0.64909129	-1.160044569	-0.912212839	-0.867445072
172	0.10829809	-0.701218651	0.864850041	0.709227215	-0.046833187	-0.881633051	0.873043923	0.634820898	-0.373141433	-0.193148306	0.155068654	0.108360593	3.372935141	2.718796752	1.627474466	-0.482857515	-0.319801075	1.214606972	-0.477810571	-0.810370922	-0.775242205	-0.973753801	-0.368104563	-0.378515345	-0.871295369	-0.069374759	-0.414331337	-0.789720153	-0.950929309	-0.996640925	0.524638658	-0.499255998	0.757050759	1.598464654	-0.874860219	0.379475918	-0.703871315	-0.380215684	-0.538248338	0.004130197	-0.457938115	-0.706607992	-0.21821116	-0.662383946	0.068449633	0.471331849	-0.414749525	3.842099177	-0.206534541
363	-1.023647218	-1.704481438	0.93034873	0.807887963	-1.05876553	-1.800759694	0.930862134	0.706895104	-1.064891528	-0.255454089	0.15857327	0.11164457	-0.588874794	-0.886600518	-0.635756501	-1.283131324	-0.746202507	-1.891601022	-0.994094201	-0.347301824	-1.238605362	-0.338331713	-1.003504971	-0.378515345	-0.060425406	-0.5585256	-0.901229179	-0.789720153	-0.530986005	-0.996640925	-0.881156393	-1.002138553	-0.451905539	-0.712434724	-0.040131203	0.92571115	-1.042380526	-1.083192238	-1.17166081	0.004130197	-0.845926417	-1.044869126	-0.5980264	-0.662383946	1.097668217	1.965229368	-1.160044569	2.545468627	2.437107583
259	0.092898252	-0.671619805	1.045462446	0.976336969	0.385916779	-0.431427059	1.077717125	0.884736767	0.087454097	-0.147146918	0.168940826	0.121082261	-0.588874794	-0.886600518	-0.635756501	0.317416294	0.106600358	-0.338497025	0.554756689	-0.810370922	-0.311879048	-0.656042757	-1.003504971	-0.378515345	-0.060425406	0.419776082	-0.901229179	-0.789720153	-0.111042701	-0.996640925	-0.52970763	-0.499255998	-0.451905539	0.443014965	-0.040131203	-0.166759313	0.311656316	0.674249147	-0.538248338	0.004130197	1.09401509	-0.030085726	-0.21821116	1.174627531	1.440741078	0.471331849	-0.042102004	-0.047792472	0.123920725
147	0.23953461	-0.126877678	0.322364195	0.224515366	0.169842815	-0.228533432	0.347141162	0.243381793	0.338896467	-0.077341017	0.099629413	0.07646099	-0.588874794	-0.5703376	-0.635756501	-0.482857515	-0.319801075	-0.338497025	0.038473059	-0.810370922	-0.775242205	-0.973753801	0.902696252	-0.378515345	-0.871295369	-0.069374759	-0.901229179	-0.789720153	-0.530986005	-0.996640925	-0.881156393	0.003626557	0.15257261	1.020739809	-0.874860219	0.92571115	0.311656316	1.025737424	0.095164133	0.347762551	-0.069949814	-0.030085726	0.921234561	0.43982294	-0.274623228	-0.27561691	-0.042102004	-0.047792472	0.123920725
12	-0.986511725	-0.165148329	-0.83103546	-0.924086167	-1.032479773	-0.652694072	-0.335823439	-0.323869631	-0.990555589	0.038287065	-0.129724827	-0.06470608	-0.588874794	1.074229576	3.890705433	0.317416294	1.812206089	1.214606972	0.554756689	0.115767275	1.54157358	1.885645596	-0.368104563	1.914626164	0.750444557	-0.069374759	0.072566505	-0.789720153	-0.950929309	0.242828805	1.578984946	-1.002138553	2.570485205	-0.13470988	0.794597814	-0.166759313	0.988674738	1.025737424	-0.221542102	1.378659615	-0.457938115	0.308175408	0.921234561	-1.029786242	-0.274623228	-0.27561691	-0.042102004	0.384417711	0.123920725
333	0.861838065	-0.126765741	0.93034873	0.807887963	1.298329868	0.220495631	0.930862134	0.706895104	0.189120618	-0.148839365	0.15857327	0.11164457	-0.588874794	-0.886600518	-0.635756501	1.117690104	-0.319801075	-0.856198357	-0.994094201	-0.810370922	0.614847266	0.297090375	-0.368104563	-0.378515345	-0.060425406	0.908926923	0.072566505	2.431099293	-0.530986005	0.242828805	-1.584053919	0.003626557	-1.056383688	-1.290159568	-0.040131203	-0.166759313	-0.365362105	0.674249147	2.312107783	0.004130197	0.318038487	0.984697674	0.541419321	0.072420645	-0.274623228	-0.64909129	-0.042102004	-0.480002655	-0.536989806
164	-0.329998012	-0.044864516	-0.329960468	-0.341808804	-0.228966085	0.230952184	-0.554849463	-0.414720747	-0.474170766	-0.111700999	0.064757249	0.05840541	2.712633485	0.504956323	0.010880918	-0.482857515	-0.319801075	1.214606972	-0.477810571	-0.810370922	-0.775242205	-0.973753801	-0.368104563	-0.378515345	-0.871295369	-0.069374759	-0.414331337	-0.789720153	-0.950929309	-0.996640925	0.524638658	-0.499255998	0.757050759	1.598464654	-0.874860219	0.379475918	-0.365362105	-0.028727407	-0.221542102	0.347762551	-0.457938115	-0.368346859	-0.21821116	-0.662383946	0.068449633	-0.27561691	-0.414749525	-0.047792472	-0.206534541
283	-0.75807395	-0.436560601	-0.290843678	-0.649026138	-0.462037377	1.088695384	-1.745098157	-1.935105644	-0.51301357	0.009979119	-0.060606554	-0.051022036	0.071426862	0.315198572	-0.312437791	1.917963913	-0.319801075	-0.338497025	-2.026661461	-0.810370922	0.151484109	-0.973753801	-0.685804767	1.150245661	-0.060425406	-0.5585256	-1.388127021	0.283886329	-0.111042701	0.862563671	-1.584053919	-1.002138553	-0.451905539	-1.867884413	-0.874860219	0.92571115	-0.365362105	0.32276087	0.095164133	0.004130197	-0.457938115	-0.368346859	3.200126001	-0.294981651	-0.617696089	-0.64909129	-0.414749525	-0.480002655	-0.206534541
155	-1.029165152	-1.296282599	0.448251442	-0.965071166	-1.063539289	-1.456435714	0.538746913	-0.486491496	-1.070555016	-0.162808849	0.065162403	-0.102057839	3.372935141	2.718796752	1.627474466	-0.482857515	-0.319801075	1.214606972	-0.477810571	-0.810370922	-0.775242205	-0.973753801	-0.368104563	-0.378515345	-0.871295369	-0.069374759	-0.414331337	-0.789720153	-0.950929309	-0.996640925	0.524638658	-0.499255998	0.757050759	1.598464654	-0.874860219	-0.166759313	-1.042380526	-0.028727407	-0.538248338	-0.339502158	-0.845926417	-0.706607992	-0.21821116	-1.029786242	-0.96076895	-1.022565669	-0.787397047	-0.912212839	-0.867445072
107	1.579366426	1.485199376	-0.250976738	0.246433206	1.268061306	1.121130489	-0.111939267	0.296738011	0.46178685	-0.065282062	0.098013547	0.093739457	-0.588874794	-0.760095351	-0.312437791	-1.283131324	-0.319801075	-0.856198357	0.554756689	0.115767275	-0.775242205	-0.020620669	-0.685804767	-1.142895848	0.750444557	-0.069374759	0.072566505	0.283886329	-0.111042701	-0.37690606	-0.881156393	0.003626557	-1.056383688	-0.712434724	-1.709589236	0.379475918	1.327183948	0.32276087	0.095164133	-0.339502158	1.09401509	0.984697674	0.161604081	-0.294981651	-0.274623228	-0.27561691	1.075840562	-0.047792472	-0.536989806
208	1.192614106	0.779401198	0.195338061	0.359476552	1.226222653	0.823389406	0.182766624	0.329198151	0.112591787	-0.121292153	0.124415767	0.098681224	0.071426862	-0.443832432	-0.635756501	1.917963913	-0.319801075	0.69690564	-0.994094201	-0.810370922	-1.238605362	-0.656042757	-0.685804767	1.150245661	-0.060425406	0.908926923	-0.901229179	2.431099293	0.308900603	0.242828805	-0.52970763	1.009391667	-0.451905539	0.443014965	0.794597814	-1.259229777	-0.703871315	0.674249147	1.04528284	-1.026766867	0.318038487	2.676003341	0.161604081	-0.294981651	-1.303841811	-1.396040049	-0.414749525	-1.344423022	-1.197900337
488	-0.618614041	-0.24668282	-0.376307567	-0.548584916	-0.573477706	-0.01592582	-0.609485597	-0.616446429	-0.654394266	-0.105318375	0.042986003	0.036998366	2.052331829	1.516997662	0.010880918	-1.283131324	-0.319801075	2.250009636	-0.477810571	-0.810370922	-0.775242205	-0.973753801	-0.050404359	-0.378515345	-0.871295369	-0.5585256	0.559464348	-0.789720153	-0.950929309	-0.996640925	1.227536183	-0.499255998	1.361528908	1.598464654	-1.709589236	0.379475918	0.311656316	1.728713978	0.411870369	0.347762551	-0.069949814	-0.030085726	0.541419321	0.807225236	0.068449633	-0.27561691	0.330545518	-0.047792472	-0.206534541
1	0.870644929	0.348981884	0.383364422	0.404397631	0.783384488	0.245551337	0.40570698	0.386305586	0.76814675	-0.053552922	0.112374468	0.090444516	0.731728518	-0.317327265	-0.635756501	0.317416294	1.812206089	1.214606972	0.554756689	0.115767275	1.54157358	1.885645596	-0.368104563	1.914626164	0.750444557	-0.069374759	0.072566505	-0.789720153	-0.950929309	0.242828805	1.578984946	-1.002138553	2.570485205	-0.13470988	0.794597814	-0.712994545	1.327183948	-0.028727407	0.411870369	-1.026766867	0.706026789	-0.030085726	-0.5980264	1.909432122	-0.96076895	-1.022565669	2.566430649	-0.047792472	-1.197900337
472	-0.234577789	-0.358000409	0.128972417	-0.092584013	-0.115066052	-0.152097137	-0.013837853	-0.171583179	-0.401564256	-0.140357573	0.099693011	0.070486842	3.372935141	0.757966658	-0.312437791	1.117690104	-0.319801075	0.69690564	1.071040319	1.041905471	1.54157358	-0.973753801	2.491197271	0.385865158	1.56131452	-0.069374759	-0.901229179	1.357492811	1.148787212	1.482298536	1.930433709	0.506509112	-0.451905539	1.020739809	0.794597814	-0.712994545	-0.026852894	2.431690531	1.361989076	-0.339502158	-0.457938115	0.646436541	0.161604081	1.542029827	-0.96076895	-1.022565669	0.70319304	-0.912212839	-0.867445072
78	-0.762419278	-0.407897999	2.189260323	2.276718148	-0.730372826	-0.139347042	2.483723838	2.206278014	-0.857239883	-0.150210499	0.246429776	0.175411905	-0.588874794	-0.886600518	-0.635756501	-1.283131324	1.812206089	-0.338497025	1.071040319	1.968043667	1.54157358	2.521067685	-0.050404359	-1.142895848	0.750444557	2.376379446	2.507055716	0.283886329	2.828560428	0.862563671	1.227536183	1.512274221	0.15257261	-0.712434724	0.794597814	-0.166759313	2.00420237	-0.028727407	-0.221542102	-0.683134513	0.318038487	-0.368346859	-0.5980264	0.072420645	-0.274623228	-0.27561691	1.821135605	-0.480002655	0.45437599
442	-0.980418378	-0.856461071	-0.017748139	-0.880253616	-1.023392491	-1.085225487	0.159724808	-0.429400429	-1.01416111	-0.155714158	0.062855242	0.00562211	0.731728518	0.378451156	-0.312437791	1.117690104	0.533001791	-0.856198357	0.554756689	1.968043667	-0.311879048	-0.973753801	2.808897475	1.150245661	1.56131452	-1.047676441	0.072566505	-0.789720153	1.148787212	-0.37690606	-0.52970763	0.003626557	0.15257261	-0.13470988	0.794597814	0.379475918	-0.703871315	-0.380215684	-0.538248338	0.004130197	-0.457938115	-0.706607992	-0.21821116	1.174627531	0.068449633	0.844806229	-0.787397047	1.248838078	1.115286521
297	-1.029165152	-0.878680298	-0.039435326	-0.965071166	-1.063539289	-0.48927695	-0.549710451	-1.533150235	-1.070555016	-0.110030729	0.012223261	-0.054798003	1.392030174	-0.06431693	-0.635756501	1.117690104	-0.319801075	0.179204307	0.038473059	-0.347301824	-0.775242205	-0.020620669	-0.368104563	-1.142895848	0.750444557	-1.047676441	0.072566505	-0.789720153	-0.530986005	1.482298536	0.173189895	-0.499255998	-1.056383688	0.443014965	-0.040131203	0.92571115	-0.026852894	1.025737424	-0.221542102	0.004130197	-0.457938115	-0.706607992	0.541419321	-0.294981651	-0.274623228	-0.64909129	-0.414749525	0.384417711	-0.536989806
474	0.260939495	-0.488304343	0.765364466	0.602714753	0.190651838	-0.588612099	0.772462094	0.543876624	1.323496411	-0.025759143	0.131855156	0.090974977	-0.588874794	-0.886600518	-0.635756501	1.117690104	-0.319801075	0.69690564	1.071040319	1.041905471	1.54157358	-0.973753801	2.491197271	0.385865158	1.56131452	-0.069374759	-0.901229179	1.357492811	1.148787212	1.482298536	1.930433709	0.506509112	-0.451905539	1.020739809	0.794597814	3.656887308	-0.365362105	-0.380215684	-0.538248338	0.004130197	-0.457938115	-0.706607992	0.161604081	1.909432122	-0.274623228	-0.27561691	-0.414749525	-0.480002655	-0.536989806
444	0.002401491	-0.815355116	0.894659346	0.747263659	-0.171094597	-1.012469896	0.900369351	0.664029575	0.1456714	-0.148872468	0.1549012	0.107764258	-0.588874794	-0.886600518	-0.635756501	1.117690104	0.533001791	-0.856198357	0.554756689	1.968043667	-0.311879048	-0.973753801	2.808897475	1.150245661	1.56131452	-1.047676441	0.072566505	-0.789720153	1.148787212	-0.37690606	-0.52970763	0.003626557	0.15257261	-0.13470988	0.794597814	-1.805465008	-1.380889737	-1.434680515	-1.488367045	-0.683134513	-1.621903019	-1.383130259	-1.35765688	0.807225236	-0.617696089	-0.64909129	-1.532692091	-0.912212839	2.437107583
83	-0.172315011	0.093676924	-0.337664835	-0.259943873	-0.040744987	0.400425585	-0.563931733	-0.334855336	-0.058412405	-0.039569922	0.027861264	0.043167932	0.071426862	1.453745078	0.010880918	-0.482857515	0.533001791	0.179204307	0.554756689	-0.810370922	-0.311879048	-0.656042757	-0.050404359	0.385865158	-0.871295369	-0.5585256	-0.414331337	0.283886329	-0.530986005	-0.996640925	-1.232605156	0.506509112	0.757050759	2.753914342	-0.874860219	0.92571115	-0.026852894	0.32276087	0.095164133	0.347762551	-0.069949814	-0.030085726	0.541419321	-0.294981651	-0.274623228	-0.27561691	-0.042102004	-0.047792472	-0.206534541
378	0.084527929	0.381730262	-0.423073918	-0.174845114	0.327466985	0.871358549	-0.738578527	-0.296279529	-0.188173298	-0.087621946	0.064994105	0.069374859	0.071426862	0.251945988	0.010880918	2.718237722	-1.599005373	-1.891601022	-0.994094201	-0.347301824	-0.775242205	0.297090375	-1.003504971	-0.378515345	1.56131452	-0.5585256	0.559464348	-0.789720153	-0.530986005	-0.996640925	-1.232605156	-1.505021108	-1.056383688	-1.290159568	-0.040131203	-0.166759313	-0.365362105	0.674249147	2.628814019	-0.339502158	-0.069949814	0.646436541	0.161604081	0.072420645	-0.617696089	-0.64909129	-0.042102004	-0.912212839	-0.536989806
81	-0.866018932	-0.08471855	-0.807217816	-0.816068625	-0.944738926	-0.592674065	-0.318695168	-0.259584218	-0.256080274	0.568009208	-0.598428324	-0.328482159	-0.588874794	1.074229576	2.597430595	-0.482857515	0.533001791	0.179204307	0.554756689	-0.810370922	-0.311879048	-0.656042757	-0.050404359	0.385865158	-0.871295369	-0.5585256	-0.414331337	0.283886329	-0.530986005	-0.996640925	-1.232605156	0.506509112	0.757050759	2.753914342	-0.874860219	0.92571115	-0.365362105	0.32276087	0.095164133	0.347762551	-0.069949814	-0.030085726	0.541419321	-0.294981651	-0.274623228	-0.64909129	-0.042102004	-0.480002655	-0.206534541
179	-0.803947502	-0.693540104	-0.035564027	-0.636066716	-0.899539544	-1.047001735	0.236233579	-0.152458125	-0.302230822	0.096075953	-0.128990872	-0.155778194	-0.588874794	-0.380579848	-0.312437791	0.317416294	-0.746202507	1.732308304	2.103607579	1.504974569	1.078210423	0.932512464	-0.685804767	1.150245661	-0.871295369	-0.5585256	1.533260032	-0.789720153	-0.530986005	0.242828805	0.876087421	0.003626557	1.361528908	-0.13470988	1.62932683	0.379475918	-1.719398947	-0.731703961	-0.854954574	3.784086097	-0.069949814	-1.383130259	2.440495521	-1.764590833	-0.96076895	-1.022565669	-1.532692091	-1.344423022	-1.197900337
16	-0.238890804	-0.685917123	0.507707354	0.180783421	-0.249083884	-0.724214518	0.500696792	0.178684918	-0.499832719	-0.180858145	0.131936981	0.087058471	-0.588874794	-0.317327265	-0.635756501	0.317416294	1.812206089	1.214606972	0.554756689	0.115767275	1.54157358	1.885645596	-0.368104563	1.914626164	0.750444557	-0.069374759	0.072566505	-0.789720153	-0.950929309	0.242828805	1.578984946	-1.002138553	2.570485205	-0.13470988	0.794597814	-1.259229777	-0.703871315	-0.380215684	0.728576605	-1.026766867	0.318038487	2.337742208	-0.97784164	1.542029827	-0.274623228	-1.022565669	-0.414749525	-0.912212839	-0.867445072
432	-1.012946322	0.12126767	-1.191351373	-0.951925402	-1.046732349	0.138919807	-1.240474221	-0.783540233	-1.040813571	0.085092683	-0.18095916	-0.063546457	-0.588874794	-0.507085016	0.010880918	1.117690104	-1.599005373	-0.856198357	-2.026661461	-0.347301824	-0.775242205	-0.338331713	-1.321205174	-1.142895848	0.750444557	-0.069374759	-0.414331337	0.283886329	-0.950929309	-0.37690606	-1.232605156	-1.002138553	-1.056383688	-1.867884413	0.794597814	-0.166759313	-0.703871315	-0.028727407	-0.538248338	0.347762551	-0.845926417	-0.706607992	-0.21821116	-0.662383946	2.469959661	1.591754988	-0.787397047	0.816627894	0.784831256
370	-1.018352599	-0.876369083	-0.031568389	-0.945807959	-1.039548206	0.088641023	-1.176956418	-2.473296463	-1.034868721	0.023310453	-0.11848147	-0.202572811	-0.588874794	-0.001064346	0.010880918	1.917963913	-0.319801075	1.214606972	-0.994094201	-0.810370922	-0.311879048	-0.656042757	-0.050404359	-0.378515345	-0.871295369	0.419776082	-0.414331337	1.357492811	-0.111042701	2.102033401	-0.52970763	2.518039331	-1.056383688	-0.712434724	1.62932683	0.379475918	-0.365362105	-0.028727407	1.361989076	0.004130197	-0.457938115	-0.030085726	2.820310761	-0.294981651	-0.274623228	-0.27561691	-0.414749525	-0.480002655	-0.206534541
23	-0.200470029	-0.674057693	0.531402407	0.222724021	-0.204794906	-0.705682721	0.522582635	0.211303336	1.14154956	0.02478758	0.065638103	0.026845487	-0.588874794	-0.886600518	-0.635756501	0.317416294	1.812206089	1.214606972	0.554756689	0.115767275	1.54157358	1.885645596	-0.368104563	1.914626164	0.750444557	-0.069374759	0.072566505	-0.789720153	-0.950929309	0.242828805	1.578984946	-1.002138553	2.570485205	-0.13470988	0.794597814	-1.259229777	-1.380889737	-1.434680515	-0.538248338	-0.339502158	-1.233914718	-1.044869126	-0.5980264	-1.397188537	2.1268868	2.712178128	-0.414749525	1.248838078	0.123920725
28	1.419043772	0.942604826	0.226011829	0.404636348	2.099001497	1.705501714	0.032312481	0.28115832	1.663660836	0.044962289	0.089926595	0.087195454	-0.588874794	-0.886600518	-0.635756501	-1.283131324	-0.746202507	0.69690564	0.554756689	-0.810370922	-0.311879048	-0.656042757	-1.003504971	-1.142895848	0.750444557	-0.5585256	1.533260032	-0.789720153	-0.950929309	-0.37690606	-0.881156393	1.009391667	-1.056383688	0.443014965	-0.040131203	0.379475918	1.327183948	-0.028727407	-0.221542102	0.004130197	-0.069949814	-0.368346859	0.161604081	0.072420645	0.411522494	0.844806229	0.70319304	2.545468627	0.123920725
324	-1.029165152	-1.064192057	0.177210105	-0.965071166	-1.063539289	-1.01595924	0.043026997	-1.022760158	-1.070555016	-0.189668694	0.092104195	0.014304553	0.071426862	0.188693405	-0.635756501	-0.482857515	0.533001791	-0.338497025	-0.477810571	0.578836373	-1.238605362	0.61480142	-0.050404359	1.150245661	0.750444557	-0.5585256	1.533260032	2.431099293	-0.111042701	-0.37690606	-0.52970763	0.003626557	-1.056383688	0.443014965	1.62932683	0.379475918	-0.365362105	3.134667085	0.095164133	-0.683134513	-0.845926417	-0.706607992	-0.5980264	0.072420645	-0.96076895	-0.27561691	-0.414749525	-0.047792472	-0.867445072
349	-0.012774494	-0.093805891	0.03718552	-0.031572428	0.001409377	-0.070419679	0.006647554	-0.011967049	-0.068497287	-0.094130131	0.08172791	0.066714715	-0.588874794	-0.760095351	-0.312437791	-1.283131324	-0.746202507	-1.891601022	-0.994094201	-0.347301824	-1.238605362	-0.338331713	-1.003504971	-0.378515345	-0.060425406	-0.5585256	-0.901229179	-0.789720153	-0.530986005	-0.996640925	-0.881156393	-1.002138553	-0.451905539	-0.712434724	-0.040131203	-0.712994545	-1.042380526	-1.434680515	-1.17166081	0.004130197	-1.233914718	-1.044869126	-0.97784164	-1.029786242	1.097668217	2.712178128	-1.160044569	1.248838078	1.115286521
199	-0.042043002	0.016359634	-0.12006983	-0.116338826	0.1000278	0.27946203	-0.291942002	-0.183487129	-0.199935614	-0.101313424	0.077724284	0.067391977	-0.588874794	-0.190822097	-0.635756501	0.317416294	-1.17260394	0.179204307	2.103607579	0.115767275	0.151484109	-0.020620669	-0.050404359	0.385865158	2.372184483	0.419776082	1.533260032	2.431099293	0.728843908	1.482298536	0.876087421	-0.499255998	0.15257261	-0.13470988	0.794597814	0.379475918	-0.703871315	-1.083192238	-0.221542102	0.347762551	-0.845926417	-0.706607992	-0.5980264	-1.029786242	1.440741078	0.844806229	-0.787397047	0.816627894	0.123920725
24	0.216706055	-0.035914238	0.193826661	0.139601624	0.545848892	0.410127141	-0.008747374	0.001345353	0.320862511	-0.066073622	0.086789737	0.071126418	-0.588874794	-0.5703376	-0.635756501	-1.283131324	-0.746202507	0.69690564	0.554756689	-0.810370922	-0.311879048	-0.656042757	-1.003504971	-1.142895848	0.750444557	-0.5585256	1.533260032	-0.789720153	-0.950929309	-0.37690606	-0.881156393	1.009391667	-1.056383688	0.443014965	-0.040131203	0.379475918	0.311656316	-0.380215684	0.411870369	0.004130197	1.09401509	0.646436541	-0.21821116	0.807225236	0.754595356	0.09785747	1.075840562	0.384417711	0.45437599
394	0.954196096	-0.049483402	0.93034873	0.807887963	0.980509455	-0.052041578	0.930862134	0.706895104	0.143743541	-0.152697274	0.15857327	0.11164457	-0.588874794	-0.886600518	-0.635756501	-1.283131324	0.106600358	-0.338497025	1.071040319	1.041905471	1.078210423	-0.973753801	0.902696252	1.914626164	1.56131452	-1.047676441	-0.901229179	-0.789720153	0.308900603	-0.37690606	0.524638658	-0.499255998	-0.451905539	-0.13470988	-0.874860219	-0.712994545	-1.380889737	-1.434680515	-1.17166081	0.004130197	-1.233914718	-1.383130259	-1.35765688	-1.397188537	2.813032522	1.965229368	-1.160044569	1.248838078	0.45437599
55	-0.243013218	-0.268652886	0.016386963	-0.155390269	-0.081632971	0.038883425	-0.196505535	-0.276420009	-0.524308234	-0.154243035	0.103153441	0.07530859	1.392030174	-0.127569514	-0.312437791	-0.482857515	-1.17260394	0.179204307	-0.994094201	-0.347301824	-0.775242205	-0.338331713	-0.368104563	-1.142895848	-0.060425406	-0.069374759	0.072566505	-0.789720153	-0.530986005	1.482298536	1.227536183	0.003626557	-1.056383688	0.443014965	0.794597814	-0.166759313	-1.042380526	0.32276087	2.628814019	-1.026766867	-0.845926417	-0.030085726	1.680865041	-1.029786242	-1.303841811	-1.022565669	-1.160044569	-0.480002655	-1.197900337
410	-0.203885468	-0.955196957	1.004310919	0.956829442	-0.213007444	-1.008615882	1.006141016	0.832348518	-0.509230495	-0.203835627	0.1629634	0.117144172	-0.588874794	-0.886600518	-0.635756501	1.117690104	0.959403224	1.732308304	0.038473059	1.504974569	1.54157358	0.932512464	-0.050404359	-0.378515345	-0.060425406	-0.069374759	0.072566505	0.283886329	-0.950929309	-0.37690606	0.524638658	0.003626557	1.966007057	-0.712434724	0.794597814	-1.805465008	-0.365362105	2.783178808	-0.221542102	-1.026766867	-0.069949814	-0.706607992	-0.5980264	0.072420645	-1.646914672	-1.396040049	1.075840562	-0.480002655	-1.528355603
8	1.385487415	1.886974449	-0.909638727	0.031091957	0.69477053	0.878684301	-0.39235036	0.244593782	3.458291352	0.429349523	-0.142590375	0.032550732	0.071426862	0.315198572	0.657518337	0.317416294	1.812206089	1.214606972	0.554756689	0.115767275	1.54157358	1.885645596	-0.368104563	1.914626164	0.750444557	-0.069374759	0.072566505	-0.789720153	-0.950929309	0.242828805	1.578984946	-1.002138553	2.570485205	-0.13470988	0.794597814	0.92571115	1.665693159	-0.380215684	-0.538248338	-0.683134513	-0.069949814	-0.706607992	-0.21821116	0.43982294	-0.617696089	0.09785747	-0.042102004	-0.480002655	0.784831256
407	-0.991321215	-1.609574962	0.851103481	-0.400947819	-1.005036443	-1.647184521	0.809878145	-0.820408552	-1.02233602	-0.243051369	0.14976177	0.028028091	-0.588874794	-0.823347934	-0.635756501	1.117690104	0.959403224	1.732308304	0.038473059	1.504974569	1.54157358	0.932512464	-0.050404359	-0.378515345	-0.060425406	-0.069374759	0.072566505	0.283886329	-0.950929309	-0.37690606	0.524638658	0.003626557	1.966007057	-0.712434724	0.794597814	-0.166759313	-0.703871315	1.025737424	0.095164133	0.691394906	-0.845926417	-0.368346859	-0.21821116	3.011639008	-0.617696089	-0.27561691	-0.787397047	-1.344423022	-0.867445072
518	1.165985059	0.940875362	-0.019257561	0.263858275	0.654320506	0.320364827	0.196955125	0.358939791	0.226439002	-0.096852071	0.109609815	0.094194424	0.071426862	-0.5703376	-0.635756501	0.317416294	0.959403224	-0.856198357	0.554756689	-0.810370922	-0.311879048	0.932512464	0.267295845	1.150245661	-1.682165332	-0.5585256	0.072566505	1.357492811	-0.111042701	-0.37690606	1.227536183	0.506509112	0.757050759	1.020739809	0.794597814	2.564416844	0.311656316	0.674249147	-0.221542102	0.347762551	-0.069949814	0.308175408	0.921234561	-0.294981651	-0.274623228	-0.27561691	-0.042102004	0.384417711	0.123920725
348	2.646409786	3.13141798	-1.130758074	0.161446188	1.812857222	2.077129529	-0.662072478	0.293438163	0.775127073	-0.008971859	0.068252661	0.094022223	0.731728518	1.263987327	0.334199628	-1.283131324	-0.746202507	-1.891601022	-0.994094201	-0.347301824	-1.238605362	-0.338331713	-1.003504971	-0.378515345	-0.060425406	-0.5585256	-0.901229179	-0.789720153	-0.530986005	-0.996640925	-0.881156393	-1.002138553	-0.451905539	-0.712434724	-0.040131203	-0.166759313	2.00420237	0.674249147	-0.221542102	-0.339502158	0.318038487	0.308175408	1.301049801	0.072420645	-0.617696089	-0.27561691	1.448488084	-0.047792472	-0.536989806
332	0.530793709	-0.403773407	0.93034873	0.807887963	0.884854392	-0.134067662	0.930862134	0.706895104	-0.031401751	-0.167587932	0.15857327	0.11164457	-0.588874794	-0.886600518	-0.635756501	1.117690104	-0.319801075	-0.856198357	-0.994094201	-0.810370922	0.614847266	0.297090375	-0.368104563	-0.378515345	-0.060425406	0.908926923	0.072566505	2.431099293	-0.530986005	0.242828805	-1.584053919	0.003626557	-1.056383688	-1.290159568	-0.040131203	-0.166759313	-0.365362105	0.674249147	2.312107783	0.004130197	0.318038487	0.984697674	0.541419321	0.072420645	-0.274623228	-0.64909129	-0.042102004	-0.480002655	-0.536989806
261	-0.921039614	0.403666344	3.292030024	2.504922686	-0.896388294	1.542259134	4.53644892	2.851013746	-0.942789386	-0.002278624	0.402108495	0.220507296	-0.588874794	-0.886600518	-0.635756501	0.317416294	0.106600358	-0.338497025	0.554756689	-0.810370922	-0.311879048	-0.656042757	-1.003504971	-0.378515345	-0.060425406	0.419776082	-0.901229179	-0.789720153	-0.111042701	-0.996640925	-0.52970763	-0.499255998	-0.451905539	0.443014965	-0.040131203	-0.712994545	1.665693159	1.025737424	-0.221542102	0.691394906	0.318038487	0.646436541	-0.21821116	-0.662383946	0.068449633	-1.022565669	1.821135605	-0.047792472	-0.206534541
166	-0.526324582	0.282087285	-0.903633662	-0.590423689	-0.614082061	0.019077267	-0.688064623	-0.314607402	-0.762248047	-0.131891897	0.060443013	0.065100996	0.071426862	0.315198572	0.334199628	-0.482857515	-0.319801075	1.214606972	-0.477810571	-0.810370922	-0.775242205	-0.973753801	-0.368104563	-0.378515345	-0.871295369	-0.069374759	-0.414331337	-0.789720153	-0.950929309	-0.996640925	0.524638658	-0.499255998	0.757050759	1.598464654	-0.874860219	0.379475918	-0.365362105	-0.028727407	-0.221542102	0.347762551	-0.069949814	-0.368346859	0.161604081	-0.294981651	0.068449633	-0.27561691	-0.414749525	-0.047792472	-0.206534541
44	1.635151573	0.626666163	0.806153825	0.727165335	3.055221169	1.895542844	0.741253355	0.604906093	2.404381805	0.053592467	0.144437496	0.105929006	-0.588874794	-0.380579848	-0.635756501	-0.482857515	-1.17260394	0.179204307	-0.994094201	-0.347301824	-0.775242205	-0.338331713	-0.368104563	-1.142895848	-0.060425406	-0.069374759	0.072566505	-0.789720153	-0.530986005	1.482298536	1.227536183	0.003626557	-1.056383688	0.443014965	0.794597814	1.471946381	-0.026852894	0.32276087	1.04528284	-0.339502158	-0.069949814	0.984697674	2.060680281	-0.662383946	-0.617696089	-0.64909129	0.330545518	-0.480002655	-0.536989806
122	0.515631197	0.307082707	0.085375763	0.171629091	1.324557464	1.389248132	-0.359160942	-0.096986214	0.744685598	-0.015221004	0.071924874	0.071056393	-0.588874794	-0.633590183	-0.635756501	-0.482857515	-0.319801075	0.179204307	1.071040319	-0.810370922	1.078210423	-0.338331713	1.220396456	-0.378515345	-0.060425406	-0.5585256	0.559464348	1.357492811	-0.530986005	0.242828805	-0.178258868	0.506509112	0.15257261	-1.867884413	-0.874860219	0.379475918	0.311656316	1.377225701	0.095164133	0.004130197	0.318038487	0.308175408	0.161604081	0.807225236	0.068449633	0.09785747	0.330545518	-0.047792472	0.45437599
34	-1.018129284	-1.607519471	0.822506167	-0.803893062	-1.054902944	-1.723389106	0.847515578	-0.323982041	-1.063118919	-0.248981297	0.152231895	0.052685957	0.071426862	-0.127569514	-0.635756501	0.317416294	-0.319801075	-0.338497025	-0.477810571	-0.810370922	-0.775242205	0.297090375	-0.368104563	-0.378515345	-1.682165332	-0.5585256	-0.414331337	-0.789720153	0.308900603	-0.37690606	-0.52970763	-1.002138553	0.757050759	-0.13470988	-0.040131203	-1.805465008	3.019730001	-1.083192238	-1.17166081	-1.370399222	-0.457938115	-1.044869126	-0.5980264	-1.029786242	-1.646914672	-1.396040049	-0.042102004	-1.344423022	-1.528355603
478	0.004615766	1.561790606	-1.879269113	-0.496185462	-0.254532841	0.818324545	-1.240562219	-0.127175696	-0.552334006	-0.089340503	0.035662907	0.076155773	1.392030174	2.655544169	-0.312437791	-1.283131324	-0.319801075	2.250009636	-0.477810571	-0.810370922	-0.775242205	-0.973753801	-0.050404359	-0.378515345	-0.871295369	-0.5585256	0.559464348	-0.789720153	-0.950929309	-0.996640925	1.227536183	-0.499255998	1.361528908	1.598464654	-1.709589236	-0.166759313	-0.703871315	-0.731703961	-0.854954574	0.347762551	-0.845926417	-1.044869126	-0.5980264	0.43982294	0.068449633	0.09785747	-1.160044569	-0.047792472	1.445741787
211	1.378148971	1.179642656	-0.090769498	0.271241824	1.458784135	1.296955933	-0.125755899	0.247344417	1.041704641	0.0015975	0.080384332	0.086081955	-0.588874794	-0.5703376	0.657518337	1.917963913	-0.746202507	-0.338497025	1.587323949	-0.347301824	0.614847266	1.250223508	-0.368104563	-0.378515345	1.56131452	2.376379446	1.04636219	1.357492811	0.308900603	2.721768266	-1.232605156	-0.499255998	-0.451905539	-1.290159568	4.13351388	-1.805465008	-0.026852894	-2.137657069	-1.805073281	-0.683134513	-2.00989132	-0.706607992	-0.5980264	-1.764590833	1.440741078	3.085652507	-1.905339613	0.384417711	0.45437599
380	-0.317382042	2.507608805	-3.298476489	-0.714645679	-0.447750611	1.933634043	-2.682219188	-0.369640305	0.016801944	0.39856159	-0.405192807	-0.014623657	-0.588874794	0.188693405	1.950793176	2.718237722	-1.599005373	-1.891601022	-0.994094201	-0.347301824	-0.775242205	0.297090375	-1.003504971	-0.378515345	1.56131452	-0.5585256	0.559464348	-0.789720153	-0.530986005	-0.996640925	-1.232605156	-1.505021108	-1.056383688	-1.290159568	-0.040131203	-0.712994545	-0.703871315	-0.731703961	-0.854954574	0.004130197	-1.233914718	-1.044869126	-0.5980264	-0.294981651	0.754595356	0.844806229	-1.160044569	0.816627894	3.098018114
123	0.508494375	0.47163151	-0.113762692	0.081003229	0.857002451	0.986430032	-0.357044541	-0.035109356	0.460833968	-0.035268731	0.067827388	0.072344474	-0.588874794	-0.823347934	-0.635756501	-0.482857515	-0.319801075	0.179204307	1.071040319	-0.810370922	1.078210423	-0.338331713	1.220396456	-0.378515345	-0.060425406	-0.5585256	0.559464348	1.357492811	-0.530986005	0.242828805	-0.178258868	0.506509112	0.15257261	-1.867884413	-0.874860219	0.379475918	0.650165527	0.674249147	1.678695312	0.004130197	0.318038487	0.646436541	0.541419321	0.072420645	0.411522494	0.471331849	0.330545518	0.384417711	-0.206534541
400	-1.023071806	2.643132943	-4.146345483	-0.96299411	-1.058092834	2.181800087	-3.550530999	-0.586779645	-1.067158084	-0.009415262	-0.088409493	0.058049695	4.693538453	5.94467852	2.920749304	-0.482857515	-0.746202507	-1.37389969	-0.994094201	1.968043667	-0.775242205	-0.973753801	0.902696252	0.385865158	-0.060425406	-0.5585256	-0.414331337	-0.789720153	-0.530986005	-0.37690606	-0.178258868	-1.002138553	-0.451905539	0.443014965	0.794597814	0.379475918	-1.042380526	-0.028727407	-0.538248338	0.347762551	-0.845926417	-0.706607992	-0.21821116	-1.029786242	-0.96076895	-1.022565669	-0.787397047	-0.912212839	-0.536989806
128	-0.612701287	-1.709098674	1.337317434	0.807887963	-0.419728858	-1.804853286	1.552182624	0.706895104	-0.413895144	-0.255935593	0.214572094	0.11164457	-0.588874794	-0.06431693	0.010880918	-0.482857515	-1.17260394	0.179204307	0.554756689	-0.810370922	-0.775242205	-0.973753801	-0.685804767	-1.142895848	-0.060425406	-0.5585256	-0.901229179	-0.789720153	-0.530986005	0.862563671	0.173189895	0.506509112	-0.451905539	1.598464654	-1.709589236	1.471946381	-0.026852894	0.674249147	0.411870369	0.691394906	0.318038487	0.308175408	0.921234561	0.072420645	0.068449633	-0.27561691	0.330545518	-0.047792472	0.123920725
323	-0.834989653	-1.53757103	0.91978271	0.714369373	-0.895551215	-1.652778729	0.921834593	0.640771065	-0.514748474	-0.206050223	0.155933929	0.097112419	-0.588874794	0.757966658	1.627474466	-0.482857515	0.533001791	-0.338497025	-0.477810571	0.578836373	-1.238605362	0.61480142	-0.050404359	1.150245661	0.750444557	-0.5585256	1.533260032	2.431099293	-0.111042701	-0.37690606	-0.52970763	0.003626557	-1.056383688	0.443014965	1.62932683	-0.166759313	-0.365362105	-0.380215684	-0.854954574	0.004130197	-0.845926417	-0.706607992	0.541419321	0.072420645	0.754595356	1.965229368	-0.787397047	0.816627894	2.767562849
148	-0.769989803	-0.307038051	-0.45374764	-0.690830899	-0.850088028	-0.621511386	-0.194896643	-0.301899164	-0.477248252	0.070173003	-0.11793408	-0.074610672	-0.588874794	1.516997662	-0.635756501	-0.482857515	-0.319801075	-0.338497025	0.038473059	-0.810370922	-0.775242205	-0.973753801	0.902696252	-0.378515345	-0.871295369	-0.069374759	-0.901229179	-0.789720153	-0.530986005	-0.996640925	-0.881156393	0.003626557	0.15257261	1.020739809	-0.874860219	-0.712994545	-0.703871315	-0.028727407	-0.221542102	0.347762551	-0.845926417	-0.706607992	-0.5980264	0.807225236	-0.274623228	0.09785747	-0.787397047	-0.047792472	1.445741787
6	1.96675123	0.797791378	0.93034873	0.807887963	1.280976488	0.205614769	0.930862134	0.706895104	0.704653418	-0.105009337	0.15857327	0.11164457	-0.588874794	-0.886600518	-0.635756501	0.317416294	1.812206089	1.214606972	0.554756689	0.115767275	1.54157358	1.885645596	-0.368104563	1.914626164	0.750444557	-0.069374759	0.072566505	-0.789720153	-0.950929309	0.242828805	1.578984946	-1.002138553	2.570485205	-0.13470988	0.794597814	-0.712994545	1.665693159	-0.380215684	0.728576605	-0.339502158	-0.457938115	-0.706607992	-0.97784164	-1.029786242	1.097668217	1.218280609	1.075840562	-0.047792472	-0.536989806
329	1.12801709	1.184582051	-0.340966855	0.140891708	1.630788334	1.898989947	-0.637299838	0.026024847	0.366433501	-0.060084085	0.084668141	0.087523721	0.071426862	-0.254074681	-0.312437791	1.117690104	-0.319801075	-0.856198357	-0.994094201	-0.810370922	0.614847266	0.297090375	-0.368104563	-0.378515345	-0.060425406	0.908926923	0.072566505	2.431099293	-0.530986005	0.242828805	-1.584053919	0.003626557	-1.056383688	-1.290159568	-0.040131203	-0.166759313	-0.365362105	0.674249147	2.312107783	0.004130197	0.318038487	0.984697674	0.541419321	0.072420645	-0.274623228	-0.64909129	-0.042102004	-0.480002655	-0.536989806
168	-1.002133768	0.104431238	-1.161123318	-0.942958155	-1.029777002	0.516422325	-1.648959094	-1.080369874	-1.051539795	-0.126316896	0.030180701	0.04478189	1.392030174	2.465786418	1.304155756	-0.482857515	-0.319801075	1.214606972	-0.477810571	-0.810370922	-0.775242205	-0.973753801	-0.368104563	-0.378515345	-0.871295369	-0.069374759	-0.414331337	-0.789720153	-0.950929309	-0.996640925	0.524638658	-0.499255998	0.757050759	1.598464654	-0.874860219	-0.712994545	-0.703871315	-1.083192238	-1.17166081	-0.339502158	-0.845926417	-1.044869126	-0.97784164	0.43982294	-0.274623228	-0.27561691	-0.787397047	-0.047792472	1.445741787
430	-0.763557236	0.053886348	-0.868958578	-0.741561291	-0.652936686	0.988126062	-1.816146394	-1.250756667	-0.726373093	-0.023819361	-0.04489989	0.002644413	0.731728518	0.947724409	0.980837047	0.317416294	-1.17260394	-0.856198357	-1.510377831	1.041905471	-0.775242205	-0.338331713	-0.685804767	1.914626164	-1.682165332	-0.5585256	-1.388127021	0.283886329	-0.530986005	0.862563671	-0.178258868	0.003626557	-1.056383688	-0.13470988	0.794597814	2.018181613	-0.026852894	1.025737424	0.095164133	0.691394906	-0.457938115	-0.030085726	0.921234561	-0.662383946	-0.274623228	-0.64909129	0.330545518	-0.480002655	0.123920725
287	5.846695462	4.236859438	0.705599616	0.750503176	4.317306379	2.963668106	0.757163885	0.670192435	2.777511629	0.082165998	0.147596659	0.109901098	-0.588874794	-0.886600518	-0.635756501	-0.482857515	-0.319801075	0.69690564	0.038473059	0.578836373	-0.775242205	0.297090375	-1.003504971	1.150245661	-0.871295369	2.865530287	2.507055716	-0.789720153	-0.111042701	0.242828805	-0.52970763	2.015156776	-0.451905539	-0.13470988	1.62932683	0.379475918	0.311656316	0.32276087	0.411870369	0.004130197	0.318038487	0.308175408	0.541419321	1.174627531	0.754595356	0.471331849	0.330545518	1.248838078	0.784831256
182	-1.029165152	-1.618622572	0.824688398	-0.965071166	-1.063539289	-1.661518044	0.769550148	-1.533150235	-1.070555016	-0.244207048	0.146808942	-0.011156415	-0.588874794	-0.823347934	-0.635756501	0.317416294	-0.746202507	1.732308304	2.103607579	1.504974569	1.078210423	0.932512464	-0.685804767	1.150245661	-0.871295369	-0.5585256	1.533260032	-0.789720153	-0.530986005	0.242828805	0.876087421	0.003626557	1.361528908	-0.13470988	1.62932683	-0.166759313	-1.380889737	-1.434680515	0.411870369	-0.683134513	-2.00989132	-1.044869126	3.579941242	-1.397188537	-1.646914672	-2.142988808	-1.160044569	-2.208843388	-1.858810869
448	0.911490455	-0.069937891	0.912504038	0.791360426	1.44335563	0.365086245	0.908096974	0.689445997	0.754520807	-0.099309598	0.157108747	0.110800763	-0.588874794	-0.886600518	-0.635756501	1.117690104	0.533001791	-0.856198357	0.554756689	1.968043667	-0.311879048	-0.973753801	2.808897475	1.150245661	1.56131452	-1.047676441	0.072566505	-0.789720153	1.148787212	-0.37690606	-0.52970763	0.003626557	0.15257261	-0.13470988	0.794597814	1.471946381	-0.703871315	-0.028727407	-0.538248338	0.004130197	-0.845926417	-0.368346859	-0.21821116	-1.029786242	0.754595356	0.09785747	-0.787397047	-0.480002655	-0.536989806
242	0.399764393	0.408048471	-0.14575977	0.036228557	0.213690017	0.13445798	-0.019060205	0.143178127	-0.4541991	-0.163149766	0.118066132	0.093574945	-0.588874794	-0.443832432	-0.312437791	-0.482857515	2.238607522	0.69690564	1.587323949	1.041905471	2.468299894	2.20335664	-0.050404359	-1.142895848	0.750444557	2.865530287	2.507055716	0.283886329	2.828560428	1.482298536	0.876087421	3.523804441	0.15257261	-0.13470988	0.794597814	0.379475918	0.311656316	-0.380215684	-0.854954574	-1.026766867	1.869991692	0.646436541	-0.97784164	-1.029786242	-0.274623228	-0.64909129	2.566430649	1.681048261	-1.197900337
184	0.167166169	0.058897093	0.034693135	0.038792131	0.005785247	-0.185365422	0.140232511	0.145050883	-0.394110678	-0.154364141	0.11437794	0.088036321	-0.588874794	-0.443832432	-0.635756501	0.317416294	-0.746202507	1.732308304	2.103607579	1.504974569	1.078210423	0.932512464	-0.685804767	1.150245661	-0.871295369	-0.5585256	1.533260032	-0.789720153	-0.530986005	0.242828805	0.876087421	0.003626557	1.361528908	-0.13470988	1.62932683	1.471946381	1.327183948	0.32276087	1.04528284	1.03502726	0.706026789	0.646436541	0.161604081	0.072420645	-0.274623228	-0.27561691	1.448488084	-0.480002655	-0.867445072
486	-1.029165152	-0.640800767	-0.317237193	-0.965071166	-1.063539289	-0.112420308	-0.973831497	-1.533150235	-1.070555016	-0.144772767	0.047071294	0.013071382	0.071426862	0.694714074	-0.312437791	-1.283131324	-0.319801075	2.250009636	-0.477810571	-0.810370922	-0.775242205	-0.973753801	-0.050404359	-0.378515345	-0.871295369	-0.5585256	0.559464348	-0.789720153	-0.950929309	-0.996640925	1.227536183	-0.499255998	1.361528908	1.598464654	-1.709589236	-0.166759313	-1.042380526	-1.434680515	-1.17166081	0.004130197	-1.233914718	-1.044869126	-0.97784164	-1.397188537	1.097668217	0.471331849	-1.160044569	0.384417711	-0.206534541
436	0.288915605	-0.52365618	0.833987524	0.684480231	0.302336308	-0.545962556	0.832246599	0.602377632	2.34412381	0.056095722	0.136787906	0.094288438	-0.588874794	-0.886600518	-0.635756501	1.117690104	0.533001791	-0.856198357	0.554756689	1.968043667	-0.311879048	-0.973753801	2.808897475	1.150245661	1.56131452	-1.047676441	0.072566505	-0.789720153	1.148787212	-0.37690606	-0.52970763	0.003626557	0.15257261	-0.13470988	0.794597814	-0.166759313	1.327183948	-0.380215684	0.411870369	0.004130197	1.869991692	-0.030085726	-0.21821116	0.072420645	1.097668217	0.844806229	0.330545518	0.384417711	-0.206534541
477	-1.023758876	-0.305707693	-0.703284534	-0.959356065	-1.059086796	-0.620388561	-0.397858197	-0.482644636	-1.05344708	0.195283925	-0.292563952	-0.191953213	-0.588874794	0.315198572	0.010880918	-1.283131324	-0.319801075	2.250009636	-0.477810571	-0.810370922	-0.775242205	-0.973753801	-0.050404359	-0.378515345	-0.871295369	-0.5585256	0.559464348	-0.789720153	-0.950929309	-0.996640925	1.227536183	-0.499255998	1.361528908	1.598464654	-1.709589236	1.471946381	-0.703871315	0.32276087	2.628814019	-0.339502158	-0.457938115	0.308175408	0.541419321	-0.662383946	-0.617696089	-0.64909129	-0.414749525	-0.912212839	-0.867445072
[truncated: 2,274 more columns]
