# Supplementary material for: Developing a machine learning model to identify protein–protein interaction hotspots to facilitate drug discovery
Source: PeerJ. 2020 Dec 7;8:e10381. doi: 10.7717/peerj.10381 (PMC7727375; doi:10.7717/peerj.10381)
Supplement: Supplemental Information 3 — This code works standing alone. [file peerj-08-10381-s003.zip › Rohit_Code/train_y.csv]

	0
0	1
1	0
2	0
3	1
4	0
5	0
6	0
7	0
8	0
9	0
10	1
11	0
12	0
13	0
14	1
15	0
16	0
17	1
18	1
19	0
20	0
21	1
22	0
23	1
24	0
25	0
26	0
27	1
28	0
29	0
30	0
31	0
32	0
33	1
34	0
35	0
36	0
37	0
38	1
39	0
40	0
41	0
42	0
43	1
44	0
45	0
46	0
47	0
48	0
49	0
50	0
51	0
52	0
53	0
54	0
55	0
56	0
57	0
58	0
59	0
60	0
61	0
62	1
63	0
64	0
65	0
66	1
67	1
68	0
69	0
70	1
71	0
72	0
73	1
74	1
75	0
76	0
77	1
78	0
79	1
80	0
81	1
82	0
83	0
84	0
85	0
86	0
87	0
88	0
89	0
90	0
91	0
92	0
93	0
94	1
95	1
96	0
97	0
98	1
99	0
100	0
101	1
102	0
103	0
104	0
105	0
106	0
107	0
108	0
109	0
110	0
111	1
112	0
113	1
114	0
115	0
116	0
117	1
118	1
119	0
120	0
121	0
122	0
123	1
124	0
125	0
126	1
127	0
128	0
129	0
130	0
131	1
132	0
133	0
134	0
135	0
136	0
137	1
138	0
139	1
140	0
141	1
142	0
143	0
144	0
145	1
146	0
147	1
148	0
149	0
150	0
151	0
152	0
153	0
154	0
155	0
156	1
157	0
158	1
159	1
160	0
161	0
162	0
163	0
164	0
165	0
166	0
167	1
168	0
169	0
170	0
171	0
172	0
173	0
174	0
175	0
176	0
177	1
178	0
179	0
180	0
181	0
182	1
183	1
184	1
185	0
186	0
187	0
188	0
189	0
190	0
191	1
192	1
193	0
194	0
195	1
196	0
197	0
198	1
199	0
200	0
201	0
202	0
203	0
204	0
205	0
206	0
207	0
208	0
209	0
210	0
211	0
212	0
213	0
214	0
215	0
216	0
217	0
218	0
219	1
220	0
221	0
222	0
223	0
224	0
225	0
226	0
227	0
228	1
229	1
230	1
231	0
232	0
233	0
234	0
235	1
236	1
237	0
238	0
239	0
240	1
241	0
242	1
243	0
244	0
245	1
246	0
247	0
248	0
249	0
250	0
251	0
252	0
253	0
254	0
255	0
256	0
257	1
258	0
259	1
260	0
261	0
262	0
263	0
264	0
265	0
266	1
267	0
268	0
269	1
270	1
271	0
272	0
273	1
274	0
275	0
276	1
277	0
278	0
279	0
280	0
281	0
282	0
283	0
284	0
285	0
286	1
287	1
288	0
289	0
290	0
291	0
292	1
293	0
294	0
295	1
296	0
297	0
298	1
299	1
300	0
301	0
302	1
303	0
304	0
305	0
306	0
307	0
308	0
309	1
310	0
311	0
312	0
313	0
314	1
315	0
316	0
317	0
318	0
319	0
320	0
321	0
322	0
323	1
324	0
325	0
326	0
327	0
328	0
329	0
330	0
331	0
332	0
333	0
334	0
335	0
336	0
337	1
338	0
339	0
340	0
341	0
342	0
343	0
344	0
345	1
346	0
347	0
348	1
349	1
350	0
351	1
352	0
353	0
354	0
355	0
356	0
357	0
358	1
359	1
360	0
361	1
362	1
363	0
364	0
365	0
366	0
367	1
368	0
369	0
370	0
371	0
372	1
373	0
374	0
375	0
376	0
377	0
378	0
379	0
380	1
381	0
382	0
383	0
384	1
385	0
386	0
387	0
388	0
389	1
390	0
391	0
392	1
393	0
394	0
395	1
396	0
397	1
398	1
399	0
400	1
401	1
402	1
403	0
404	0
405	0
406	0
407	1
408	0
409	0
410	0
411	0
412	0
413	0
414	0
415	1
